# Supplementary material for: Molecular signatures that correlate with induction of lens regeneration in newts: lessons from proteomic analysis
Source: Hum Genomics. 2014 Dec 11;8(1):22. doi: 10.1186/s40246-014-0022-y (PMC4271507; doi:10.1186/s40246-014-0022-y)
Supplement: Additional file 1: — Gene ontology enrichment analysis. Enrichment analysis using Fisher’s exact test for genes up-regulated during in vivo regeneration versus control and in vitro ventral versus dorsal IPE cells. [file 40246_2014_22_MOESM1_ESM.xlsx]

## Sheet: Dorsal Reg vs Cntl
GO Term	Name	Type	FDR	single test p-Value	# in test group	# in reference group	# non annot test	# non annot reference group	Over/Under
GO:0030529	ribonucleoprotein complex	C	5.9e-07	1.3e-10	56	2	210	157	over
GO:0003676	nucleic acid binding	F	0.00012	5.3e-08	69	9	197	150	over
GO:0010467	gene expression	P	0.00017	1.1e-07	93	19	173	140	over
GO:0043170	macromolecule metabolic process	P	0.00039	3.5e-07	137	42	129	117	over
GO:0003723	RNA binding	F	0.00043	4.8e-07	51	5	215	154	over
GO:0006412	translation	P	0.0005	7.5e-07	47	4	219	155	over
GO:0009058	biosynthetic process	P	0.0005	7.9e-07	103	26	163	133	over
GO:0009059	macromolecule biosynthetic process	P	0.0005	9.1e-07	83	17	183	142	over
GO:0016071	mRNA metabolic process	P	0.00066	1.3e-06	38	2	228	157	over
GO:0016070	RNA metabolic process	P	0.00069	1.6e-06	69	12	197	147	over
GO:0090304	nucleic acid metabolic process	P	0.00075	1.9e-06	73	14	193	145	over
GO:0005840	ribosome	C	0.00089	2.4e-06	37	2	229	157	over
GO:0034645	cellular macromolecule biosynthetic process	P	0.0011	3.1e-06	77	16	189	143	over
GO:0003735	structural constituent of ribosome	F	0.0012	3.6e-06	26	0	240	159	over
GO:0022613	ribonucleoprotein complex biogenesis	P	0.0014	4.6e-06	31	1	235	158	over
GO:0044249	cellular biosynthetic process	P	0.002	7.3e-06	95	25	171	134	over
GO:0044260	cellular macromolecule metabolic process	P	0.0028	1.1e-05	118	37	148	122	over
GO:0022415	viral reproductive process	P	0.0028	1.2e-05	24	0	242	159	over
GO:0042254	ribosome biogenesis	P	0.0034	1.5e-05	29	1	237	158	over
GO:0070972	protein localization in endoplasmic reticulum	P	0.0034	2.1e-05	23	0	243	159	over
GO:0006415	translational termination	P	0.0034	2.1e-05	23	0	243	159	over
GO:0006402	mRNA catabolic process	P	0.0034	2.1e-05	23	0	243	159	over
GO:0006401	RNA catabolic process	P	0.0034	2.1e-05	23	0	243	159	over
GO:0000956	nuclear-transcribed mRNA catabolic process	P	0.0034	2.1e-05	23	0	243	159	over
GO:0022626	cytosolic ribosome	C	0.0034	2.1e-05	23	0	243	159	over
GO:0044391	ribosomal subunit	C	0.0034	2.1e-05	23	0	243	159	over
GO:0000184	nuclear-transcribed mRNA catabolic process, nonsense-mediated decay	P	0.0034	2.1e-05	23	0	243	159	over
GO:0019058	viral infectious cycle	P	0.0034	2.1e-05	23	0	243	159	over
GO:0071843	cellular component biogenesis at cellular level	P	0.0036	2.4e-05	32	2	234	157	over
GO:0006414	translational elongation	P	0.0039	2.8e-05	27	1	239	158	over
GO:0006413	translational initiation	P	0.0039	2.8e-05	27	1	239	158	over
GO:0016032	viral reproduction	P	0.0039	2.8e-05	27	1	239	158	over
GO:0072599	establishment of protein localization in endoplasmic reticulum	P	0.0047	4e-05	22	0	244	159	over
GO:0045047	protein targeting to ER	P	0.0047	4e-05	22	0	244	159	over
GO:0006614	SRP-dependent cotranslational protein targeting to membrane	P	0.0047	4e-05	22	0	244	159	over
GO:0006613	cotranslational protein targeting to membrane	P	0.0047	4e-05	22	0	244	159	over
GO:0019083	viral transcription	P	0.0047	4e-05	22	0	244	159	over
GO:0019080	viral genome expression	P	0.0047	4e-05	22	0	244	159	over
GO:0044445	cytosolic part	C	0.0097	8.5e-05	25	1	241	158	over
GO:0044265	cellular macromolecule catabolic process	P	0.01	9.3e-05	32	3	234	156	over
GO:0071944	cell periphery	C	0.011	0.0001	53	60	213	99	under
GO:0006396	RNA processing	P	0.013	0.00013	28	2	238	157	over
GO:0005886	plasma membrane	C	0.013	0.00013	50	57	216	102	under
GO:0072594	establishment of protein localization to organelle	P	0.015	0.00015	24	1	242	158	over
GO:0032774	RNA biosynthetic process	P	0.02	0.0002	48	9	218	150	over
GO:0033365	protein localization to organelle	P	0.025	0.00026	30	3	236	156	over
GO:0008152	metabolic process	P	0.026	0.00028	186	83	80	76	over
GO:0046907	intracellular transport	P	0.029	0.00031	47	9	219	150	over
GO:0006605	protein targeting	P	0.042	0.00047	32	4	234	155	over

## Sheet: Ventral Reg vs Cntl
GO Term	Name	Type	FDR	single test p-Value	# in test group	# in reference group	# non annot test	# non annot reference group	Over/Under
GO:0030529	ribonucleoprotein complex	C	0.00022	8.5e-08	31	1	211	197	over
GO:0009058	biosynthetic process	P	0.00022	9.4e-08	90	29	152	169	over
GO:0044249	cellular biosynthetic process	P	0.00037	2.4e-07	86	28	156	170	over
GO:0009059	macromolecule biosynthetic process	P	0.00043	3.7e-07	70	19	172	179	over
GO:0003676	nucleic acid binding	F	0.0013	1.4e-06	43	7	199	191	over
GO:0034645	cellular macromolecule biosynthetic process	P	0.0024	3.1e-06	65	19	177	179	over
GO:0005886	plasma membrane	C	0.0062	1.2e-05	36	65	206	133	under
GO:0006414	translational elongation	P	0.0062	1.3e-05	19	0	223	198	over
GO:0071944	cell periphery	C	0.0062	1.4e-05	37	66	205	132	under
GO:0016070	RNA metabolic process	P	0.0062	1.4e-05	53	14	189	184	over
GO:0044260	cellular macromolecule metabolic process	P	0.0062	1.5e-05	98	42	144	156	over
GO:0090304	nucleic acid metabolic process	P	0.0062	1.6e-05	60	18	182	180	over
GO:0043170	macromolecule metabolic process	P	0.0068	1.9e-05	112	52	130	146	over
GO:0016323	basolateral plasma membrane	C	0.0083	2.5e-05	0	13	242	185	under
GO:0003723	RNA binding	F	0.0084	2.7e-05	25	2	217	196	over
GO:0006412	translation	P	0.012	4.2e-05	34	6	208	192	over
GO:0016071	mRNA metabolic process	P	0.014	5e-05	24	2	218	196	over
GO:0005840	ribosome	C	0.015	5.8e-05	20	1	222	197	over
GO:0010467	gene expression	P	0.017	6.8e-05	65	23	177	175	over
GO:0044238	primary metabolic process	P	0.019	8.5e-05	146	82	96	116	over
GO:0005856	cytoskeleton	C	0.019	8.6e-05	17	39	225	159	under
GO:0030054	cell junction	C	0.019	8.8e-05	5	22	237	176	under
GO:0070161	anchoring junction	C	0.02	9.6e-05	1	14	241	184	under
GO:0008152	metabolic process	P	0.022	0.00011	170	103	72	95	over
GO:0034641	cellular nitrogen compound metabolic process	P	0.028	0.00015	89	40	153	158	over
GO:0006614	SRP-dependent cotranslational protein targeting to membrane	P	0.028	0.0002	15	0	227	198	over
GO:0006613	cotranslational protein targeting to membrane	P	0.028	0.0002	15	0	227	198	over
GO:0006413	translational initiation	P	0.028	0.0002	15	0	227	198	over
GO:0070972	protein localization in endoplasmic reticulum	P	0.028	0.0002	15	0	227	198	over
GO:0003735	structural constituent of ribosome	F	0.028	0.0002	15	0	227	198	over
GO:0045047	protein targeting to ER	P	0.028	0.0002	15	0	227	198	over
GO:0072599	establishment of protein localization in endoplasmic reticulum	P	0.028	0.0002	15	0	227	198	over
GO:0000184	nuclear-transcribed mRNA catabolic process, nonsense-mediated decay	P	0.028	0.00021	14	0	228	198	over
GO:0022626	cytosolic ribosome	C	0.028	0.00021	14	0	228	198	over
GO:0044391	ribosomal subunit	C	0.028	0.00021	14	0	228	198	over
GO:0044267	cellular protein metabolic process	P	0.032	0.00025	67	26	175	172	over
GO:0016032	viral reproduction	P	0.038	0.0003	20	2	222	196	over
GO:0022613	ribonucleoprotein complex biogenesis	P	0.038	0.0003	20	2	222	196	over
GO:0044445	cytosolic part	C	0.042	0.00037	17	1	225	197	over
GO:0072594	establishment of protein localization to organelle	P	0.042	0.00037	17	1	225	197	over
GO:0019083	viral transcription	P	0.042	0.00039	13	0	229	198	over
GO:0019080	viral genome expression	P	0.042	0.00039	13	0	229	198	over
GO:0006415	translational termination	P	0.042	0.00039	13	0	229	198	over
GO:0005912	adherens junction	C	0.043	0.0004	1	13	241	185	under
GO:0019538	protein metabolic process	P	0.044	0.00042	77	34	165	164	over
GO:0006807	nitrogen compound metabolic process	P	0.048	0.00047	94	46	148	152	over

## Sheet: Ventral IPE vs Dorsal IPE
GO-ID	Term	Category	FDR	P-Value	#Test	#Ref	#notAnnotTest	#notAnnotRef	Over/Under
GO:0043292	contractile fiber	C	2.86712e-06	3.86196e-10	39	12	445	920	over
GO:0030016	myofibril	C	1.08692e-05	2.92813e-09	37	12	447	920	over
GO:0044449	contractile fiber part	C	0.000340712	1.3768e-07	32	12	452	920	over
GO:0030017	sarcomere	C	0.000559983	3.01715e-07	29	10	455	922	over
GO:0005882	intermediate filament	C	0.0257669	2.08246e-05	12	1	472	931	over
GO:0006941	striated muscle contraction	P	0.0257669	2.08246e-05	12	1	472	931	over
