# Supplementary material for: Molecular signatures that correlate with induction of lens regeneration in newts: lessons from proteomic analysis
Source: Hum Genomics. 2014 Dec 11;8(1):22. doi: 10.1186/s40246-014-0022-y (PMC4271507; doi:10.1186/s40246-014-0022-y)
Supplement: Additional file 2: — Protein expression data. Protein expression data from LC-MS/MS for 0, 4, and 8 dpl dorsal and ventral iris, dorsal and ventral IPE in vitro cultured cells, and genes up-regulated at least twofold in dorsal or ventral IPE cells. [file 40246_2014_22_MOESM2_ESM.xlsx]

## Sheet: vivo
Protein IDs	Peptides	Unique Peptides	Sequence Coverage [%]	Unique Sequence Coverage [%]	Mol. Weight [kDa]	LFQ Intensity d0h	LFQ Intensity d4d	LFQ Intensity d8d	LFQ Intensity v0h	LFQ Intensity v4d	LFQ Intensity v8d
transcript68322_1(SeqID-Frame)ORF-0-L243AS	10	5	40.7	16	27.71	133760000	0	32872000	407290000	310740000	225040000
transcript16581_2(SeqID-Frame)ORF-4-L84AS;transcript16582_2(SeqID-Frame)ORF-0-L73AS	3	3	44	44	9.4447	0	8223200	0	0	0	87336000
transcript90631_5(SeqID-Frame)ORF-3-L308AS;transcript15890_4(SeqID-Frame)ORF-3-L188AS;transcript15890_5(SeqID-Frame)ORF-14-L103AS;transcript90628_2(SeqID-Frame)ORF-0-L65AS	2	2	10.1	10.1	34.547	0	0	9501000	0	0	93711000
transcript12451_3(SeqID-Frame)ORF-3-L324AS;transcript87376_1(SeqID-Frame)ORF-3-L291AS;transcript87376_3(SeqID-Frame)ORF-19-L50AS	29	2	69.1	4	36.153	1649300000	310260000	0	0	2546000000	282910000
transcript54526_3(SeqID-Frame)ORF-0-L203AS	15	15	55.7	55.7	23.608	73683000	52007000	57523000	864160000	620980000	365710000
transcript41490_1(SeqID-Frame)ORF-1-L370AS	14	8	35.1	15.7	42.085	36133000	21531000	27021000	535920000	153980000	279500000
transcript17064_6(SeqID-Frame)ORF-0-L234AS;transcript17063_1(SeqID-Frame)ORF-0-L222AS;transcript48286_5(SeqID-Frame)ORF-2-L184AS	3	3	20.1	20.1	24.578	0	14244000	0	0	0	122790000
transcript24653_3(SeqID-Frame)ORF-0-L213AS	12	10	50.2	46.5	24.704	524280000	360600000	439460000	3261100000	3813300000	2173500000
transcript22266_4(SeqID-Frame)ORF-9-L90AS;transcript22265_2(SeqID-Frame)ORF-0-L45AS	2	2	40	40	9.8147	0	0	19669000	0	48942000	90264000
transcript46533_5(SeqID-Frame)ORF-0-L98AS	8	7	65.3	55.1	11.314	69142000	25506000	49123000	394520000	336460000	191520000
transcript75738_1(SeqID-Frame)ORF-16-L150AS;transcript4488_3(SeqID-Frame)ORF-37-L77AS	5	2	38.7	14.7	17.126	19011000	16435000	0	119860000	42988000	72122000
transcript360_3(SeqID-Frame)ORF-0-L178AS;transcript752_5(SeqID-Frame)ORF-1-L177AS;transcript69744_2(SeqID-Frame)ORF-0-L132AS;transcript69117_6(SeqID-Frame)ORF-0-L114AS;transcript69189_3(SeqID-Frame)ORF-0-L178AS;transcript52454_1(SeqID-Frame)ORF-1-L56AS	7	6	39.9	39.9	19.214	263240000	274470000	227540000	487120000	732420000	2737700000
transcript22005_4(SeqID-Frame)ORF-0-L138AS	5	2	41.3	19.6	15.587	30908000	0	30585000	75967000	78059000	132500000
transcript44688_1(SeqID-Frame)ORF-4-L249AS	2	2	10	10	28.937	10109000	3596300	0	0	0	23261000
transcript15743_3(SeqID-Frame)ORF-1-L179AS;transcript90478_2(SeqID-Frame)ORF-0-L154AS;transcript90479_3(SeqID-Frame)ORF-0-L121AS	4	4	30.7	30.7	20.433	0	0	6311100	0	0	40001000
transcript18604_1(SeqID-Frame)ORF-0-L318AS;transcript92992_2(SeqID-Frame)ORF-3-L83AS;transcript89631_4(SeqID-Frame)ORF-3-L89AS	3	2	13.5	10.1	35.757	0	0	7435300	8280100	0	44993000
transcript48917_5(SeqID-Frame)ORF-22-L190AS	3	3	22.6	22.6	21.7	0	0	9404400	22640000	19455000	37200000
transcript117791_5(SeqID-Frame)ORF-0-L165AS;transcript103668_3(SeqID-Frame)ORF-0-L179AS	3	3	26.1	26.1	18.955	0	0	6237000	0	36326000	0
transcript40588_3(SeqID-Frame)ORF-0-L95AS	5	4	44.2	36.8	10.707	34111000	0	55435000	417410000	176850000	135620000
transcript14256_1(SeqID-Frame)ORF-3-L198AS;transcript14257_6(SeqID-Frame)ORF-7-L109AS;transcript14257_4(SeqID-Frame)ORF-1-L111AS	5	5	35.9	35.9	23.009	0	0	18271000	0	0	99004000
transcript669_3(SeqID-Frame)ORF-0-L340AS;transcript121_4(SeqID-Frame)ORF-0-L70AS;transcript69314_3(SeqID-Frame)ORF-0-L70AS	15	2	44.7	10.3	38.583	623260000	333800000	483280000	1410300000	1587600000	2822200000
transcript83186_5(SeqID-Frame)ORF-0-L1743AS;transcript83187_4(SeqID-Frame)ORF-0-L314AS;transcript83187_5(SeqID-Frame)ORF-29-L235AS;transcript83187_6(SeqID-Frame)ORF-31-L145AS;transcript83187_4(SeqID-Frame)ORF-6-L190AS;transcript83187_5(SeqID-Frame)ORF-43-L122AS;transcript83188_1(SeqID-Frame)ORF-0-L64AS	14	14	11.2	11.2	194.97	0	9851600	0	20402000	8060700	44405000
transcript21213_4(SeqID-Frame)ORF-0-L100AS;transcript95152_3(SeqID-Frame)ORF-0-L66AS	3	2	44	32	11.044	0	10012000	7928300	39198000	54468000	37951000
transcript17497_6(SeqID-Frame)ORF-1-L110AS	4	4	42.7	42.7	12.146	28524000	33733000	0	0	120180000	51512000
transcript65102_1(SeqID-Frame)ORF-0-L130AS	4	4	40.8	40.8	14.488	28084000	0	20634000	34056000	11128000	93503000
transcript109793_2(SeqID-Frame)ORF-0-L111AS	2	2	29.7	29.7	12.353	0	0	43145000	0	0	215570000
transcript33177_2(SeqID-Frame)ORF-0-L117AS	3	3	34.2	34.2	12.862	32355000	0	8667400	17254000	0	43157000
transcript88338_1(SeqID-Frame)ORF-1-L200AS;transcript13417_2(SeqID-Frame)ORF-1-L187AS;transcript88339_3(SeqID-Frame)ORF-1-L185AS;transcript47524_2(SeqID-Frame)ORF-1-L203AS	8	8	46	46	22.604	742960000	226170000	362740000	1190300000	1477300000	1295300000
transcript23185_3(SeqID-Frame)ORF-1-L154AS	3	3	40.9	40.9	16.56	0	0	4306500	0	0	20206000
transcript66561_2(SeqID-Frame)ORF-0-L94AS	2	2	33	33	10.8	13864000	5346900	0	12833000	8947600	15917000
transcript12452_2(SeqID-Frame)ORF-9-L1297AS;transcript87378_3(SeqID-Frame)ORF-9-L1259AS	9	9	9.1	9.1	141.97	0	0	6282300	0	10220000	18864000
transcript13814_3(SeqID-Frame)ORF-3-L124AS	2	2	37.1	37.1	12.932	0	253480000	0	0	61050000	1110200000
transcript80909_2(SeqID-Frame)ORF-7-L152AS	2	1	19.1	8.6	16.59	255710000	70470000	82419000	245450000	34493000	670760000
transcript8506_2(SeqID-Frame)ORF-0-L136AS;transcript82085_2(SeqID-Frame)ORF-3-L59AS	4	4	46.3	46.3	15.517	126900000	0	101260000	113020000	137110000	327700000
transcript28776_4(SeqID-Frame)ORF-0-L286AS;transcript28775_2(SeqID-Frame)ORF-6-L172AS	4	4	16.1	16.1	33.133	0	0	4622000	8148900	12088000	8874500
transcript35504_1(SeqID-Frame)ORF-2-L113AS	2	2	24.8	24.8	12.802	0	12259000	0	11990000	25330000	29173000
transcript26080_2(SeqID-Frame)ORF-0-L182AS	13	13	53.8	53.8	20.861	140190000	104190000	140380000	1153200000	650220000	417900000
transcript13796_3(SeqID-Frame)ORF-3-L128AS;transcript88659_6(SeqID-Frame)ORF-2-L120AS	4	4	39.8	39.8	14.796	0	10942000	13854000	40904000	34138000	73820000
transcript22541_1(SeqID-Frame)ORF-0-L160AS	2	2	28.1	28.1	17.185	0	33795000	0	0	0	144700000
transcript118343_2(SeqID-Frame)ORF-0-L81AS;transcript118342_6(SeqID-Frame)ORF-3-L90AS	5	5	65.4	65.4	9.1763	26919000	10968000	0	52883000	31243000	15417000
transcript368_2(SeqID-Frame)ORF-6-L348AS;transcript630_2(SeqID-Frame)ORF-11-L210AS;transcript630_3(SeqID-Frame)ORF-1-L338AS	8	8	27	27	38.975	24763000	0	35204000	34416000	21102000	127460000
transcript13989_3(SeqID-Frame)ORF-0-L155AS;transcript88843_2(SeqID-Frame)ORF-0-L149AS	3	3	33.5	33.5	16.995	50909000	0	86798000	0	0	366260000
transcript14427_6(SeqID-Frame)ORF-0-L329AS;transcript14426_5(SeqID-Frame)ORF-2-L214AS;transcript14425_5(SeqID-Frame)ORF-4-L183AS;transcript14425_4(SeqID-Frame)ORF-30-L213AS;transcript14426_4(SeqID-Frame)ORF-0-L83AS	4	4	13.4	13.4	38.135	0	23482000	0	35130000	41907000	54808000
transcript15695_5(SeqID-Frame)ORF-0-L306AS	4	4	17.6	17.6	33.878	0	0	7375100	0	30120000	0
transcript9984_2(SeqID-Frame)ORF-33-L180AS;transcript9295_5(SeqID-Frame)ORF-27-L709AS;transcript83359_3(SeqID-Frame)ORF-0-L153AS;transcript84483_4(SeqID-Frame)ORF-0-L131AS;transcript84481_2(SeqID-Frame)ORF-27-L102AS	2	2	15	15	20.581	0	4479500	0	4595400	0	18023000
transcript81809_3(SeqID-Frame)ORF-2-L220AS;transcript8348_5(SeqID-Frame)ORF-1-L133AS;transcript81811_5(SeqID-Frame)ORF-0-L72AS	4	2	19.1	10.5	24.592	0	56391000	0	0	0	226440000
transcript5075_6(SeqID-Frame)ORF-0-L495AS;transcript76668_6(SeqID-Frame)ORF-2-L422AS;transcript76669_1(SeqID-Frame)ORF-3-L362AS;transcript76669_1(SeqID-Frame)ORF-2-L161AS;transcript76673_4(SeqID-Frame)ORF-3-L212AS;transcript76674_5(SeqID-Frame)ORF-8-L212AS	6	6	14.9	14.9	55.93	0	9624200	0	0	38569000	0
transcript11256_2(SeqID-Frame)ORF-1-L310AS;transcript11257_1(SeqID-Frame)ORF-2-L310AS	3	3	15.8	15.8	34.449	0	12808000	0	0	30247000	20704000
transcript13685_3(SeqID-Frame)ORF-11-L385AS;transcript13686_6(SeqID-Frame)ORF-11-L385AS;transcript88555_5(SeqID-Frame)ORF-14-L56AS	4	4	11.7	11.7	42.625	0	0	31345000	77097000	51309000	72794000
transcript113659_1(SeqID-Frame)ORF-0-L144AS	2	2	15.3	15.3	16.902	17152000	4945800	0	29531000	10194000	9243700
transcript14160_4(SeqID-Frame)ORF-29-L222AS	2	2	12.2	12.2	24.874	0	11047000	0	17787000	13615000	29307000
transcript10768_5(SeqID-Frame)ORF-1-L378AS	6	6	22.2	22.2	42.222	34882000	123930000	199070000	315530000	302690000	944340000
transcript25460_6(SeqID-Frame)ORF-9-L473AS	3	3	9.5	9.5	51.168	0	12793000	0	9802600	28704000	20529000
transcript21554_2(SeqID-Frame)ORF-6-L168AS;transcript21553_1(SeqID-Frame)ORF-5-L110AS;transcript95413_1(SeqID-Frame)ORF-5-L110AS	7	2	48.2	10.7	19.018	15931000	0	23232000	0	0	88835000
transcript8386_2(SeqID-Frame)ORF-1-L99AS	2	2	23.2	23.2	11.107	0	0	182900000	192550000	429620000	266220000
transcript12336_1(SeqID-Frame)ORF-3-L214AS;transcript87277_1(SeqID-Frame)ORF-3-L60AS	3	3	17.8	17.8	25.127	0	0	9070000	0	0	34498000
transcript23374_2(SeqID-Frame)ORF-0-L445AS;transcript96834_4(SeqID-Frame)ORF-1-L128AS;transcript96834_6(SeqID-Frame)ORF-4-L165AS;transcript96833_5(SeqID-Frame)ORF-0-L102AS;transcript96833_6(SeqID-Frame)ORF-2-L52AS	6	6	16	16	49.978	73181000	0	30501000	64176000	53745000	61920000
transcript10591_2(SeqID-Frame)ORF-2-L283AS	16	2	62.2	6.7	31.249	18285000	0	42316000	23079000	0	159180000
transcript61284_3(SeqID-Frame)ORF-0-L90AS	2	2	32.2	32.2	9.4925	0	5894200	0	0	12046000	9813900
transcript24054_3(SeqID-Frame)ORF-5-L228AS;transcript97314_1(SeqID-Frame)ORF-2-L167AS;transcript97314_2(SeqID-Frame)ORF-0-L75AS	5	5	19.7	19.7	27.156	0	0	32046000	0	48166000	68500000
transcript10226_2(SeqID-Frame)ORF-0-L67AS	2	2	34.3	34.3	7.8338	84041000	124780000	173850000	244460000	486380000	599120000
transcript46122_1(SeqID-Frame)ORF-13-L298AS	7	7	35.9	35.9	34.06	24996000	23221000	0	38130000	37515000	46539000
transcript22639_1(SeqID-Frame)ORF-0-L412AS	3	3	12.4	12.4	45.357	14915000	16428000	0	8417500	17221000	41566000
transcript80366_3(SeqID-Frame)ORF-0-L112AS	5	4	38.4	30.4	12.563	271310000	106350000	112110000	568130000	564010000	216820000
transcript13077_1(SeqID-Frame)ORF-3-L146AS;transcript88000_1(SeqID-Frame)ORF-1-L146AS;transcript87999_2(SeqID-Frame)ORF-1-L133AS;transcript13078_1(SeqID-Frame)ORF-3-L98AS;transcript88001_6(SeqID-Frame)ORF-1-L46AS;transcript13078_3(SeqID-Frame)ORF-8-L41AS	3	3	30.1	30.1	16.88	0	0	27917000	0	0	99112000
transcript11316_4(SeqID-Frame)ORF-0-L253AS	4	4	19.4	19.4	29.632	0	13033000	0	31640000	38669000	7451400
transcript22428_5(SeqID-Frame)ORF-2-L593AS;transcript96049_4(SeqID-Frame)ORF-0-L420AS	2	2	5.1	5.1	68.284	0	0	5985800	5725400	0	21014000
transcript22376_2(SeqID-Frame)ORF-0-L291AS	2	2	7.2	7.2	32.818	0	0	20625000	18196000	0	71994000
transcript114_3(SeqID-Frame)ORF-9-L246AS;transcript69293_3(SeqID-Frame)ORF-0-L67AS	17	2	76.8	14.6	27.347	2506600000	1302200000	2788200000	6028200000	8779300000	5430200000
transcript14036_3(SeqID-Frame)ORF-17-L346AS;transcript14035_2(SeqID-Frame)ORF-0-L63AS	5	5	17.6	17.6	38.033	19852000	7612900	0	13669000	15561000	10623000
transcript20507_1(SeqID-Frame)ORF-2-L199AS;transcript94566_1(SeqID-Frame)ORF-2-L199AS;transcript94565_1(SeqID-Frame)ORF-7-L133AS;transcript94565_3(SeqID-Frame)ORF-1-L75AS	4	4	25.6	25.6	21.6	62557000	43105000	0	58127000	67172000	80939000
transcript3027_5(SeqID-Frame)ORF-0-L474AS;transcript73362_5(SeqID-Frame)ORF-0-L247AS	18	4	44.7	13.9	52.836	329550000	14379000	31793000	182750000	54364000	103680000
transcript19926_3(SeqID-Frame)ORF-9-L204AS;transcript94082_1(SeqID-Frame)ORF-0-L171AS;transcript94083_1(SeqID-Frame)ORF-0-L162AS;transcript94083_2(SeqID-Frame)ORF-5-L80AS	5	5	29.9	29.9	22.799	62962000	0	34702000	41420000	46818000	70904000
transcript30246_5(SeqID-Frame)ORF-0-L392AS;transcript101493_5(SeqID-Frame)ORF-12-L149AS;transcript101493_6(SeqID-Frame)ORF-0-L226AS;transcript69133_6(SeqID-Frame)ORF-5-L110AS	5	5	16.8	16.8	44.228	30297000	22002000	3269000	26131000	85324000	0
transcript8113_4(SeqID-Frame)ORF-4-L1157AS	29	2	29	2.5	132.09	0	14531000	0	0	25769000	23292000
transcript25285_3(SeqID-Frame)ORF-0-L166AS;transcript25286_2(SeqID-Frame)ORF-3-L114AS	2	2	10.2	10.2	17.431	111810000	51382000	0	0	0	172050000
transcript36407_5(SeqID-Frame)ORF-0-L196AS	3	3	18.4	18.4	22.695	39802000	0	7501000	11881000	14200000	10865000
transcript66624_4(SeqID-Frame)ORF-2-L160AS	2	2	19.4	19.4	18.403	0	0	2989000	7803100	0	9986000
transcript34497_1(SeqID-Frame)ORF-3-L203AS;transcript31532_6(SeqID-Frame)ORF-0-L75AS	4	4	27.6	27.6	21.543	0	13134000	0	0	0	43361000
transcript26339_1(SeqID-Frame)ORF-0-L151AS	7	7	36.4	36.4	17.564	116900000	112750000	99575000	860060000	428830000	268450000
transcript20004_2(SeqID-Frame)ORF-0-L181AS;transcript94149_1(SeqID-Frame)ORF-0-L125AS	5	5	37	37	19.153	32593000	23749000	16327000	77913000	59300000	71686000
transcript20404_2(SeqID-Frame)ORF-2-L225AS;transcript28157_6(SeqID-Frame)ORF-0-L112AS	6	6	30.7	30.7	25.953	24668000	0	20062000	19840000	31151000	33782000
transcript6458_1(SeqID-Frame)ORF-2-L494AS;transcript6459_2(SeqID-Frame)ORF-1-L486AS;transcript78821_3(SeqID-Frame)ORF-5-L457AS;transcript78820_3(SeqID-Frame)ORF-2-L340AS	5	5	13.8	13.8	57.094	0	4775700	9365700	0	37503000	7936800
transcript17801_5(SeqID-Frame)ORF-4-L595AS	4	4	8.4	8.4	66.443	25906000	12874000	0	22061000	21138000	20199000
transcript48120_3(SeqID-Frame)ORF-0-L103AS	4	4	59.2	59.2	11.287	89137000	40640000	0	80838000	59105000	70904000
transcript5167_4(SeqID-Frame)ORF-1-L251AS;transcript5166_2(SeqID-Frame)ORF-1-L250AS	4	4	19.5	19.5	27.426	328390000	112640000	171190000	398360000	245520000	656360000
transcript12290_6(SeqID-Frame)ORF-0-L77AS;transcript87222_5(SeqID-Frame)ORF-0-L53AS	4	3	57.1	42.9	8.5777	0	0	15872000	111170000	0	50427000
transcript37102_3(SeqID-Frame)ORF-4-L150AS	9	6	71.3	41.3	17.069	320560000	173160000	0	531130000	380670000	168400000
transcript43086_1(SeqID-Frame)ORF-6-L264AS	4	4	19.7	19.7	29.442	0	0	15292000	9809500	0	48283000
transcript8343_3(SeqID-Frame)ORF-8-L1048AS;transcript81804_3(SeqID-Frame)ORF-14-L157AS;transcript81804_2(SeqID-Frame)ORF-1-L106AS	11	9	11.5	9.7	120.6	10846000	0	23084000	14624000	35744000	36152000
transcript24827_3(SeqID-Frame)ORF-0-L94AS;transcript97871_5(SeqID-Frame)ORF-0-L52AS	2	2	38.3	38.3	10.406	0	0	12246000	25746000	18187000	19899000
transcript42307_3(SeqID-Frame)ORF-0-L128AS	5	5	59.4	59.4	14.388	0	77636000	44163000	282600000	39448000	335810000
transcript14193_5(SeqID-Frame)ORF-0-L217AS;transcript89035_4(SeqID-Frame)ORF-0-L159AS;transcript89035_6(SeqID-Frame)ORF-8-L111AS	3	3	15.7	15.7	24.53	0	14790000	0	29854000	0	45409000
transcript22487_6(SeqID-Frame)ORF-0-L186AS;transcript22488_5(SeqID-Frame)ORF-24-L111AS	5	5	36	36	21.688	0	0	11963000	0	15506000	21140000
transcript4677_2(SeqID-Frame)ORF-7-L194AS	5	1	38.1	5.2	21.877	0	16141000	16823000	0	20165000	80631000
transcript85646_2(SeqID-Frame)ORF-1-L357AS;transcript85650_3(SeqID-Frame)ORF-0-L74AS	4	4	11.8	11.8	41.022	7063400	0	10795000	5022000	9375800	23605000
transcript42746_4(SeqID-Frame)ORF-0-L151AS	6	6	39.1	39.1	17.673	0	0	25348000	120720000	0	77392000
transcript5491_4(SeqID-Frame)ORF-1-L503AS	17	3	44.7	8.9	55.369	0	0	55697000	0	0	169940000
transcript8996_5(SeqID-Frame)ORF-30-L495AS	10	2	24.8	5.9	55.499	0	8999800	15520000	0	24883000	48877000
transcript40584_1(SeqID-Frame)ORF-0-L245AS	4	4	20.4	20.4	27.717	28716000	13800000	28384000	37537000	49495000	77256000
transcript61536_3(SeqID-Frame)ORF-0-L122AS	4	4	50.8	50.8	12.269	0	22708000	11901000	48994000	41534000	62025000
transcript218_2(SeqID-Frame)ORF-48-L101AS;transcript68900_4(SeqID-Frame)ORF-4-L101AS	2	2	19.8	19.8	11.141	154770000	74426000	145420000	213330000	307710000	348220000
transcript22488_5(SeqID-Frame)ORF-0-L249AS	5	5	29.7	29.7	29.246	0	0	12277000	7986700	17042000	19546000
transcript7423_5(SeqID-Frame)ORF-5-L362AS;transcript7424_3(SeqID-Frame)ORF-5-L362AS	5	5	18.8	18.8	40.405	46473000	6715400	0	9930600	19976000	0
transcript29400_4(SeqID-Frame)ORF-3-L467AS	3	3	9.2	9.2	52.474	0	0	18106000	0	0	53702000
transcript21954_1(SeqID-Frame)ORF-6-L424AS	8	8	25.7	25.7	48.5	37381000	20460000	11762000	25343000	44227000	50823000
transcript10486_1(SeqID-Frame)ORF-5-L636AS;transcript10487_3(SeqID-Frame)ORF-17-L71AS;transcript114076_4(SeqID-Frame)ORF-3-L36AS;transcript114077_2(SeqID-Frame)ORF-0-L34AS	30	2	61.3	3.8	71.563	0	0	4392700	0	9010400	3941600
transcript25512_2(SeqID-Frame)ORF-0-L194AS	3	3	25.3	25.3	22.563	0	0	13507000	0	0	39757000
transcript92752_2(SeqID-Frame)ORF-14-L267AS	12	2	53.2	3.7	29.415	118210000	0	91367000	0	50182000	217600000
transcript17404_6(SeqID-Frame)ORF-10-L298AS;transcript91962_5(SeqID-Frame)ORF-0-L197AS	5	3	27.2	16.8	32.949	13229000	0	36566000	33055000	45958000	60624000
transcript93245_2(SeqID-Frame)ORF-0-L138AS;transcript93244_2(SeqID-Frame)ORF-0-L121AS;transcript18899_1(SeqID-Frame)ORF-0-L117AS	5	5	43.5	43.5	15.331	0	40979000	0	26073000	0	119330000
transcript34733_6(SeqID-Frame)ORF-2-L250AS	7	7	33.2	33.2	28.021	100280000	0	69405000	174390000	56537000	145270000
transcript60238_6(SeqID-Frame)ORF-0-L163AS	6	6	52.8	52.8	19.101	41869000	16322000	16848000	76874000	0	94750000
transcript62469_1(SeqID-Frame)ORF-0-L97AS	4	4	47.4	47.4	10.654	0	0	40270000	53323000	39016000	75839000
transcript34377_2(SeqID-Frame)ORF-2-L209AS	4	4	23.9	23.9	23.861	0	0	9222400	0	0	26197000
transcript85645_6(SeqID-Frame)ORF-11-L222AS	9	2	46.8	11.3	24.036	0	0	12141000	0	17307000	17115000
transcript14719_2(SeqID-Frame)ORF-0-L286AS;transcript89546_5(SeqID-Frame)ORF-0-L134AS;transcript89546_6(SeqID-Frame)ORF-1-L78AS	7	7	30.8	30.8	31.936	324580000	231910000	392720000	272040000	426690000	1344000000
transcript12403_5(SeqID-Frame)ORF-2-L106AS	2	2	25.5	25.5	11.776	0	0	104450000	56869000	163080000	132860000
transcript26117_1(SeqID-Frame)ORF-2-L429AS;transcript98756_5(SeqID-Frame)ORF-0-L156AS	4	4	10	10	48.485	0	0	9407900	0	16287000	10137000
transcript18705_1(SeqID-Frame)ORF-2-L533AS;transcript18706_5(SeqID-Frame)ORF-0-L93AS	4	4	9.4	9.4	60.545	0	0	48138000	34119000	52280000	81872000
transcript26548_4(SeqID-Frame)ORF-0-L138AS;transcript26549_5(SeqID-Frame)ORF-9-L52AS	4	3	34.8	26.8	15.681	0	15743000	0	13483000	20646000	23184000
transcript8622_1(SeqID-Frame)ORF-4-L410AS;transcript8622_4(SeqID-Frame)ORF-0-L339AS;transcript82273_2(SeqID-Frame)ORF-0-L227AS;transcript82273_3(SeqID-Frame)ORF-10-L127AS	5	5	13.4	13.4	46.36	46552000	0	24956000	60761000	33651000	35788000
transcript20368_1(SeqID-Frame)ORF-0-L230AS;transcript94437_2(SeqID-Frame)ORF-0-L78AS	4	4	26.5	26.5	26.143	141540000	166110000	124820000	170950000	399070000	404380000
transcript7915_5(SeqID-Frame)ORF-1-L326AS	4	4	15.6	15.6	37.599	0	0	8287000	22228000	14285000	8572500
transcript83443_3(SeqID-Frame)ORF-0-L350AS;transcript83445_6(SeqID-Frame)ORF-0-L292AS;transcript9363_2(SeqID-Frame)ORF-5-L778AS;transcript9363_1(SeqID-Frame)ORF-0-L113AS	4	4	15.4	15.4	41.135	0	8543100	16497000	17198000	36831000	31681000
transcript80201_1(SeqID-Frame)ORF-2-L611AS;transcript7334_5(SeqID-Frame)ORF-2-L600AS;transcript42801_3(SeqID-Frame)ORF-0-L224AS;transcript108399_2(SeqID-Frame)ORF-0-L210AS;transcript44803_2(SeqID-Frame)ORF-0-L207AS;transcript80203_3(SeqID-Frame)ORF-1-L152AS	7	3	19.8	6.2	68.716	52265000	6337900	39297000	117980000	72374000	52145000
transcript9941_2(SeqID-Frame)ORF-0-L143AS	3	3	27.3	27.3	15.264	0	4029700	0	18810000	0	10990000
transcript19053_1(SeqID-Frame)ORF-2-L388AS;transcript93368_1(SeqID-Frame)ORF-8-L279AS;transcript93368_3(SeqID-Frame)ORF-2-L127AS	8	8	31.2	31.2	43.545	0	52465000	41922000	47285000	99536000	156980000
transcript89921_2(SeqID-Frame)ORF-0-L162AS;transcript89922_2(SeqID-Frame)ORF-0-L137AS	9	2	56.8	8	19.365	0	14247000	0	10919000	27870000	10825000
transcript107264_3(SeqID-Frame)ORF-1-L167AS	2	2	19.2	19.2	18.592	0	0	11863000	0	0	32069000
transcript22755_3(SeqID-Frame)ORF-3-L612AS	9	9	18.3	18.3	70.357	0	10843000	0	0	8743100	20291000
transcript26510_1(SeqID-Frame)ORF-39-L308AS;transcript79660_1(SeqID-Frame)ORF-8-L74AS;REV__transcript44699_3(SeqID-Frame)ORF-16-L54AS;REV__transcript13691_1(SeqID-Frame)ORF-27-L30AS	10	10	48.1	48.1	34.908	358060000	160020000	150570000	161290000	334160000	492540000
transcript92689_1(SeqID-Frame)ORF-0-L124AS;transcript18228_1(SeqID-Frame)ORF-0-L105AS	4	4	32.3	32.3	14.052	0	16949000	0	18333000	27356000	17599000
transcript15088_3(SeqID-Frame)ORF-0-L298AS	13	13	55.4	55.4	34.256	51322000	51383000	59880000	126190000	142610000	152260000
transcript20873_5(SeqID-Frame)ORF-25-L100AS	4	4	39	39	11.006	0	8963500	0	20462000	13294000	10351000
transcript100875_4(SeqID-Frame)ORF-0-L333AS;transcript100874_2(SeqID-Frame)ORF-17-L143AS;transcript29360_4(SeqID-Frame)ORF-0-L115AS	11	2	41.7	12.9	38.105	425260000	144630000	90208000	612910000	382060000	237230000
transcript4672_4(SeqID-Frame)ORF-44-L355AS	6	3	20.6	9	40.663	0	10265000	16770000	0	0	71257000
transcript11895_4(SeqID-Frame)ORF-0-L214AS;transcript11894_2(SeqID-Frame)ORF-0-L177AS	5	5	29	29	24.087	22994000	25069000	0	30644000	23981000	42024000
transcript14139_2(SeqID-Frame)ORF-0-L567AS	12	7	28.6	17.5	62.243	71193000	51827000	0	88371000	79495000	56499000
transcript79798_2(SeqID-Frame)ORF-5-L484AS;transcript79800_2(SeqID-Frame)ORF-3-L483AS;transcript79803_1(SeqID-Frame)ORF-13-L332AS;transcript7077_2(SeqID-Frame)ORF-3-L324AS;transcript79805_1(SeqID-Frame)ORF-0-L241AS;transcript39724_1(SeqID-Frame)ORF-1-L254AS;transcript79801_3(SeqID-Frame)ORF-1-L294AS;transcript79802_2(SeqID-Frame)ORF-3-L194AS;transcript56255_1(SeqID-Frame)ORF-2-L186AS;transcript39…	10	10	38.8	38.8	54.413	125060000	238240000	312230000	402450000	552450000	885520000
transcript18989_1(SeqID-Frame)ORF-0-L472AS;transcript18988_3(SeqID-Frame)ORF-3-L148AS	5	5	15.7	15.7	53.089	0	0	15427000	18945000	22255000	17898000
transcript95003_1(SeqID-Frame)ORF-0-L98AS	3	2	31.6	19.4	10.504	83301000	47512000	0	102770000	62142000	61094000
transcript21362_1(SeqID-Frame)ORF-19-L403AS	6	6	16.6	16.6	45.395	0	15611000	47677000	13227000	72758000	91090000
transcript12055_6(SeqID-Frame)ORF-1-L493AS	5	1	16.6	3.7	53.679	0	0	130710000	94977000	0	338380000
transcript45501_4(SeqID-Frame)ORF-0-L46AS	4	3	65.2	50	5.326	0	0	16001000	23030000	20066000	21137000
transcript25400_1(SeqID-Frame)ORF-2-L157AS	6	2	28.7	14	17.532	0	0	59046000	0	151530000	0
transcript13598_2(SeqID-Frame)ORF-2-L104AS	3	2	24	16.3	11.437	22612000	37230000	0	51228000	43996000	51126000
transcript9096_3(SeqID-Frame)ORF-0-L254AS	3	3	14.2	14.2	29.293	15388000	14418000	0	16688000	23147000	13477000
transcript26287_2(SeqID-Frame)ORF-3-L101AS	2	2	12.9	12.9	11.224	180340000	94532000	114880000	287240000	136080000	394890000
transcript14369_1(SeqID-Frame)ORF-3-L956AS;transcript14368_1(SeqID-Frame)ORF-16-L547AS;transcript89180_1(SeqID-Frame)ORF-3-L511AS;transcript89181_1(SeqID-Frame)ORF-3-L511AS;transcript89180_2(SeqID-Frame)ORF-14-L234AS;transcript89181_2(SeqID-Frame)ORF-14-L234AS;transcript14368_2(SeqID-Frame)ORF-1-L266AS	5	5	7.4	7.4	109.52	0	0	31879000	49791000	43804000	36926000
transcript58099_4(SeqID-Frame)ORF-2-L56AS	2	2	67.9	67.9	5.9576	67394000	21250000	52499000	51203000	0	186720000
transcript28682_2(SeqID-Frame)ORF-0-L314AS	6	6	22.6	22.6	34.585	97063000	0	42766000	130020000	47419000	60087000
transcript27387_3(SeqID-Frame)ORF-0-L118AS;transcript99568_2(SeqID-Frame)ORF-4-L33AS	3	3	19.5	19.5	13.442	269280000	129490000	54391000	323440000	278310000	183730000
transcript78177_1(SeqID-Frame)ORF-21-L340AS;transcript78179_1(SeqID-Frame)ORF-20-L314AS;transcript78179_4(SeqID-Frame)ORF-16-L314AS;transcript6075_2(SeqID-Frame)ORF-28-L299AS	11	11	48.2	48.2	37.227	216760000	228430000	151910000	348790000	323120000	629140000
transcript39561_3(SeqID-Frame)ORF-0-L121AS;transcript106780_5(SeqID-Frame)ORF-0-L107AS	4	3	33.1	26.4	13.989	0	24564000	0	25990000	25830000	35563000
transcript4508_1(SeqID-Frame)ORF-7-L222AS	3	3	15.8	15.8	25.563	0	39234000	36828000	113570000	101760000	88160000
transcript84490_6(SeqID-Frame)ORF-54-L319AS;transcript9991_1(SeqID-Frame)ORF-60-L319AS	3	3	9.7	9.7	35.954	0	7750800	8398800	0	22340000	17973000
transcript84552_2(SeqID-Frame)ORF-0-L425AS;transcript84553_2(SeqID-Frame)ORF-0-L425AS;transcript10028_5(SeqID-Frame)ORF-0-L417AS;transcript84550_1(SeqID-Frame)ORF-0-L407AS;transcript84554_6(SeqID-Frame)ORF-0-L407AS	10	10	26.1	26.1	47.973	821630000	577250000	576810000	1084200000	1176700000	1700000000
transcript19579_2(SeqID-Frame)ORF-4-L178AS	4	4	30.3	30.3	19.475	0	0	22155000	0	0	55136000
transcript24886_4(SeqID-Frame)ORF-0-L342AS;transcript24887_6(SeqID-Frame)ORF-0-L122AS;transcript24887_5(SeqID-Frame)ORF-7-L65AS	2	2	7	7	38.409	0	22577000	0	29871000	24742000	31272000
transcript13979_6(SeqID-Frame)ORF-13-L568AS;transcript88836_4(SeqID-Frame)ORF-0-L211AS;transcript88837_3(SeqID-Frame)ORF-0-L104AS;transcript88837_2(SeqID-Frame)ORF-7-L83AS	8	8	17.3	17.3	62.982	30666000	0	8033100	12310000	0	19919000
transcript27508_4(SeqID-Frame)ORF-0-L316AS	4	4	13.9	13.9	36.692	0	11786000	0	0	18776000	10368000
transcript4569_2(SeqID-Frame)ORF-1-L93AS	3	2	41.9	28	10.573	93346000	70873000	28550000	47377000	162370000	83094000
transcript32981_1(SeqID-Frame)ORF-0-L212AS	7	7	41.5	41.5	24.038	13481000	12027000	7759300	44525000	13732000	34930000
transcript12599_3(SeqID-Frame)ORF-0-L191AS;transcript87509_6(SeqID-Frame)ORF-0-L173AS;transcript87510_6(SeqID-Frame)ORF-0-L162AS;transcript87508_2(SeqID-Frame)ORF-0-L144AS	3	3	19.9	19.9	21.056	23486000	0	23339000	15541000	25909000	31187000
transcript14254_1(SeqID-Frame)ORF-0-L183AS;transcript89083_1(SeqID-Frame)ORF-0-L213AS;transcript89082_3(SeqID-Frame)ORF-0-L171AS;transcript14255_1(SeqID-Frame)ORF-2-L135AS;transcript14253_1(SeqID-Frame)ORF-1-L106AS;transcript89082_1(SeqID-Frame)ORF-7-L69AS;transcript14255_3(SeqID-Frame)ORF-0-L53AS	3	3	20.8	20.8	20.473	0	0	18742000	17823000	0	45771000
transcript25450_5(SeqID-Frame)ORF-0-L215AS;transcript98304_4(SeqID-Frame)ORF-0-L195AS;transcript98303_2(SeqID-Frame)ORF-0-L97AS	5	5	23.7	23.7	25.226	0	25590000	0	20422000	40739000	21742000
transcript40709_1(SeqID-Frame)ORF-0-L204AS	2	2	16.2	16.2	22.273	0	4791100	0	0	0	11674000
transcript4624_2(SeqID-Frame)ORF-1-L159AS;transcript4623_1(SeqID-Frame)ORF-0-L139AS;transcript4622_6(SeqID-Frame)ORF-0-L165AS;transcript75932_3(SeqID-Frame)ORF-0-L165AS	5	5	38.4	38.4	18.477	0	133620000	30522000	0	362990000	35666000
transcript9078_3(SeqID-Frame)ORF-14-L331AS;transcript83040_1(SeqID-Frame)ORF-7-L157AS;transcript83040_3(SeqID-Frame)ORF-15-L122AS;transcript9079_1(SeqID-Frame)ORF-17-L144AS	5	1	18.7	3.9	37.175	0	6365200	0	15642000	0	15388000
transcript79069_6(SeqID-Frame)ORF-0-L109AS	3	2	22.9	14.7	11.577	55576000	34686000	0	78671000	42767000	40345000
transcript21759_1(SeqID-Frame)ORF-0-L337AS;transcript95541_2(SeqID-Frame)ORF-0-L46AS	9	9	40.7	40.7	37.523	151090000	0	50105000	479170000	77089000	42797000
transcript37453_2(SeqID-Frame)ORF-0-L207AS	4	4	29	29	23.037	29446000	12800000	34042000	192190000	0	111650000
transcript8214_2(SeqID-Frame)ORF-0-L653AS;transcript81593_2(SeqID-Frame)ORF-0-L184AS	4	4	7	7	75.288	0	0	5387200	3821400	12814000	0
transcript22346_1(SeqID-Frame)ORF-0-L373AS;transcript22347_2(SeqID-Frame)ORF-3-L196AS	4	4	17.7	17.7	41.081	0	0	5764500	0	13703000	0
transcript27853_3(SeqID-Frame)ORF-0-L194AS	6	6	36.1	36.1	21.646	0	0	91781000	120230000	0	217050000
transcript16578_2(SeqID-Frame)ORF-5-L425AS;transcript91227_6(SeqID-Frame)ORF-22-L351AS;transcript91227_2(SeqID-Frame)ORF-23-L331AS	6	2	20.2	7.5	46.815	64867000	46108000	0	48183000	51916000	57022000
transcript19922_3(SeqID-Frame)ORF-0-L288AS;transcript94079_6(SeqID-Frame)ORF-2-L182AS;transcript94079_4(SeqID-Frame)ORF-0-L55AS	6	5	27.1	22.9	32.114	0	0	49308000	55792000	0	115950000
transcript14210_2(SeqID-Frame)ORF-2-L278AS	7	7	30.9	30.9	31.446	243520000	226350000	304620000	225540000	542510000	703930000
transcript15335_1(SeqID-Frame)ORF-2-L912AS;transcript15336_1(SeqID-Frame)ORF-1-L378AS;transcript90092_2(SeqID-Frame)ORF-0-L124AS	10	10	13.6	13.6	102.51	20917000	14514000	21577000	38023000	28154000	56243000
transcript4676_2(SeqID-Frame)ORF-27-L1281AS;transcript76024_3(SeqID-Frame)ORF-0-L128AS;transcript76025_4(SeqID-Frame)ORF-0-L128AS;transcript76025_5(SeqID-Frame)ORF-33-L66AS;transcript76023_3(SeqID-Frame)ORF-2-L57AS;transcript76023_1(SeqID-Frame)ORF-0-L37AS	21	8	20.1	8.6	147.29	0	48526000	81820000	0	71545000	232890000
transcript15721_6(SeqID-Frame)ORF-0-L467AS;transcript15720_6(SeqID-Frame)ORF-0-L362AS;transcript90451_2(SeqID-Frame)ORF-0-L333AS;transcript90452_4(SeqID-Frame)ORF-3-L146AS;transcript15720_5(SeqID-Frame)ORF-16-L59AS;transcript90451_3(SeqID-Frame)ORF-16-L59AS	6	4	15.8	10.1	54.098	0	0	33017000	14277000	22357000	54685000
transcript7529_1(SeqID-Frame)ORF-0-L400AS;transcript80514_5(SeqID-Frame)ORF-2-L182AS;transcript80515_1(SeqID-Frame)ORF-0-L257AS;transcript80514_6(SeqID-Frame)ORF-9-L164AS;transcript80515_3(SeqID-Frame)ORF-13-L137AS	5	5	14.8	14.8	45.336	48786000	0	32939000	48311000	39147000	37463000
transcript20257_2(SeqID-Frame)ORF-0-L383AS;transcript94369_3(SeqID-Frame)ORF-2-L120AS	7	4	23	12.5	45.01	0	14390000	0	21984000	12846000	20589000
transcript12103_2(SeqID-Frame)ORF-0-L222AS;transcript87041_2(SeqID-Frame)ORF-2-L42AS	4	2	25.2	14.9	24.248	0	41843000	31448000	0	144190000	26040000
transcript8225_3(SeqID-Frame)ORF-3-L373AS	6	2	18	8	41.376	7850100	0	33346000	0	0	76767000
transcript62421_3(SeqID-Frame)ORF-0-L223AS	3	3	17.5	17.5	25.314	0	7352500	0	7212500	10065000	6844600
transcript5397_2(SeqID-Frame)ORF-32-L363AS;transcript5393_2(SeqID-Frame)ORF-41-L83AS	12	3	30	7.4	42.16	87392000	25457000	32182000	86608000	44995000	87189000
transcript14870_2(SeqID-Frame)ORF-3-L546AS;transcript89675_5(SeqID-Frame)ORF-2-L236AS;transcript14869_4(SeqID-Frame)ORF-26-L108AS;transcript14869_6(SeqID-Frame)ORF-3-L429AS	10	9	23.8	22.5	60.056	0	165830000	34387000	125140000	322220000	136350000
transcript27461_3(SeqID-Frame)ORF-1-L348AS	2	2	7.5	7.5	37.083	0	11251000	0	46867000	25549000	0
transcript9291_3(SeqID-Frame)ORF-0-L233AS;transcript83346_1(SeqID-Frame)ORF-0-L214AS;transcript83348_3(SeqID-Frame)ORF-0-L77AS	15	15	65.2	65.2	25.516	1059400000	268270000	227690000	1608600000	328570000	796550000
transcript22210_2(SeqID-Frame)ORF-1-L208AS	3	3	17.8	17.8	22.524	0	15010000	11108000	0	0	59172000
transcript99504_1(SeqID-Frame)ORF-2-L261AS;transcript99505_5(SeqID-Frame)ORF-1-L247AS;transcript27285_4(SeqID-Frame)ORF-1-L166AS	3	1	15.3	5.4	29.568	0	15228000	0	0	0	34433000
transcript6495_3(SeqID-Frame)ORF-2-L323AS	7	7	31.6	31.6	36.43	35555000	43677000	26186000	47756000	78245000	79631000
transcript18501_4(SeqID-Frame)ORF-3-L191AS;transcript18502_2(SeqID-Frame)ORF-0-L115AS;transcript18502_3(SeqID-Frame)ORF-5-L99AS	7	7	36.6	36.6	20.465	1148400000	815120000	369620000	1048700000	1503400000	1171000000
transcript35784_2(SeqID-Frame)ORF-0-L94AS	2	2	34	34	10.785	0	0	2790700	0	6295200	0
transcript7852_5(SeqID-Frame)ORF-1-L370AS;transcript81018_2(SeqID-Frame)ORF-1-L370AS;transcript81019_2(SeqID-Frame)ORF-1-L370AS;transcript81021_4(SeqID-Frame)ORF-1-L370AS;transcript81022_2(SeqID-Frame)ORF-1-L370AS;transcript81023_2(SeqID-Frame)ORF-1-L370AS;transcript81025_2(SeqID-Frame)ORF-1-L370AS;transcript81026_1(SeqID-Frame)ORF-0-L160AS	4	4	13.5	13.5	41.318	42078000	0	27162000	22820000	61136000	0
transcript68905_2(SeqID-Frame)ORF-0-L366AS	19	1	51.4	6	41.672	6439100000	3614100000	3454600000	9610100000	5099900000	10805000000
transcript27653_3(SeqID-Frame)ORF-30-L128AS	3	3	37.5	37.5	14.415	23402000	23022000	15304000	24083000	44427000	41590000
transcript20529_1(SeqID-Frame)ORF-0-L312AS;transcript20530_1(SeqID-Frame)ORF-0-L110AS	6	6	26.3	26.3	34.688	43835000	0	64958000	78950000	48137000	97318000
transcript55389_2(SeqID-Frame)ORF-4-L182AS	5	5	29.7	29.7	19.846	0	0	38108000	54103000	33651000	51530000
transcript18746_2(SeqID-Frame)ORF-5-L364AS;transcript93114_3(SeqID-Frame)ORF-5-L364AS;transcript18745_3(SeqID-Frame)ORF-12-L121AS;transcript18745_1(SeqID-Frame)ORF-3-L60AS;transcript18745_2(SeqID-Frame)ORF-4-L131AS;transcript93113_2(SeqID-Frame)ORF-2-L35AS	11	10	39.8	36	40.401	98709000	93073000	67440000	108030000	133370000	225230000
transcript10554_2(SeqID-Frame)ORF-0-L337AS	5	5	16	16	38.603	0	19516000	0	13363000	25025000	18460000
transcript89091_1(SeqID-Frame)ORF-3-L148AS	3	2	19.6	12.2	16.218	13521000	19909000	30297000	42808000	58624000	52997000
transcript14484_1(SeqID-Frame)ORF-1-L282AS;transcript89292_5(SeqID-Frame)ORF-0-L143AS;transcript89292_4(SeqID-Frame)ORF-6-L108AS;transcript14485_5(SeqID-Frame)ORF-0-L78AS;transcript89293_5(SeqID-Frame)ORF-0-L94AS	6	3	28.7	11.7	31.275	0	0	29227000	25086000	0	64969000
transcript91598_2(SeqID-Frame)ORF-2-L259AS;transcript17004_1(SeqID-Frame)ORF-20-L218AS;transcript91596_2(SeqID-Frame)ORF-6-L156AS;transcript91596_2(SeqID-Frame)ORF-5-L60AS;transcript91596_1(SeqID-Frame)ORF-5-L79AS	10	8	44.4	37.1	29.191	120520000	0	98403000	126610000	93653000	124540000
transcript16105_4(SeqID-Frame)ORF-7-L81AS;transcript90828_4(SeqID-Frame)ORF-0-L34AS	2	2	28.4	28.4	9.4347	116790000	47402000	97388000	153110000	136230000	184420000
transcript21081_1(SeqID-Frame)ORF-6-L162AS	4	4	37	37	18.646	0	3861800	0	0	0	8543700
transcript11765_5(SeqID-Frame)ORF-0-L279AS;transcript11766_1(SeqID-Frame)ORF-4-L108AS;transcript86712_2(SeqID-Frame)ORF-0-L80AS	3	3	12.2	12.2	30.405	0	31769000	0	54772000	35880000	34188000
transcript10681_3(SeqID-Frame)ORF-0-L198AS;transcript10682_6(SeqID-Frame)ORF-2-L137AS	4	4	19.2	19.2	22.314	210740000	90498000	63216000	73136000	106760000	231460000
transcript52793_3(SeqID-Frame)ORF-1-L306AS;transcript34611_1(SeqID-Frame)ORF-1-L292AS	5	5	17.6	17.6	34.461	419650000	222710000	285850000	652710000	430940000	687390000
transcript28906_4(SeqID-Frame)ORF-0-L186AS	4	3	28.5	18.3	20.833	65154000	88237000	125560000	82366000	116800000	351430000
transcript30070_3(SeqID-Frame)ORF-1-L470AS;transcript101364_3(SeqID-Frame)ORF-4-L283AS	3	3	9.4	9.4	49.693	0	0	17856000	13258000	0	39028000
transcript8307_2(SeqID-Frame)ORF-3-L73AS;transcript8308_4(SeqID-Frame)ORF-2-L73AS;transcript8309_1(SeqID-Frame)ORF-3-L83AS;transcript81740_3(SeqID-Frame)ORF-3-L72AS;transcript81740_2(SeqID-Frame)ORF-4-L32AS	5	5	47.9	47.9	8.4551	166990000	292200000	450410000	248920000	518570000	1101600000
transcript16586_1(SeqID-Frame)ORF-0-L592AS;transcript91239_2(SeqID-Frame)ORF-1-L43AS	7	7	15.4	15.4	66.231	41557000	21241000	10355000	99246000	52229000	16631000
transcript20034_6(SeqID-Frame)ORF-1-L153AS	5	5	47.7	47.7	17.206	544210000	402700000	360400000	580220000	974720000	682930000
transcript13541_1(SeqID-Frame)ORF-0-L184AS	6	6	38	38	20.75	84957000	186120000	202970000	295240000	349280000	492690000
transcript12973_3(SeqID-Frame)ORF-11-L326AS;transcript12975_1(SeqID-Frame)ORF-0-L87AS	5	5	17.2	17.2	38.289	7679400	0	9208100	6256400	14051000	5862600
transcript18979_3(SeqID-Frame)ORF-3-L119AS	3	3	31.1	31.1	13.278	0	0	26669000	4706900	6678400	50920000
transcript27905_6(SeqID-Frame)ORF-1-L102AS	2	2	25.5	25.5	11.144	0	26294000	0	0	0	56748000
transcript35648_4(SeqID-Frame)ORF-2-L558AS;transcript59601_4(SeqID-Frame)ORF-0-L263AS;transcript59601_5(SeqID-Frame)ORF-23-L175AS	6	6	10.9	10.9	63.884	0	5546100	4726700	13405000	11659000	10494000
transcript6351_4(SeqID-Frame)ORF-2-L719AS;transcript6352_1(SeqID-Frame)ORF-5-L350AS;transcript6352_2(SeqID-Frame)ORF-18-L379AS	7	7	11	11	79.83	0	12820000	0	0	0	27590000
transcript26163_3(SeqID-Frame)ORF-1-L212AS	10	8	52.4	48.1	23.725	283380000	67346000	88562000	251550000	142430000	192420000
transcript102944_2(SeqID-Frame)ORF-0-L169AS;transcript32677_2(SeqID-Frame)ORF-5-L90AS;transcript32677_1(SeqID-Frame)ORF-0-L100AS	4	4	26	26	19.84	0	7233000	7029100	6608000	19393000	11133000
transcript8423_1(SeqID-Frame)ORF-2-L198AS;transcript81961_2(SeqID-Frame)ORF-4-L26AS	12	11	57.1	53.5	22.857	237010000	291530000	323910000	659060000	455780000	859260000
transcript23049_3(SeqID-Frame)ORF-3-L125AS;transcript23050_4(SeqID-Frame)ORF-0-L89AS	5	5	65.6	65.6	13.735	0	0	22063000	0	19005000	28134000
transcript96014_3(SeqID-Frame)ORF-0-L171AS;transcript22378_3(SeqID-Frame)ORF-0-L255AS;transcript96013_2(SeqID-Frame)ORF-6-L142AS	4	2	29.2	10.5	18.968	0	31366000	15046000	0	51509000	47116000
transcript15163_3(SeqID-Frame)ORF-0-L258AS;transcript15162_2(SeqID-Frame)ORF-6-L70AS	4	2	18.2	9.7	29.362	25941000	15646000	0	11903000	15549000	17601000
transcript84773_3(SeqID-Frame)ORF-3-L522AS;transcript10199_1(SeqID-Frame)ORF-2-L264AS	4	4	10.9	10.9	58.376	0	0	20265000	11103000	16585000	26304000
transcript6606_2(SeqID-Frame)ORF-0-L283AS;transcript79011_2(SeqID-Frame)ORF-0-L283AS;transcript6607_1(SeqID-Frame)ORF-1-L201AS;transcript79012_2(SeqID-Frame)ORF-0-L149AS;transcript6605_6(SeqID-Frame)ORF-0-L81AS	5	5	24.4	24.4	29.873	0	25550000	21916000	99217000	78143000	22295000
transcript8640_3(SeqID-Frame)ORF-1-L566AS	9	9	19.3	19.3	64.287	0	88131000	0	23784000	115460000	70977000
transcript15487_3(SeqID-Frame)ORF-0-L409AS;transcript90233_1(SeqID-Frame)ORF-0-L130AS;transcript90234_3(SeqID-Frame)ORF-0-L48AS;transcript90233_2(SeqID-Frame)ORF-14-L44AS	6	6	16.9	16.9	46.448	0	0	36093000	0	36607000	39477000
transcript7205_2(SeqID-Frame)ORF-98-L1072AS;transcript80012_3(SeqID-Frame)ORF-0-L122AS;transcript80012_2(SeqID-Frame)ORF-9-L102AS	7	7	8.1	8.1	123.71	0	72036000	0	0	103940000	47794000
transcript40934_2(SeqID-Frame)ORF-0-L168AS	3	3	25	25	19.344	0	0	72005000	97012000	109850000	41663000
transcript42829_5(SeqID-Frame)ORF-3-L140AS	2	2	29.3	29.3	15.249	0	0	13088000	20599000	0	27532000
transcript10352_2(SeqID-Frame)ORF-2-L159AS	3	3	15.7	15.7	17.637	36519000	35980000	71077000	167020000	87096000	137840000
transcript29516_5(SeqID-Frame)ORF-9-L496AS;transcript100999_2(SeqID-Frame)ORF-0-L81AS	6	6	16.3	16.3	55.64	27029000	29399000	0	18139000	35093000	26676000
transcript26488_2(SeqID-Frame)ORF-0-L271AS;transcript99011_6(SeqID-Frame)ORF-0-L148AS;transcript99011_5(SeqID-Frame)ORF-6-L58AS	4	4	16.2	16.2	30.001	422300000	0	193210000	596000000	163830000	241320000
transcript15564_2(SeqID-Frame)ORF-24-L84AS;transcript15563_1(SeqID-Frame)ORF-7-L55AS	5	5	57.1	57.1	9.1935	17474000	23355000	0	33451000	23324000	25610000
transcript14821_2(SeqID-Frame)ORF-1-L266AS;transcript89642_1(SeqID-Frame)ORF-0-L53AS;transcript89642_2(SeqID-Frame)ORF-2-L71AS	11	11	47.4	47.4	30.733	369800000	371190000	352100000	607920000	757600000	756610000
transcript18914_5(SeqID-Frame)ORF-22-L371AS;transcript93257_4(SeqID-Frame)ORF-14-L171AS	6	3	19.9	12.1	42.041	13908000	12701000	13946000	16923000	20698000	35077000
transcript61201_5(SeqID-Frame)ORF-4-L91AS	2	2	33	33	10.463	142860000	68004000	36967000	191500000	169520000	50036000
transcript101532_1(SeqID-Frame)ORF-5-L238AS;transcript30302_2(SeqID-Frame)ORF-5-L170AS;transcript30302_3(SeqID-Frame)ORF-10-L84AS;transcript101531_4(SeqID-Frame)ORF-5-L133AS;transcript101531_5(SeqID-Frame)ORF-10-L73AS	7	7	42	42	26.613	104060000	95767000	118320000	133470000	171660000	276020000
transcript22002_3(SeqID-Frame)ORF-3-L340AS;transcript95701_1(SeqID-Frame)ORF-5-L222AS	3	3	11.2	11.2	39.071	20236000	11239000	0	0	0	23502000
transcript12279_6(SeqID-Frame)ORF-3-L400AS;transcript87213_1(SeqID-Frame)ORF-2-L258AS;transcript87213_2(SeqID-Frame)ORF-16-L108AS;transcript87214_1(SeqID-Frame)ORF-4-L63AS;transcript87214_2(SeqID-Frame)ORF-0-L44AS	6	6	20.8	20.8	44.672	0	0	21802000	15882000	30687000	14853000
transcript17515_2(SeqID-Frame)ORF-16-L282AS;transcript92071_4(SeqID-Frame)ORF-2-L119AS;transcript92071_6(SeqID-Frame)ORF-7-L137AS;transcript17516_1(SeqID-Frame)ORF-0-L103AS	14	8	55	27.7	31.597	66367000	122140000	109410000	82152000	321500000	162160000
transcript42560_1(SeqID-Frame)ORF-0-L100AS	6	6	47	47	11.686	42987000	56005000	0	214290000	26792000	90058000
transcript7727_1(SeqID-Frame)ORF-1-L325AS;transcript80837_1(SeqID-Frame)ORF-1-L324AS;transcript7726_5(SeqID-Frame)ORF-9-L209AS	7	5	18.8	14.8	38.636	0	41532000	0	15384000	46850000	39761000
transcript82375_2(SeqID-Frame)ORF-3-L198AS;transcript8669_1(SeqID-Frame)ORF-2-L198AS;transcript82376_1(SeqID-Frame)ORF-2-L150AS;transcript82377_3(SeqID-Frame)ORF-1-L174AS;transcript82378_2(SeqID-Frame)ORF-2-L114AS;transcript82377_1(SeqID-Frame)ORF-4-L62AS	7	5	41.4	32.3	22.79	0	0	10920000	0	0	22738000
transcript28215_1(SeqID-Frame)ORF-0-L298AS;transcript100136_2(SeqID-Frame)ORF-5-L126AS;transcript75920_6(SeqID-Frame)ORF-1-L126AS;transcript100135_1(SeqID-Frame)ORF-0-L88AS	4	4	16.8	16.8	35.063	0	15920000	0	6497100	13093000	20047000
transcript1816_2(SeqID-Frame)ORF-0-L191AS;transcript52462_4(SeqID-Frame)ORF-0-L173AS;transcript1832_3(SeqID-Frame)ORF-0-L120AS	8	8	49.7	49.7	21.434	395420000	191310000	155620000	303880000	320410000	400900000
transcript14597_1(SeqID-Frame)ORF-4-L117AS	2	2	21.4	21.4	12.877	0	0	32390000	0	0	67291000
transcript49489_1(SeqID-Frame)ORF-0-L75AS	2	2	29.3	29.3	8.2863	112350000	0	61558000	0	67428000	60356000
transcript21138_3(SeqID-Frame)ORF-2-L203AS;transcript95075_5(SeqID-Frame)ORF-0-L83AS	4	4	24.6	24.6	21.955	0	43148000	19315000	0	60835000	68763000
transcript22427_3(SeqID-Frame)ORF-4-L392AS;transcript96047_4(SeqID-Frame)ORF-9-L337AS;transcript96048_2(SeqID-Frame)ORF-15-L275AS	6	3	17.1	9.7	45.104	0	0	58728000	34796000	60214000	61434000
transcript28948_1(SeqID-Frame)ORF-0-L251AS	11	7	55.8	37.5	28.336	71030000	71902000	67333000	92602000	128560000	158650000
transcript17909_3(SeqID-Frame)ORF-2-L95AS	2	2	24.2	24.2	11.123	314980000	587270000	337560000	291250000	719320000	1187700000
transcript14238_2(SeqID-Frame)ORF-2-L325AS	7	7	30.2	30.2	35.163	53728000	46085000	0	59569000	62138000	32674000
transcript15136_4(SeqID-Frame)ORF-1-L356AS;transcript15137_6(SeqID-Frame)ORF-0-L186AS;transcript15137_5(SeqID-Frame)ORF-6-L114AS	5	3	12.9	7.9	40.832	0	11182000	8803400	4215600	13050000	27950000
transcript20055_1(SeqID-Frame)ORF-0-L172AS	5	4	28.5	22.7	19.281	22805000	29697000	27004000	71050000	60271000	55969000
transcript19065_3(SeqID-Frame)ORF-20-L310AS	5	5	21.6	21.6	35.534	0	13328000	0	28091000	14019000	13301000
transcript94830_2(SeqID-Frame)ORF-3-L650AS	5	2	7.8	3.1	72.52	37489000	16936000	0	20159000	19310000	15387000
transcript41289_2(SeqID-Frame)ORF-19-L101AS	3	3	38.6	38.6	11.416	0	0	13830000	0	0	28295000
transcript20168_3(SeqID-Frame)ORF-0-L209AS;transcript94297_2(SeqID-Frame)ORF-0-L155AS	4	4	23.9	23.9	24.859	0	0	23190000	13315000	0	47368000
transcript29062_1(SeqID-Frame)ORF-11-L131AS	3	3	18.3	18.3	14.875	0	86795000	58592000	34348000	155260000	141410000
transcript18440_3(SeqID-Frame)ORF-3-L203AS;transcript92869_1(SeqID-Frame)ORF-0-L186AS	9	7	59.6	48.8	22.501	231530000	224830000	214790000	237670000	282260000	614260000
transcript106444_3(SeqID-Frame)ORF-2-L102AS;transcript38898_4(SeqID-Frame)ORF-1-L74AS;transcript38898_5(SeqID-Frame)ORF-2-L45AS	4	3	45.1	34.3	11.9	0	0	51068000	148400000	0	104040000
transcript5783_3(SeqID-Frame)ORF-12-L168AS	3	3	20.8	20.8	18.671	0	0	9915700	0	10857000	9311800
transcript19968_2(SeqID-Frame)ORF-0-L217AS;transcript94112_2(SeqID-Frame)ORF-1-L82AS	2	2	9.7	9.7	23.898	96354000	45732000	0	106520000	0	92945000
transcript83435_5(SeqID-Frame)ORF-8-L174AS;transcript9359_3(SeqID-Frame)ORF-9-L174AS	4	2	31	14.4	19.918	26390000	35391000	0	0	0	71914000
transcript17601_2(SeqID-Frame)ORF-2-L171AS;transcript92142_4(SeqID-Frame)ORF-0-L123AS;transcript17600_2(SeqID-Frame)ORF-21-L121AS	5	2	42.7	10.5	19.249	76122000	43366000	0	65716000	35686000	52388000
transcript6924_1(SeqID-Frame)ORF-118-L359AS;transcript79531_6(SeqID-Frame)ORF-24-L218AS	13	11	39.6	30.9	38.71	0	32675000	70132000	23479000	59028000	149010000
transcript12305_2(SeqID-Frame)ORF-4-L160AS;transcript67751_3(SeqID-Frame)ORF-0-L149AS	3	3	25.6	25.6	17.706	0	8122300	12054000	15844000	0	40817000
transcript7604_1(SeqID-Frame)ORF-3-L180AS;transcript80645_5(SeqID-Frame)ORF-0-L165AS	5	5	22.8	22.8	19.618	232430000	398340000	383200000	244930000	688550000	887830000
transcript84490_5(SeqID-Frame)ORF-20-L350AS;transcript9991_2(SeqID-Frame)ORF-25-L350AS;transcript84489_1(SeqID-Frame)ORF-23-L308AS	7	7	27.4	27.4	39.883	16009000	7421100	29470000	30695000	32077000	42049000
transcript14934_3(SeqID-Frame)ORF-3-L361AS;transcript89727_1(SeqID-Frame)ORF-2-L176AS	6	6	27.1	27.1	37.752	41550000	57211000	35910000	27515000	55795000	131160000
transcript85431_6(SeqID-Frame)ORF-19-L365AS;transcript10662_1(SeqID-Frame)ORF-33-L158AS;transcript85432_6(SeqID-Frame)ORF-0-L196AS;transcript10662_2(SeqID-Frame)ORF-14-L165AS	5	3	12.6	7.4	42.623	26535000	0	19946000	23916000	0	39979000
transcript17652_5(SeqID-Frame)ORF-0-L329AS;transcript92189_5(SeqID-Frame)ORF-5-L124AS;transcript92189_6(SeqID-Frame)ORF-0-L81AS	7	7	23.1	23.1	38.039	45089000	0	19375000	27780000	0	38743000
transcript9050_3(SeqID-Frame)ORF-1-L1737AS;transcript82996_1(SeqID-Frame)ORF-2-L459AS;transcript82997_1(SeqID-Frame)ORF-18-L354AS;transcript82993_4(SeqID-Frame)ORF-8-L98AS;transcript82993_6(SeqID-Frame)ORF-23-L229AS;transcript82994_4(SeqID-Frame)ORF-0-L197AS;transcript82997_2(SeqID-Frame)ORF-0-L178AS;transcript82993_5(SeqID-Frame)ORF-19-L125AS;transcript82993_4(SeqID-Frame)ORF-0-L59AS	19	19	15.1	15.1	199.56	12806000	9287900	29646000	10747000	24893000	52890000
transcript46011_1(SeqID-Frame)ORF-0-L140AS	3	3	32.9	32.9	16.025	35142000	28234000	15638000	51885000	60711000	26816000
transcript9508_2(SeqID-Frame)ORF-12-L77AS	2	2	35.1	35.1	8.8622	0	23710000	0	38922000	0	47251000
transcript25345_2(SeqID-Frame)ORF-0-L379AS;transcript98231_2(SeqID-Frame)ORF-0-L214AS;transcript98231_3(SeqID-Frame)ORF-13-L64AS	12	11	41.7	39.6	42.553	483040000	200180000	198060000	580550000	472420000	320920000
transcript6380_1(SeqID-Frame)ORF-8-L1062AS;transcript78695_2(SeqID-Frame)ORF-0-L374AS;transcript78693_2(SeqID-Frame)ORF-8-L127AS;transcript78695_1(SeqID-Frame)ORF-17-L90AS;transcript78690_1(SeqID-Frame)ORF-2-L31AS	16	15	22.7	21.1	115.08	138360000	18536000	19008000	135680000	55489000	19226000
transcript19631_3(SeqID-Frame)ORF-1-L265AS	11	11	54	54	30.352	1449200000	1502800000	2789900000	5167100000	3167000000	5351500000
transcript7000_2(SeqID-Frame)ORF-77-L579AS;transcript79633_3(SeqID-Frame)ORF-10-L147AS;transcript79633_3(SeqID-Frame)ORF-22-L118AS	6	5	16.4	14.5	63.624	21248000	0	11729000	0	0	23274000
transcript17516_3(SeqID-Frame)ORF-6-L239AS	9	3	50.2	18	25.709	0	0	25866000	50477000	0	51262000
transcript12909_3(SeqID-Frame)ORF-0-L189AS	4	4	21.7	21.7	21.204	88736000	228030000	458630000	0	997360000	363060000
transcript108465_3(SeqID-Frame)ORF-0-L168AS;transcript42929_2(SeqID-Frame)ORF-0-L45AS	3	3	19	19	19.162	0	0	4051800	0	8024900	0
transcript35782_2(SeqID-Frame)ORF-0-L152AS	3	3	19.7	19.7	18.58	0	7083500	0	20600000	0	14021000
transcript115551_2(SeqID-Frame)ORF-0-L135AS	5	5	44.4	44.4	15.625	62585000	28796000	0	46246000	22977000	33979000
transcript17043_3(SeqID-Frame)ORF-0-L675AS;transcript91630_6(SeqID-Frame)ORF-39-L113AS;transcript91630_5(SeqID-Frame)ORF-1-L472AS;transcript91631_1(SeqID-Frame)ORF-0-L334AS;transcript91631_2(SeqID-Frame)ORF-12-L185AS;transcript91629_2(SeqID-Frame)ORF-10-L120AS	5	4	9.3	7.3	74.687	0	0	27731000	17804000	19945000	34851000
transcript17109_6(SeqID-Frame)ORF-8-L365AS;REV__transcript116454_6(SeqID-Frame)ORF-3-L29AS	17	13	55.9	46	41.788	535950000	201660000	185110000	820050000	467030000	297020000
transcript58447_5(SeqID-Frame)ORF-0-L171AS	7	7	53.2	53.2	19.34	37210000	0	51882000	60056000	41973000	60511000
transcript83266_2(SeqID-Frame)ORF-0-L767AS;transcript9238_4(SeqID-Frame)ORF-3-L742AS	16	16	24.9	24.9	85.1	62035000	37222000	38017000	48591000	59557000	88978000
transcript13885_3(SeqID-Frame)ORF-0-L295AS;transcript13886_5(SeqID-Frame)ORF-0-L125AS	6	3	27.5	11.9	32.725	76627000	31980000	20638000	77746000	51029000	52796000
transcript12550_3(SeqID-Frame)ORF-2-L285AS	6	6	18.9	18.9	32.691	85307000	79958000	45878000	78345000	105000000	142880000
transcript104497_5(SeqID-Frame)ORF-3-L182AS;transcript35465_6(SeqID-Frame)ORF-24-L235AS;transcript104496_5(SeqID-Frame)ORF-0-L77AS	4	4	25.8	25.8	21.071	0	5933500	0	31394000	5055200	6632400
transcript13465_6(SeqID-Frame)ORF-2-L887AS;transcript88388_6(SeqID-Frame)ORF-2-L875AS;transcript13463_2(SeqID-Frame)ORF-11-L403AS;transcript13464_3(SeqID-Frame)ORF-0-L179AS;transcript13463_1(SeqID-Frame)ORF-0-L132AS;transcript13463_2(SeqID-Frame)ORF-9-L117AS;transcript5993_6(SeqID-Frame)ORF-7-L46AS	19	19	22.2	22.2	100.59	24188000	23407000	19519000	73919000	37587000	46630000
transcript19159_2(SeqID-Frame)ORF-1-L301AS;transcript93454_2(SeqID-Frame)ORF-0-L58AS;transcript93455_3(SeqID-Frame)ORF-2-L106AS	11	10	41.2	38.9	33.315	75333000	121200000	103840000	156890000	239510000	200730000
transcript32064_3(SeqID-Frame)ORF-12-L146AS	3	3	21.9	21.9	16.451	0	13858000	0	25096000	27108000	0
transcript29999_6(SeqID-Frame)ORF-0-L468AS;transcript101331_6(SeqID-Frame)ORF-3-L243AS;transcript101331_5(SeqID-Frame)ORF-0-L76AS	9	9	28	28	52.282	66087000	48172000	34825000	98391000	90720000	71322000
transcript80929_3(SeqID-Frame)ORF-1-L384AS;transcript80931_2(SeqID-Frame)ORF-0-L316AS	9	9	23.2	23.2	43.295	74595000	64225000	46691000	76163000	105350000	111090000
transcript10282_1(SeqID-Frame)ORF-2-L298AS	4	4	17.8	17.8	32.768	19608000	0	20040000	52429000	0	39046000
transcript15578_1(SeqID-Frame)ORF-2-L539AS;transcript15579_1(SeqID-Frame)ORF-0-L299AS;transcript90330_1(SeqID-Frame)ORF-1-L326AS;transcript90330_2(SeqID-Frame)ORF-14-L232AS;transcript86148_1(SeqID-Frame)ORF-4-L118AS;transcript15579_1(SeqID-Frame)ORF-3-L86AS;transcript86148_2(SeqID-Frame)ORF-7-L86AS;transcript90329_1(SeqID-Frame)ORF-0-L76AS;transcript15579_3(SeqID-Frame)ORF-18-L73AS	21	21	36.4	36.4	61.341	323400000	212130000	188240000	427280000	336010000	443290000
transcript4865_2(SeqID-Frame)ORF-0-L241AS;transcript76310_3(SeqID-Frame)ORF-21-L168AS;transcript76312_1(SeqID-Frame)ORF-2-L69AS;transcript76311_1(SeqID-Frame)ORF-4-L50AS;transcript76310_3(SeqID-Frame)ORF-0-L88AS;transcript76313_3(SeqID-Frame)ORF-0-L48AS	12	10	50.6	46.9	26.65	380070000	621630000	1097900000	523280000	1108400000	2230000000
transcript16671_2(SeqID-Frame)ORF-0-L437AS;transcript51273_6(SeqID-Frame)ORF-0-L180AS	9	9	21.7	21.7	50.072	60661000	116500000	78830000	38793000	229980000	149030000
transcript8752_5(SeqID-Frame)ORF-29-L520AS;transcript82530_2(SeqID-Frame)ORF-0-L280AS;transcript82530_1(SeqID-Frame)ORF-11-L181AS	7	7	18.5	18.5	60.315	11787000	0	17267000	25893000	13434000	20061000
transcript8828_4(SeqID-Frame)ORF-22-L817AS;transcript8829_5(SeqID-Frame)ORF-13-L292AS;transcript8829_5(SeqID-Frame)ORF-15-L170AS;transcript82676_5(SeqID-Frame)ORF-0-L62AS;transcript82674_3(SeqID-Frame)ORF-0-L207AS;transcript8830_3(SeqID-Frame)ORF-0-L59AS;transcript8830_2(SeqID-Frame)ORF-4-L40AS	10	10	14.8	14.8	91.444	9154700	8742100	10362000	0	14492000	22522000
transcript6515_1(SeqID-Frame)ORF-17-L181AS;transcript78901_4(SeqID-Frame)ORF-7-L181AS	8	8	59.7	59.7	19.732	0	32624000	39361000	30769000	39734000	99678000
transcript16441_1(SeqID-Frame)ORF-1-L387AS;transcript91112_3(SeqID-Frame)ORF-9-L91AS	2	2	11.4	11.4	41.51	0	18832000	0	0	23695000	12734000
transcript37555_2(SeqID-Frame)ORF-2-L260AS	5	5	20	20	29.501	0	12568000	0	18894000	11852000	12330000
transcript10827_1(SeqID-Frame)ORF-4-L414AS;transcript10828_5(SeqID-Frame)ORF-0-L211AS;transcript45890_2(SeqID-Frame)ORF-0-L208AS	8	5	21.7	13.3	48.072	37017000	37883000	40561000	48049000	55106000	95702000
transcript13471_1(SeqID-Frame)ORF-0-L179AS;transcript88391_3(SeqID-Frame)ORF-0-L163AS;transcript13470_3(SeqID-Frame)ORF-1-L144AS	4	4	26.3	26.3	20.019	105820000	72646000	105900000	178310000	151730000	191500000
transcript22868_1(SeqID-Frame)ORF-0-L182AS	4	2	26.4	15.4	19.927	125930000	96062000	65383000	138570000	161200000	148220000
transcript17963_3(SeqID-Frame)ORF-0-L371AS;transcript92484_2(SeqID-Frame)ORF-2-L142AS	6	4	20.2	15.9	42.951	0	19466000	18482000	13772000	39274000	33326000
transcript7772_6(SeqID-Frame)ORF-0-L298AS;transcript80896_3(SeqID-Frame)ORF-0-L79AS;transcript80896_1(SeqID-Frame)ORF-2-L109AS	7	6	28.5	26.2	33.542	197830000	47413000	66790000	138190000	92598000	125530000
transcript44224_2(SeqID-Frame)ORF-0-L217AS	8	8	42.4	42.4	25.665	48195000	13825000	59856000	53717000	54078000	86596000
transcript64532_1(SeqID-Frame)ORF-0-L148AS	3	3	28.4	28.4	16.679	138670000	54735000	59760000	127070000	118120000	100300000
transcript54352_1(SeqID-Frame)ORF-1-L251AS	4	4	18.3	18.3	28.352	27464000	111650000	71834000	33886000	232040000	117230000
transcript42781_1(SeqID-Frame)ORF-11-L226AS	2	2	13.3	13.3	25.787	0	2116400	0	8434400	0	4028300
transcript898_2(SeqID-Frame)ORF-0-L170AS;transcript965_3(SeqID-Frame)ORF-6-L97AS	10	1	52.9	10	17.927	1387500000	2225600000	2866800000	3161600000	2348800000	7337600000
transcript8681_1(SeqID-Frame)ORF-0-L217AS;transcript8680_1(SeqID-Frame)ORF-104-L168AS	7	7	35.5	35.5	24.969	21784000	0	16147000	20060000	17814000	12769000
transcript34209_5(SeqID-Frame)ORF-9-L306AS	5	5	21.2	21.2	34.761	0	24440000	17685000	43238000	12595000	67101000
transcript3624_6(SeqID-Frame)ORF-0-L180AS	5	5	47.2	47.2	20.481	60155000	0	152280000	58257000	65803000	222180000
transcript24425_3(SeqID-Frame)ORF-16-L117AS	3	3	19.7	19.7	13.713	172360000	26379000	51160000	166950000	64952000	81380000
transcript369_3(SeqID-Frame)ORF-3-L144AS;transcript68939_1(SeqID-Frame)ORF-1-L129AS;transcript69788_3(SeqID-Frame)ORF-1-L126AS;transcript70121_1(SeqID-Frame)ORF-5-L128AS;transcript69212_6(SeqID-Frame)ORF-0-L124AS;transcript69199_6(SeqID-Frame)ORF-2-L120AS	5	5	34.7	34.7	16.455	373600000	397240000	463550000	0	623380000	1000800000
transcript44950_1(SeqID-Frame)ORF-0-L360AS;transcript109309_6(SeqID-Frame)ORF-1-L182AS	9	9	38.1	38.1	39.425	26976000	19207000	31958000	47746000	39267000	57253000
transcript12955_1(SeqID-Frame)ORF-2-L212AS;transcript87883_2(SeqID-Frame)ORF-3-L138AS;transcript87883_3(SeqID-Frame)ORF-0-L143AS	12	12	67	67	24.244	303060000	210060000	223550000	205440000	355110000	462830000
transcript14_1(SeqID-Frame)ORF-0-L200AS;transcript69223_5(SeqID-Frame)ORF-4-L171AS;transcript21131_2(SeqID-Frame)ORF-1-L172AS;transcript21132_1(SeqID-Frame)ORF-1-L155AS;transcript33411_3(SeqID-Frame)ORF-1-L150AS;transcript27762_2(SeqID-Frame)ORF-2-L149AS;transcript43568_1(SeqID-Frame)ORF-6-L154AS	11	2	36	6.5	21.402	1711900000	1217800000	1818200000	755520000	2662000000	3053800000
transcript8554_3(SeqID-Frame)ORF-0-L264AS	7	7	26.1	26.1	30.282	84887000	51351000	86033000	27588000	126440000	132160000
transcript9257_3(SeqID-Frame)ORF-1-L250AS	4	4	16.8	16.8	27.7	1179600000	589620000	833390000	1169100000	1289500000	1388200000
transcript20544_2(SeqID-Frame)ORF-0-L270AS	9	9	48.9	48.9	28.321	243310000	104300000	124950000	260740000	184100000	247000000
transcript44287_2(SeqID-Frame)ORF-7-L388AS;REV__transcript543_3(SeqID-Frame)ORF-0-L47AS;transcript40424_1(SeqID-Frame)ORF-0-L43AS	6	6	18.8	18.8	44.3	62522000	51559000	0	46668000	51139000	45812000
transcript15428_2(SeqID-Frame)ORF-20-L434AS	14	8	39.2	23	48.152	206790000	203580000	200310000	315890000	246610000	511660000
transcript58234_5(SeqID-Frame)ORF-5-L110AS	2	2	31.8	31.8	12.143	21975000	12437000	28497000	12700000	26820000	50004000
transcript1593_4(SeqID-Frame)ORF-0-L388AS;transcript71394_3(SeqID-Frame)ORF-0-L185AS	5	5	16	16	42.658	172770000	207500000	105750000	224510000	234500000	352980000
transcript19833_3(SeqID-Frame)ORF-0-L457AS;transcript19834_1(SeqID-Frame)ORF-2-L411AS	5	5	11.2	11.2	52.564	86830000	104180000	0	45571000	108120000	87209000
transcript54504_3(SeqID-Frame)ORF-0-L101AS;transcript52548_6(SeqID-Frame)ORF-3-L42AS	3	3	38.6	38.6	11.275	0	0	45656000	25760000	0	85509000
transcript20711_3(SeqID-Frame)ORF-0-L493AS	6	6	17.4	17.4	56.204	28315000	26947000	28658000	38352000	54992000	49132000
transcript35824_2(SeqID-Frame)ORF-0-L296AS	3	3	11.8	11.8	33.213	13366000	42579000	35750000	15389000	41019000	105590000
transcript81016_3(SeqID-Frame)ORF-1-L263AS	10	2	40.3	11	29.676	141890000	43517000	38698000	151040000	93546000	60192000
transcript95781_5(SeqID-Frame)ORF-1-L164AS;transcript22092_2(SeqID-Frame)ORF-0-L185AS	3	3	23.2	23.2	18.485	15213000	19738000	13356000	12229000	25485000	36355000
transcript7779_1(SeqID-Frame)ORF-13-L317AS;transcript80909_2(SeqID-Frame)ORF-45-L172AS;transcript80909_1(SeqID-Frame)ORF-23-L142AS;transcript80910_3(SeqID-Frame)ORF-1-L74AS;transcript80910_1(SeqID-Frame)ORF-0-L62AS	13	12	36.3	30.9	35.226	54922000	199090000	189360000	629340000	14082000	711600000
transcript44717_6(SeqID-Frame)ORF-3-L175AS	2	2	12.6	12.6	20.663	23984000	26790000	0	19171000	26613000	23428000
transcript8687_2(SeqID-Frame)ORF-4-L603AS;transcript82411_6(SeqID-Frame)ORF-4-L578AS;transcript82413_3(SeqID-Frame)ORF-12-L284AS	8	8	14.1	14.1	69.754	17749000	31708000	59413000	50389000	63709000	105980000
transcript43608_1(SeqID-Frame)ORF-0-L279AS	6	6	22.9	22.9	32.022	127070000	40020000	0	94398000	0	74458000
transcript8643_3(SeqID-Frame)ORF-4-L401AS	5	5	17.7	17.7	43.389	0	43018000	52479000	54652000	90397000	87004000
transcript12258_1(SeqID-Frame)ORF-1-L382AS	5	5	17.8	17.8	43.38	198280000	140790000	191590000	167060000	185150000	432270000
transcript12534_5(SeqID-Frame)ORF-1-L894AS	14	1	16.9	1.6	100.21	135640000	67373000	37640000	298440000	50853000	144080000
transcript18857_6(SeqID-Frame)ORF-4-L855AS;transcript18858_1(SeqID-Frame)ORF-8-L311AS	14	12	19.9	16.8	98.737	24843000	18459000	15801000	71467000	32063000	31390000
transcript57607_1(SeqID-Frame)ORF-0-L84AS	3	3	29.8	29.8	9.545	0	10722000	10308000	24345000	15691000	23248000
transcript21994_5(SeqID-Frame)ORF-0-L397AS;transcript95693_2(SeqID-Frame)ORF-0-L283AS;transcript95694_3(SeqID-Frame)ORF-0-L278AS	3	3	7.6	7.6	45.286	0	34798000	0	45896000	27046000	37369000
transcript16708_3(SeqID-Frame)ORF-1-L539AS;transcript16709_2(SeqID-Frame)ORF-0-L242AS;transcript91336_3(SeqID-Frame)ORF-1-L176AS;transcript16709_1(SeqID-Frame)ORF-5-L121AS	4	4	10.8	10.8	58.711	0	0	15735000	27769000	0	29095000
transcript8548_1(SeqID-Frame)ORF-12-L515AS;transcript44462_1(SeqID-Frame)ORF-5-L100AS;transcript82172_3(SeqID-Frame)ORF-4-L126AS;transcript44462_2(SeqID-Frame)ORF-0-L93AS;transcript44462_3(SeqID-Frame)ORF-2-L134AS;transcript82172_2(SeqID-Frame)ORF-0-L139AS	12	11	29.3	26.2	56.414	50181000	285910000	146740000	26058000	463430000	335960000
transcript30290_2(SeqID-Frame)ORF-0-L136AS	3	3	23.5	23.5	14.796	39041000	15096000	0	44010000	27802000	0
transcript57489_2(SeqID-Frame)ORF-4-L100AS	5	3	51	30	10.98	118240000	0	108300000	184760000	68046000	131320000
transcript18538_3(SeqID-Frame)ORF-31-L319AS	3	3	9.1	9.1	36.694	67002000	71963000	92109000	161520000	132790000	169140000
transcript32599_4(SeqID-Frame)ORF-0-L285AS;transcript102905_3(SeqID-Frame)ORF-0-L200AS;transcript102905_2(SeqID-Frame)ORF-16-L107AS;transcript102905_1(SeqID-Frame)ORF-17-L33AS	5	5	21.1	21.1	32.733	0	32090000	85156000	61858000	104190000	111410000
transcript7485_4(SeqID-Frame)ORF-0-L384AS;transcript80444_4(SeqID-Frame)ORF-0-L217AS	3	3	12.5	12.5	41.928	17943000	23418000	48654000	35417000	55403000	76961000
transcript13560_1(SeqID-Frame)ORF-0-L455AS;transcript88473_2(SeqID-Frame)ORF-0-L415AS	11	11	30.1	30.1	51.973	71465000	78289000	67354000	84009000	111700000	155670000
transcript82688_2(SeqID-Frame)ORF-0-L266AS;transcript8842_3(SeqID-Frame)ORF-0-L242AS;transcript82686_4(SeqID-Frame)ORF-0-L151AS	10	8	37.6	29.3	30.282	104730000	235960000	87028000	81884000	415760000	176960000
transcript25813_1(SeqID-Frame)ORF-1-L352AS;transcript25814_2(SeqID-Frame)ORF-3-L171AS;transcript98545_5(SeqID-Frame)ORF-3-L168AS;transcript25814_3(SeqID-Frame)ORF-13-L59AS	8	8	25.3	25.3	40.351	0	0	47440000	43293000	36823000	50227000
transcript20714_4(SeqID-Frame)ORF-13-L317AS;transcript94738_1(SeqID-Frame)ORF-0-L142AS;transcript20713_2(SeqID-Frame)ORF-6-L100AS;transcript94738_1(SeqID-Frame)ORF-4-L81AS;transcript20713_3(SeqID-Frame)ORF-5-L67AS;transcript94738_3(SeqID-Frame)ORF-7-L57AS	7	7	24.6	24.6	35.924	43755000	25833000	30615000	53747000	48781000	54701000
transcript16010_3(SeqID-Frame)ORF-0-L300AS;transcript90731_2(SeqID-Frame)ORF-0-L274AS	9	9	32.3	32.3	33.396	541940000	629970000	547660000	654180000	1023900000	1133300000
transcript13083_4(SeqID-Frame)ORF-0-L205AS	6	1	29.3	9.3	23.125	58397000	45627000	44431000	65524000	79506000	85353000
transcript26946_6(SeqID-Frame)ORF-0-L196AS	7	4	39.8	20.9	22.531	37045000	55205000	18706000	28582000	103400000	31877000
transcript21525_2(SeqID-Frame)ORF-8-L256AS;transcript21526_1(SeqID-Frame)ORF-4-L128AS	5	3	27.7	16.8	28.38	0	24758000	0	27119000	26757000	18528000
transcript81550_2(SeqID-Frame)ORF-5-L261AS;transcript81551_2(SeqID-Frame)ORF-5-L295AS;transcript8190_2(SeqID-Frame)ORF-5-L262AS	9	1	47.9	8.8	28.368	209600000	153880000	166360000	277650000	180430000	405160000
transcript4454_3(SeqID-Frame)ORF-17-L245AS;transcript4458_4(SeqID-Frame)ORF-13-L167AS;transcript4457_4(SeqID-Frame)ORF-18-L104AS	12	5	59.6	29.8	27.065	39521000	12492000	21079000	21380000	30811000	30559000
transcript42772_2(SeqID-Frame)ORF-2-L202AS	7	7	33.7	33.7	21.721	0	0	22546000	0	15523000	25676000
transcript49857_1(SeqID-Frame)ORF-3-L46AS	2	2	52.2	52.2	5.0215	151770000	0	120400000	257830000	116970000	102810000
transcript10007_2(SeqID-Frame)ORF-47-L193AS;transcript84515_5(SeqID-Frame)ORF-15-L58AS	4	4	30.1	30.1	22.383	93653000	123180000	85161000	163030000	277320000	102020000
transcript18203_4(SeqID-Frame)ORF-0-L517AS;transcript92672_3(SeqID-Frame)ORF-17-L182AS;transcript92672_1(SeqID-Frame)ORF-0-L104AS;transcript92672_2(SeqID-Frame)ORF-4-L112AS	5	5	16.6	16.6	58.71	0	0	11369000	8867100	6695600	13994000
transcript24465_1(SeqID-Frame)ORF-0-L187AS	6	6	35.8	35.8	21.92	61459000	61861000	42568000	164530000	64969000	124820000
transcript14264_5(SeqID-Frame)ORF-2-L636AS;transcript89090_2(SeqID-Frame)ORF-0-L59AS;transcript89088_3(SeqID-Frame)ORF-12-L109AS;transcript89089_3(SeqID-Frame)ORF-0-L170AS;transcript89088_2(SeqID-Frame)ORF-2-L108AS;transcript89090_3(SeqID-Frame)ORF-2-L102AS;transcript89087_4(SeqID-Frame)ORF-2-L92AS;transcript89089_2(SeqID-Frame)ORF-13-L53AS	12	12	24.2	24.2	71.563	22764000	37177000	56967000	59908000	81926000	88809000
transcript4804_3(SeqID-Frame)ORF-0-L1555AS;transcript4807_3(SeqID-Frame)ORF-0-L1555AS;transcript4805_3(SeqID-Frame)ORF-0-L805AS;transcript76216_5(SeqID-Frame)ORF-7-L612AS;REV__transcript30795_1(SeqID-Frame)ORF-5-L42AS	69	41	49.3	27.8	171.92	700340000	1127100000	806000000	2929900000	931740000	2573800000
transcript58992_3(SeqID-Frame)ORF-0-L201AS	5	5	21.9	21.9	22.651	221380000	0	173020000	292870000	142450000	171150000
transcript19894_1(SeqID-Frame)ORF-18-L895AS;transcript94047_4(SeqID-Frame)ORF-28-L256AS	12	12	15.9	15.9	101.62	0	17296000	11015000	12511000	34473000	16788000
transcript110074_1(SeqID-Frame)ORF-0-L231AS;transcript110073_3(SeqID-Frame)ORF-8-L51AS;transcript110073_1(SeqID-Frame)ORF-0-L108AS	3	3	18.2	18.2	26.13	0	0	16047000	14381000	29043000	0
transcript75203_3(SeqID-Frame)ORF-8-L138AS;transcript4189_3(SeqID-Frame)ORF-5-L117AS;transcript75205_1(SeqID-Frame)ORF-0-L111AS;transcript4187_2(SeqID-Frame)ORF-1-L140AS	3	3	42	42	14.965	0	49526000	0	0	89621000	0
transcript17870_4(SeqID-Frame)ORF-2-L303AS	3	3	10.6	10.6	34.125	0	0	44578000	54124000	0	80609000
transcript19352_1(SeqID-Frame)ORF-0-L70AS	2	2	42.9	42.9	7.4425	411600000	273680000	324820000	302710000	506730000	574270000
transcript48601_3(SeqID-Frame)ORF-1-L328AS	9	8	29.6	26.2	37.138	89343000	72956000	125840000	102570000	101440000	257200000
transcript10177_5(SeqID-Frame)ORF-1-L502AS;transcript84738_1(SeqID-Frame)ORF-1-L495AS;transcript84739_1(SeqID-Frame)ORF-0-L48AS	5	5	13.5	13.5	56.273	0	0	30370000	0	21319000	33430000
transcript20069_3(SeqID-Frame)ORF-8-L171AS;transcript94209_4(SeqID-Frame)ORF-3-L78AS;transcript94209_5(SeqID-Frame)ORF-0-L58AS	2	2	16.4	16.4	18.176	0	0	30864000	35590000	0	55562000
transcript69021_3(SeqID-Frame)ORF-0-L188AS;transcript272_1(SeqID-Frame)ORF-0-L184AS;transcript68934_1(SeqID-Frame)ORF-0-L184AS;transcript658_1(SeqID-Frame)ORF-4-L165AS;transcript447_2(SeqID-Frame)ORF-0-L147AS;transcript79191_1(SeqID-Frame)ORF-2-L50AS;transcript79188_3(SeqID-Frame)ORF-0-L36AS;transcript447_2(SeqID-Frame)ORF-1-L35AS	5	5	21.3	21.3	19.411	983220000	424190000	601290000	1176800000	989240000	856380000
transcript80819_6(SeqID-Frame)ORF-3-L367AS;transcript7709_2(SeqID-Frame)ORF-1-L317AS;transcript80818_1(SeqID-Frame)ORF-1-L122AS;transcript80818_3(SeqID-Frame)ORF-0-L60AS	11	9	36.5	32.4	39.897	0	121670000	83997000	12778000	148830000	220480000
transcript10716_1(SeqID-Frame)ORF-0-L488AS;transcript85522_4(SeqID-Frame)ORF-6-L274AS;transcript85522_6(SeqID-Frame)ORF-1-L100AS;transcript86623_3(SeqID-Frame)ORF-2-L102AS	15	12	36.3	30.7	53.881	173670000	150150000	214210000	348770000	228500000	425510000
transcript21108_2(SeqID-Frame)ORF-1-L302AS;transcript95037_1(SeqID-Frame)ORF-0-L216AS	4	4	16.9	16.9	34.109	0	212000000	159440000	38679000	376990000	289530000
transcript25399_1(SeqID-Frame)ORF-2-L171AS	6	2	28.7	15.2	19.374	0	112320000	122440000	0	336440000	84616000
transcript25914_5(SeqID-Frame)ORF-0-L175AS;transcript98620_1(SeqID-Frame)ORF-2-L32AS	7	3	36.6	17.7	19.314	0	41553000	38579000	46785000	45987000	97463000
transcript26542_5(SeqID-Frame)ORF-1-L240AS	3	3	17.1	17.1	25.479	44771000	14924000	12399000	25327000	27515000	21358000
transcript7882_6(SeqID-Frame)ORF-0-L355AS;transcript81083_1(SeqID-Frame)ORF-0-L238AS;transcript81084_1(SeqID-Frame)ORF-0-L238AS	6	4	17.7	12.7	38.846	0	0	37949000	0	27202000	40607000
transcript38382_6(SeqID-Frame)ORF-0-L91AS	2	2	31.9	31.9	10.397	0	15471000	0	0	13337000	14298000
transcript13049_1(SeqID-Frame)ORF-1-L350AS;transcript13048_2(SeqID-Frame)ORF-3-L295AS;transcript13048_3(SeqID-Frame)ORF-20-L18AS	11	11	52	52	37.779	1462900000	766190000	728580000	1762500000	1241400000	1425400000
transcript19308_1(SeqID-Frame)ORF-1-L147AS	4	4	42.9	42.9	15.468	144910000	189290000	0	160540000	219040000	118610000
transcript106808_3(SeqID-Frame)ORF-6-L119AS;transcript39610_3(SeqID-Frame)ORF-6-L119AS	2	2	24.4	24.4	12.803	0	13412000	0	8519900	23915000	0
transcript17739_2(SeqID-Frame)ORF-0-L272AS;transcript92275_5(SeqID-Frame)ORF-0-L68AS;transcript92275_6(SeqID-Frame)ORF-1-L57AS	14	14	53.7	53.7	31.179	765960000	620620000	655470000	715600000	770900000	1502700000
transcript30440_1(SeqID-Frame)ORF-1-L233AS;transcript101630_3(SeqID-Frame)ORF-2-L41AS	3	3	17.2	17.2	25.125	32784000	30065000	29178000	0	39893000	65597000
transcript87019_3(SeqID-Frame)ORF-0-L394AS;transcript12087_2(SeqID-Frame)ORF-0-L440AS;transcript12086_1(SeqID-Frame)ORF-0-L422AS;transcript12087_1(SeqID-Frame)ORF-13-L106AS;transcript12086_3(SeqID-Frame)ORF-15-L100AS	5	5	15.5	15.5	43.957	43090000	62726000	49002000	49294000	108000000	90311000
transcript6225_2(SeqID-Frame)ORF-14-L470AS;transcript6227_3(SeqID-Frame)ORF-8-L466AS;transcript6226_6(SeqID-Frame)ORF-5-L144AS	4	4	9.6	9.6	53.371	0	0	17694000	0	0	31400000
transcript69968_3(SeqID-Frame)ORF-7-L111AS	4	2	36	19.8	12.632	0	0	21515000	0	0	38176000
transcript15211_3(SeqID-Frame)ORF-0-L372AS;transcript15210_2(SeqID-Frame)ORF-0-L193AS;transcript15210_2(SeqID-Frame)ORF-5-L63AS;transcript68609_1(SeqID-Frame)ORF-4-L179AS;transcript7641_5(SeqID-Frame)ORF-8-L121AS;transcript15210_3(SeqID-Frame)ORF-6-L109AS	15	6	37.6	16.7	42.614	47594000	36459000	33260000	74105000	89292000	34351000
transcript25768_1(SeqID-Frame)ORF-22-L353AS;transcript25769_1(SeqID-Frame)ORF-12-L353AS	7	7	23.8	23.8	40.769	29868000	20839000	23221000	24828000	37753000	40203000
transcript9596_3(SeqID-Frame)ORF-0-L112AS;transcript83825_2(SeqID-Frame)ORF-1-L106AS;transcript9595_1(SeqID-Frame)ORF-2-L95AS;transcript9595_2(SeqID-Frame)ORF-5-L27AS	4	4	22.3	22.3	13.23	224220000	194610000	167150000	240870000	313170000	325930000
transcript94638_3(SeqID-Frame)ORF-0-L175AS;transcript20582_2(SeqID-Frame)ORF-3-L100AS;transcript20581_3(SeqID-Frame)ORF-3-L62AS	2	1	16.6	8.6	18.209	373730000	419040000	231280000	433340000	704700000	443470000
transcript7812_3(SeqID-Frame)ORF-13-L183AS;transcript80949_1(SeqID-Frame)ORF-15-L142AS	7	4	32.8	18	20.634	101320000	53637000	48292000	92186000	54380000	125530000
transcript93413_2(SeqID-Frame)ORF-1-L277AS;transcript19115_2(SeqID-Frame)ORF-0-L72AS	4	2	15.5	8.3	31.241	285770000	165100000	124020000	375620000	227910000	282160000
transcript13440_5(SeqID-Frame)ORF-0-L214AS;transcript13439_2(SeqID-Frame)ORF-0-L190AS	6	6	32.2	32.2	24.166	107230000	86619000	92493000	109760000	207550000	107700000
transcript11680_3(SeqID-Frame)ORF-2-L1707AS;transcript11679_2(SeqID-Frame)ORF-24-L201AS	9	9	6.7	6.7	187.87	0	0	71511000	0	47586000	78049000
transcript7422_2(SeqID-Frame)ORF-4-L562AS;transcript7421_4(SeqID-Frame)ORF-4-L546AS;transcript80346_2(SeqID-Frame)ORF-0-L162AS;transcript80346_3(SeqID-Frame)ORF-9-L92AS	8	3	21.7	7.7	64.934	70420000	21618000	14899000	91474000	47025000	17003000
transcript29645_1(SeqID-Frame)ORF-0-L130AS	6	3	43.8	23.8	14.431	82926000	0	114560000	75558000	200780000	0
transcript43754_3(SeqID-Frame)ORF-0-L336AS	7	3	23.5	15.2	38.18	0	0	30798000	36840000	25046000	28805000
transcript15529_5(SeqID-Frame)ORF-0-L202AS;transcript90280_6(SeqID-Frame)ORF-0-L172AS;transcript90279_2(SeqID-Frame)ORF-0-L185AS;transcript90281_3(SeqID-Frame)ORF-0-L131AS	6	6	30.7	30.7	23.291	554780000	614880000	759920000	1006900000	992550000	1409100000
transcript10352_3(SeqID-Frame)ORF-27-L129AS	4	2	26.4	14	14.777	92860000	48786000	28258000	87453000	93975000	40447000
transcript18233_4(SeqID-Frame)ORF-1-L543AS;transcript18232_2(SeqID-Frame)ORF-8-L371AS	7	7	15.7	15.7	62.723	0	0	15171000	0	0	26462000
transcript18967_2(SeqID-Frame)ORF-0-L307AS	4	4	17.9	17.9	34.992	0	0	27289000	0	0	47584000
transcript16606_2(SeqID-Frame)ORF-3-L192AS	3	3	23.4	23.4	21.972	0	0	23423000	23890000	12241000	28580000
transcript8925_2(SeqID-Frame)ORF-0-L856AS;transcript82806_2(SeqID-Frame)ORF-3-L49AS;transcript82807_3(SeqID-Frame)ORF-0-L41AS;transcript82806_1(SeqID-Frame)ORF-0-L33AS	20	20	28.9	28.9	96.164	59660000	46035000	47978000	38302000	73857000	89669000
transcript80081_6(SeqID-Frame)ORF-4-L362AS;transcript80083_2(SeqID-Frame)ORF-3-L123AS	9	2	37	8.8	40.889	45692000	5470700	59662000	0	23090000	89971000
transcript79862_2(SeqID-Frame)ORF-3-L1000AS;transcript7117_1(SeqID-Frame)ORF-22-L799AS;transcript79867_1(SeqID-Frame)ORF-19-L787AS;transcript79866_1(SeqID-Frame)ORF-34-L538AS;transcript7118_5(SeqID-Frame)ORF-0-L500AS;transcript79868_2(SeqID-Frame)ORF-3-L608AS;transcript79868_1(SeqID-Frame)ORF-45-L361AS;transcript79863_5(SeqID-Frame)ORF-36-L329AS;transcript79864_5(SeqID-Frame)ORF-54-L329AS;transcr…	16	16	19.9	19.9	113.1	18115000	25229000	42897000	18483000	48086000	70112000
transcript16832_1(SeqID-Frame)ORF-1-L399AS;transcript16833_4(SeqID-Frame)ORF-0-L135AS	9	9	33.6	33.6	43.457	128460000	162030000	146620000	85438000	199150000	336220000
transcript14084_3(SeqID-Frame)ORF-0-L151AS	7	3	41.7	17.9	16.386	54203000	82281000	42038000	0	152750000	62798000
transcript9271_3(SeqID-Frame)ORF-0-L891AS;transcript83310_2(SeqID-Frame)ORF-0-L178AS	27	20	37.1	28.6	99.891	81594000	89419000	127110000	106470000	199850000	175480000
transcript43777_6(SeqID-Frame)ORF-0-L168AS	3	3	18.5	18.5	18.649	0	5075000	0	7136400	0	8785700
transcript61968_5(SeqID-Frame)ORF-0-L196AS	4	4	30.1	30.1	21.67	0	83695000	0	0	0	144760000
transcript32064_1(SeqID-Frame)ORF-0-L180AS	5	5	40.6	40.6	20.701	0	10170000	7386900	15774000	15640000	14724000
transcript21412_1(SeqID-Frame)ORF-3-L244AS;transcript95314_2(SeqID-Frame)ORF-1-L146AS;transcript52118_2(SeqID-Frame)ORF-3-L181AS;transcript52118_3(SeqID-Frame)ORF-4-L169AS	7	7	48.4	48.4	25.045	0	30281000	0	34606000	25633000	26700000
transcript8392_1(SeqID-Frame)ORF-14-L435AS;transcript81909_4(SeqID-Frame)ORF-8-L104AS	17	7	46.4	21.1	48.607	52243000	43717000	45505000	36622000	71837000	82178000
transcript19088_3(SeqID-Frame)ORF-1-L216AS;transcript93402_1(SeqID-Frame)ORF-0-L131AS;transcript93401_1(SeqID-Frame)ORF-0-L91AS	3	3	13.4	13.4	24.767	55550000	0	82221000	64608000	56511000	85283000
transcript20282_1(SeqID-Frame)ORF-0-L239AS;transcript94390_2(SeqID-Frame)ORF-0-L172AS	2	2	9.6	9.6	26.055	82856000	107420000	0	80675000	185020000	0
transcript54712_3(SeqID-Frame)ORF-0-L169AS	2	2	11.8	11.8	18.685	0	30887000	34448000	24570000	78066000	34232000
transcript17553_1(SeqID-Frame)ORF-0-L302AS;transcript92105_4(SeqID-Frame)ORF-3-L165AS;transcript92105_6(SeqID-Frame)ORF-0-L149AS;transcript92105_5(SeqID-Frame)ORF-10-L83AS	10	10	34.1	34.1	35.211	33866000	169540000	116870000	35619000	196390000	295550000
transcript43767_2(SeqID-Frame)ORF-0-L308AS;transcript12222_2(SeqID-Frame)ORF-1-L283AS;transcript25795_3(SeqID-Frame)ORF-5-L87AS	4	2	11.7	3.9	35.814	0	263940000	309890000	446730000	573400000	411420000
transcript12553_5(SeqID-Frame)ORF-4-L105AS;transcript12554_4(SeqID-Frame)ORF-11-L137AS	5	5	57.1	57.1	11.269	154480000	76183000	0	159730000	70710000	59832000
transcript10194_1(SeqID-Frame)ORF-2-L1298AS;transcript84768_1(SeqID-Frame)ORF-26-L391AS;transcript84766_6(SeqID-Frame)ORF-11-L274AS;transcript84766_4(SeqID-Frame)ORF-30-L135AS;transcript84766_6(SeqID-Frame)ORF-2-L317AS;transcript84768_3(SeqID-Frame)ORF-1-L314AS;transcript84766_5(SeqID-Frame)ORF-52-L235AS;transcript84768_1(SeqID-Frame)ORF-19-L103AS;transcript84768_3(SeqID-Frame)ORF-10-L70AS;transc…	20	20	18.2	18.2	149.08	37087000	48462000	33254000	35394000	61717000	78288000
transcript22601_3(SeqID-Frame)ORF-4-L125AS;transcript22602_4(SeqID-Frame)ORF-5-L125AS;transcript96183_5(SeqID-Frame)ORF-6-L123AS	8	8	61.6	61.6	13.708	215960000	348290000	207310000	233600000	166860000	784380000
transcript31505_1(SeqID-Frame)ORF-0-L188AS	6	2	37.8	11.2	21.75	0	19394000	0	5493200	20989000	12202000
transcript49757_2(SeqID-Frame)ORF-0-L258AS	5	5	20.2	20.2	28.999	0	0	9897500	0	16924000	0
transcript28978_2(SeqID-Frame)ORF-3-L386AS;transcript100612_2(SeqID-Frame)ORF-6-L119AS	12	12	36.5	36.5	44.515	74087000	68404000	25302000	96815000	74369000	85522000
transcript12002_2(SeqID-Frame)ORF-4-L80AS;transcript86945_1(SeqID-Frame)ORF-4-L80AS;transcript12001_1(SeqID-Frame)ORF-2-L78AS	3	3	36.2	36.2	9.0014	0	166480000	22418000	178070000	0	322070000
transcript8791_1(SeqID-Frame)ORF-0-L803AS;transcript82613_4(SeqID-Frame)ORF-5-L267AS;transcript82612_5(SeqID-Frame)ORF-2-L157AS;transcript82613_5(SeqID-Frame)ORF-21-L115AS	4	4	6.7	6.7	91.406	0	10052000	8649300	7590800	0	31871000
transcript4883_3(SeqID-Frame)ORF-1-L201AS;transcript4881_2(SeqID-Frame)ORF-1-L199AS;transcript76345_6(SeqID-Frame)ORF-5-L69AS	2	2	10.4	10.4	22.266	0	0	22661000	0	0	38581000
transcript11836_1(SeqID-Frame)ORF-0-L218AS	10	10	55	55	23.763	697650000	786390000	599200000	526900000	872220000	1481500000
transcript80463_1(SeqID-Frame)ORF-0-L359AS;transcript7496_5(SeqID-Frame)ORF-0-L358AS;transcript80464_4(SeqID-Frame)ORF-0-L245AS;transcript7499_3(SeqID-Frame)ORF-0-L150AS	3	3	10	10	39.689	0	0	15320000	56653000	25985000	0
transcript83210_3(SeqID-Frame)ORF-17-L115AS;transcript83212_4(SeqID-Frame)ORF-2-L50AS	3	3	21.7	21.7	13.466	0	18027000	14694000	56597000	40341000	15145000
transcript6147_5(SeqID-Frame)ORF-1-L779AS	25	23	40.1	38.8	88.86	135040000	170540000	162280000	164420000	195610000	367610000
transcript12054_2(SeqID-Frame)ORF-0-L601AS;transcript86993_2(SeqID-Frame)ORF-0-L149AS;transcript86988_6(SeqID-Frame)ORF-1-L100AS;transcript86992_2(SeqID-Frame)ORF-6-L90AS;transcript86992_1(SeqID-Frame)ORF-3-L126AS;transcript12053_1(SeqID-Frame)ORF-0-L114AS;transcript86992_3(SeqID-Frame)ORF-0-L64AS	9	9	21.6	21.6	69.47	25328000	19809000	20803000	17871000	37189000	31472000
transcript9080_3(SeqID-Frame)ORF-0-L314AS;REV__transcript80420_5(SeqID-Frame)ORF-14-L17AS	9	9	36.6	36.6	35.942	61928000	101600000	69707000	88126000	152380000	137230000
transcript17522_6(SeqID-Frame)ORF-0-L273AS;transcript92076_3(SeqID-Frame)ORF-4-L76AS	2	2	9.2	9.2	30.405	0	4607700	1017800	0	0	9508400
transcript10007_1(SeqID-Frame)ORF-25-L323AS	2	2	9.9	9.9	35.177	31232000	0	35646000	0	20512000	39726000
transcript13380_1(SeqID-Frame)ORF-2-L356AS;transcript13379_1(SeqID-Frame)ORF-1-L219AS;transcript13379_2(SeqID-Frame)ORF-7-L174AS	4	4	19.9	19.9	40.423	0	0	63527000	0	82059000	25206000
transcript33123_3(SeqID-Frame)ORF-3-L239AS;transcript103219_2(SeqID-Frame)ORF-0-L99AS;transcript103219_1(SeqID-Frame)ORF-8-L38AS	6	6	31.4	31.4	27.372	0	7168100	19670000	17701000	17727000	27482000
transcript47135_5(SeqID-Frame)ORF-0-L185AS;transcript42344_2(SeqID-Frame)ORF-5-L110AS;transcript42344_3(SeqID-Frame)ORF-5-L68AS	11	8	65.4	52.4	20.391	0	145830000	95880000	15758000	285220000	121570000
transcript24202_1(SeqID-Frame)ORF-13-L550AS;transcript24201_5(SeqID-Frame)ORF-8-L48AS	8	8	19.6	19.6	62.879	35195000	13295000	33290000	26011000	40129000	38234000
transcript9494_2(SeqID-Frame)ORF-5-L1597AS;transcript9493_2(SeqID-Frame)ORF-4-L645AS;transcript9493_3(SeqID-Frame)ORF-45-L72AS	14	14	11.6	11.6	183.58	19458000	18166000	29286000	17858000	11533000	68275000
transcript10731_1(SeqID-Frame)ORF-34-L110AS	2	2	22.7	22.7	12.62	0	13515000	0	22065000	15990000	6702700
transcript9496_4(SeqID-Frame)ORF-6-L647AS;transcript83662_4(SeqID-Frame)ORF-6-L452AS;transcript83662_5(SeqID-Frame)ORF-21-L230AS;transcript83663_4(SeqID-Frame)ORF-0-L144AS;transcript83665_3(SeqID-Frame)ORF-6-L162AS	7	7	13.3	13.3	73.023	35190000	38329000	45129000	31290000	72460000	67420000
transcript8523_2(SeqID-Frame)ORF-0-L331AS;transcript8522_3(SeqID-Frame)ORF-1-L388AS;transcript82118_6(SeqID-Frame)ORF-0-L144AS	8	8	26.3	26.3	37.166	659920000	281710000	182340000	1108000000	433960000	343760000
transcript75363_6(SeqID-Frame)ORF-1-L461AS;transcript75361_6(SeqID-Frame)ORF-3-L317AS	7	6	19.1	16.3	53.065	51941000	31435000	31871000	19101000	52032000	54029000
transcript19548_3(SeqID-Frame)ORF-3-L287AS	7	7	34.8	34.8	32.385	1305100000	938520000	774160000	1742300000	1282200000	1585100000
transcript7117_3(SeqID-Frame)ORF-104-L634AS;transcript79862_1(SeqID-Frame)ORF-101-L634AS;transcript79866_3(SeqID-Frame)ORF-98-L634AS;transcript79867_3(SeqID-Frame)ORF-99-L634AS;transcript79868_3(SeqID-Frame)ORF-91-L634AS;transcript43563_6(SeqID-Frame)ORF-1-L179AS;transcript79869_6(SeqID-Frame)ORF-7-L115AS	6	6	13.4	13.4	70.119	10516000	10433000	12057000	13752000	10293000	27352000
transcript12435_3(SeqID-Frame)ORF-25-L99AS;transcript87365_5(SeqID-Frame)ORF-0-L52AS	4	4	53.5	53.5	10.657	32923000	29624000	15519000	31287000	38745000	36726000
transcript7707_1(SeqID-Frame)ORF-0-L528AS;transcript80814_5(SeqID-Frame)ORF-7-L197AS;transcript80814_4(SeqID-Frame)ORF-11-L151AS;transcript80814_4(SeqID-Frame)ORF-5-L99AS;transcript80814_5(SeqID-Frame)ORF-8-L146AS;transcript80814_6(SeqID-Frame)ORF-0-L116AS	18	18	40.3	40.3	61.548	182940000	150760000	310520000	260500000	233800000	537290000
transcript21652_5(SeqID-Frame)ORF-1-L711AS;transcript95479_1(SeqID-Frame)ORF-0-L189AS;transcript95479_2(SeqID-Frame)ORF-11-L131AS	12	12	20.5	20.5	80.806	64696000	81556000	62517000	79612000	122500000	118290000
transcript60303_1(SeqID-Frame)ORF-0-L162AS	4	4	27.8	27.8	18.11	6267600	11994000	14468000	16999000	11594000	32630000
transcript4569_3(SeqID-Frame)ORF-6-L156AS	7	4	58.3	32.1	17.897	159320000	92675000	136300000	204140000	125830000	256610000
transcript58903_1(SeqID-Frame)ORF-0-L53AS	2	2	50.9	50.9	5.6755	0	9769100	14960000	0	0	41300000
transcript75766_6(SeqID-Frame)ORF-3-L428AS;transcript75776_3(SeqID-Frame)ORF-16-L192AS;transcript75776_2(SeqID-Frame)ORF-2-L263AS;transcript75767_2(SeqID-Frame)ORF-3-L96AS	4	4	9.6	9.6	47.837	0	67981000	26175000	213890000	51527000	105600000
transcript60118_2(SeqID-Frame)ORF-0-L129AS	3	3	51.9	51.9	13.883	0	0	15898000	35631000	0	26514000
transcript8990_2(SeqID-Frame)ORF-15-L394AS;transcript82905_2(SeqID-Frame)ORF-2-L196AS;transcript82904_1(SeqID-Frame)ORF-1-L60AS	11	11	35.3	35.3	44.348	112030000	592500000	180390000	90069000	1052900000	235560000
transcript96763_6(SeqID-Frame)ORF-2-L105AS;transcript23281_1(SeqID-Frame)ORF-8-L47AS	6	6	71.4	71.4	11.605	8763500	0	12024000	13384000	0	20030000
transcript9045_3(SeqID-Frame)ORF-1-L771AS;transcript82987_2(SeqID-Frame)ORF-4-L279AS;transcript82986_3(SeqID-Frame)ORF-5-L298AS;transcript82986_2(SeqID-Frame)ORF-0-L60AS	16	16	25.8	25.8	88.962	155170000	172500000	223530000	182830000	295550000	363550000
transcript13593_3(SeqID-Frame)ORF-0-L202AS	6	6	47	47	22.49	0	108840000	234740000	88651000	140620000	430060000
transcript24901_4(SeqID-Frame)ORF-3-L203AS	5	4	28.6	23.6	23.224	41220000	0	34072000	32418000	33349000	23218000
transcript63824_1(SeqID-Frame)ORF-4-L199AS	3	3	17.1	17.1	22.462	57443000	18487000	0	29034000	12813000	17867000
transcript19651_5(SeqID-Frame)ORF-4-L425AS	9	1	25.2	2.6	48.504	100940000	121840000	59500000	81328000	202520000	98411000
transcript8946_1(SeqID-Frame)ORF-4-L757AS;transcript8947_1(SeqID-Frame)ORF-3-L755AS;transcript82840_1(SeqID-Frame)ORF-3-L691AS	4	4	7.1	7.1	83.379	0	5273000	0	5309800	3994200	4755000
transcript17041_5(SeqID-Frame)ORF-0-L438AS	7	7	19.2	19.2	46.699	66310000	87251000	81698000	109530000	100290000	179620000
transcript14439_1(SeqID-Frame)ORF-26-L409AS;transcript89244_6(SeqID-Frame)ORF-0-L241AS;transcript89244_4(SeqID-Frame)ORF-12-L62AS	12	12	34.5	34.5	47.153	53959000	69359000	58188000	75591000	95831000	115220000
transcript52449_5(SeqID-Frame)ORF-1-L297AS;transcript86654_6(SeqID-Frame)ORF-1-L254AS	5	5	22.6	22.6	33.352	0	44321000	0	37515000	31513000	41815000
transcript11891_2(SeqID-Frame)ORF-0-L400AS;transcript86831_3(SeqID-Frame)ORF-0-L122AS;transcript86827_5(SeqID-Frame)ORF-0-L20AS	5	5	14.2	14.2	43.832	0	0	19643000	12892000	0	32423000
transcript32495_1(SeqID-Frame)ORF-0-L158AS	9	3	62.7	19	18.022	86739000	0	115420000	63848000	67157000	123310000
transcript23571_2(SeqID-Frame)ORF-0-L174AS	5	4	31.6	24.7	19.815	73277000	96725000	0	0	72988000	86558000
transcript78177_2(SeqID-Frame)ORF-6-L583AS;transcript78179_2(SeqID-Frame)ORF-23-L201AS;transcript6075_3(SeqID-Frame)ORF-3-L201AS;transcript78179_6(SeqID-Frame)ORF-24-L201AS;transcript78179_2(SeqID-Frame)ORF-22-L126AS;transcript6075_3(SeqID-Frame)ORF-2-L125AS;transcript78179_6(SeqID-Frame)ORF-23-L125AS;transcript78181_2(SeqID-Frame)ORF-2-L125AS;transcript78181_2(SeqID-Frame)ORF-0-L111AS;transcript…	16	12	42.7	30.4	62.235	568230000	367590000	264880000	504700000	311620000	730330000
transcript14553_1(SeqID-Frame)ORF-0-L283AS;transcript89360_3(SeqID-Frame)ORF-0-L95AS	11	11	59.4	59.4	29.499	816320000	596560000	572900000	791260000	704010000	1218500000
transcript8337_1(SeqID-Frame)ORF-2-L3110AS;transcript81792_3(SeqID-Frame)ORF-42-L1020AS;transcript81791_2(SeqID-Frame)ORF-1-L1509AS;transcript81792_1(SeqID-Frame)ORF-0-L297AS;transcript81793_2(SeqID-Frame)ORF-0-L167AS;transcript81792_2(SeqID-Frame)ORF-17-L71AS;transcript81793_1(SeqID-Frame)ORF-7-L53AS;transcript60799_3(SeqID-Frame)ORF-4-L145AS	44	44	17.5	17.5	341.51	29354000	58923000	47616000	165810000	29891000	145230000
transcript32256_4(SeqID-Frame)ORF-4-L111AS	4	4	42.3	42.3	12.801	0	59043000	0	0	97031000	0
transcript6273_4(SeqID-Frame)ORF-2-L588AS;transcript78531_3(SeqID-Frame)ORF-2-L588AS;transcript78532_1(SeqID-Frame)ORF-0-L117AS	10	8	20.7	16.5	64.65	1781200000	1207300000	970930000	1856500000	2129000000	1444200000
transcript12998_2(SeqID-Frame)ORF-33-L327AS;transcript87932_2(SeqID-Frame)ORF-14-L190AS;transcript87931_2(SeqID-Frame)ORF-2-L146AS	8	7	32.1	28.1	36.573	20348000	23701000	29313000	7813700	32138000	54767000
transcript14191_3(SeqID-Frame)ORF-9-L93AS	4	4	60.2	60.2	10.178	76645000	137530000	71609000	94450000	175740000	166760000
transcript68445_4(SeqID-Frame)ORF-0-L100AS	4	4	44	44	11.44	15873000	20771000	11106000	23445000	38926000	13265000
transcript15652_2(SeqID-Frame)ORF-29-L134AS	2	2	18.7	18.7	15.366	0	0	93923000	137100000	0	153770000
transcript32623_4(SeqID-Frame)ORF-0-L237AS;transcript102919_2(SeqID-Frame)ORF-3-L106AS;transcript102919_1(SeqID-Frame)ORF-0-L69AS	3	3	17.3	17.3	26.121	22400000	50872000	22026000	38448000	64264000	54877000
transcript19381_3(SeqID-Frame)ORF-5-L194AS;transcript93619_4(SeqID-Frame)ORF-0-L104AS	5	5	24.7	24.7	21.637	0	25842000	9319300	27393000	26824000	30614000
transcript9374_2(SeqID-Frame)ORF-0-L614AS;transcript83472_1(SeqID-Frame)ORF-1-L69AS	12	4	23.3	6	69.58	81529000	123390000	116890000	103030000	177870000	214540000
transcript11111_5(SeqID-Frame)ORF-1-L154AS;transcript86106_3(SeqID-Frame)ORF-1-L154AS;transcript31376_1(SeqID-Frame)ORF-5-L210AS	7	7	47.4	47.4	17.326	260240000	206890000	281810000	200030000	356260000	441690000
transcript21526_1(SeqID-Frame)ORF-0-L346AS;transcript21525_2(SeqID-Frame)ORF-0-L57AS;transcript21525_3(SeqID-Frame)ORF-4-L191AS	7	5	22.5	14.5	38.516	20340000	37850000	20512000	36480000	53691000	41502000
transcript34163_2(SeqID-Frame)ORF-6-L239AS	10	10	51.5	51.5	26.437	74808000	44504000	44541000	55258000	74976000	70127000
transcript7471_1(SeqID-Frame)ORF-4-L303AS;transcript7470_4(SeqID-Frame)ORF-3-L296AS;transcript7468_1(SeqID-Frame)ORF-4-L158AS;transcript7469_4(SeqID-Frame)ORF-3-L139AS;transcript7468_3(SeqID-Frame)ORF-33-L166AS;transcript7469_5(SeqID-Frame)ORF-46-L158AS	7	5	22.8	17.5	33.919	499890000	766520000	1374300000	1065200000	1750300000	1738100000
transcript68311_1(SeqID-Frame)ORF-0-L57AS	4	4	61.4	61.4	6.4012	39280000	61621000	39105000	35094000	94290000	69712000
transcript6747_2(SeqID-Frame)ORF-4-L1520AS;transcript79243_4(SeqID-Frame)ORF-11-L283AS;transcript79245_6(SeqID-Frame)ORF-10-L283AS;transcript79245_6(SeqID-Frame)ORF-3-L481AS;transcript79243_4(SeqID-Frame)ORF-4-L456AS;transcript35346_2(SeqID-Frame)ORF-0-L201AS;transcript79246_3(SeqID-Frame)ORF-0-L122AS;transcript79243_5(SeqID-Frame)ORF-34-L175AS;transcript79245_4(SeqID-Frame)ORF-34-L175AS;transcri…	17	10	13.6	8.5	173.98	22494000	0	33687000	37630000	22499000	32344000
transcript18637_4(SeqID-Frame)ORF-0-L146AS	4	4	31.5	31.5	17.004	0	5133600	0	7221500	0	8357500
transcript16350_2(SeqID-Frame)ORF-0-L195AS;transcript91044_1(SeqID-Frame)ORF-0-L102AS	5	5	33.3	33.3	21.412	68326000	131200000	137950000	151120000	181080000	256330000
transcript30266_6(SeqID-Frame)ORF-0-L301AS;transcript30265_1(SeqID-Frame)ORF-1-L357AS	8	8	28.6	28.6	34.727	24193000	33998000	19717000	19322000	50138000	37134000
transcript16531_4(SeqID-Frame)ORF-5-L549AS	6	1	13.3	1.5	61.19	49607000	45928000	56853000	121990000	92026000	74915000
transcript15038_3(SeqID-Frame)ORF-0-L446AS	6	6	14.8	14.8	50.583	0	15269000	11143000	15064000	17333000	25552000
transcript34789_5(SeqID-Frame)ORF-0-L588AS	6	6	15.8	15.8	65.711	0	0	7971200	3705500	12931000	0
transcript12214_5(SeqID-Frame)ORF-3-L465AS	11	2	23.9	4.9	52.185	26780000	55365000	60428000	34723000	95209000	92614000
transcript5658_3(SeqID-Frame)ORF-0-L1627AS;transcript5657_4(SeqID-Frame)ORF-0-L765AS;transcript5657_5(SeqID-Frame)ORF-37-L626AS;transcript77538_1(SeqID-Frame)ORF-2-L305AS;transcript77541_2(SeqID-Frame)ORF-0-L156AS;transcript77542_2(SeqID-Frame)ORF-0-L118AS;transcript77539_1(SeqID-Frame)ORF-0-L403AS	22	22	16	16	167.09	1555800000	1045700000	780730000	1496400000	970620000	1987400000
transcript9374_1(SeqID-Frame)ORF-25-L489AS;transcript83472_3(SeqID-Frame)ORF-31-L217AS;transcript83472_1(SeqID-Frame)ORF-20-L198AS;transcript83473_1(SeqID-Frame)ORF-0-L140AS;transcript83473_2(SeqID-Frame)ORF-1-L227AS	7	7	16	16	55.012	89605000	100320000	74460000	65577000	175770000	107240000
transcript90530_5(SeqID-Frame)ORF-1-L358AS;transcript15801_4(SeqID-Frame)ORF-1-L357AS;transcript55295_3(SeqID-Frame)ORF-2-L167AS	10	10	33.5	33.5	40.695	71065000	153850000	166530000	105410000	194710000	323730000
transcript60276_2(SeqID-Frame)ORF-0-L249AS	7	7	28.5	28.5	27.7	69452000	54276000	58102000	79860000	85621000	96077000
transcript10427_3(SeqID-Frame)ORF-17-L372AS;transcript85090_2(SeqID-Frame)ORF-2-L86AS	3	3	9.7	9.7	42.142	0	10383000	0	0	0	16781000
transcript13525_4(SeqID-Frame)ORF-21-L92AS;transcript13527_3(SeqID-Frame)ORF-2-L55AS	3	2	31.5	20.7	11.015	0	0	11271000	0	0	18214000
transcript12489_3(SeqID-Frame)ORF-1-L705AS;transcript87413_2(SeqID-Frame)ORF-0-L373AS;transcript87413_1(SeqID-Frame)ORF-21-L142AS;transcript87413_2(SeqID-Frame)ORF-6-L148AS;transcript1948_4(SeqID-Frame)ORF-6-L113AS	30	30	52.6	52.6	77.313	1384300000	2757400000	1590900000	3110400000	3621100000	3384600000
transcript82804_1(SeqID-Frame)ORF-0-L360AS;transcript82801_3(SeqID-Frame)ORF-9-L342AS;transcript31908_6(SeqID-Frame)ORF-36-L210AS	5	3	13.6	6.7	43.212	0	0	15399000	19487000	0	24799000
transcript29149_3(SeqID-Frame)ORF-0-L383AS;transcript100724_4(SeqID-Frame)ORF-2-L94AS	2	2	6.3	6.3	41.488	0	0	8961700	0	0	14409000
transcript76751_3(SeqID-Frame)ORF-12-L238AS;transcript5121_1(SeqID-Frame)ORF-1-L109AS;transcript76754_5(SeqID-Frame)ORF-1-L85AS;transcript76754_4(SeqID-Frame)ORF-0-L63AS	9	5	38.2	25.6	26.647	107090000	81330000	63448000	160720000	153240000	79266000
transcript21865_2(SeqID-Frame)ORF-3-L151AS	9	9	57	57	17.844	127050000	126380000	83270000	65284000	106670000	229540000
transcript17573_2(SeqID-Frame)ORF-0-L634AS;transcript92122_4(SeqID-Frame)ORF-0-L143AS	16	16	33.3	33.3	71.71	62696000	88852000	69587000	112600000	110500000	143540000
transcript25805_4(SeqID-Frame)ORF-0-L210AS	5	5	41	41	22.785	84384000	53919000	91940000	65664000	0	233680000
transcript15411_3(SeqID-Frame)ORF-0-L302AS;transcript90152_1(SeqID-Frame)ORF-2-L158AS	8	8	26.5	26.5	32.948	703370000	262530000	872120000	408530000	719770000	1096600000
transcript30133_2(SeqID-Frame)ORF-1-L191AS;transcript101412_6(SeqID-Frame)ORF-0-L141AS;transcript101410_1(SeqID-Frame)ORF-2-L96AS	5	2	38.7	14.7	21.37	267830000	218050000	114290000	188930000	300850000	231120000
transcript11711_3(SeqID-Frame)ORF-0-L458AS;transcript86659_3(SeqID-Frame)ORF-0-L332AS;transcript86662_5(SeqID-Frame)ORF-0-L149AS;transcript11710_1(SeqID-Frame)ORF-0-L154AS	8	7	19	14.8	52.394	147930000	227450000	88262000	290760000	208840000	296420000
transcript25310_1(SeqID-Frame)ORF-2-L134AS	6	6	56	56	14.288	307750000	416950000	184550000	466780000	469210000	493130000
transcript14139_1(SeqID-Frame)ORF-19-L118AS	5	2	55.9	25.4	13.09	0	8990300	0	0	0	14376000
transcript28065_6(SeqID-Frame)ORF-0-L273AS	4	4	18.3	18.3	30.86	44332000	59947000	16272000	48338000	49028000	72850000
transcript14713_3(SeqID-Frame)ORF-2-L397AS;transcript89534_2(SeqID-Frame)ORF-2-L156AS;transcript89537_5(SeqID-Frame)ORF-0-L107AS;transcript89536_6(SeqID-Frame)ORF-0-L79AS	11	11	30.7	30.7	43.76	147560000	64109000	57643000	140090000	64132000	130450000
transcript6845_3(SeqID-Frame)ORF-0-L398AS;transcript91297_5(SeqID-Frame)ORF-0-L39AS	6	6	23.4	23.4	44.904	0	8905400	19311000	31242000	27628000	17386000
transcript14618_3(SeqID-Frame)ORF-0-L996AS;transcript14619_5(SeqID-Frame)ORF-0-L927AS;transcript89432_1(SeqID-Frame)ORF-7-L116AS;transcript89432_3(SeqID-Frame)ORF-0-L187AS	26	26	28.4	28.4	111.93	123960000	249080000	224290000	159860000	312630000	442330000
transcript41135_2(SeqID-Frame)ORF-0-L129AS	4	4	38	38	14.623	0	0	28557000	0	0	45543000
transcript27925_6(SeqID-Frame)ORF-0-L329AS	4	4	13.7	13.7	36.789	0	10281000	6998300	13982000	13510000	14044000
transcript5500_2(SeqID-Frame)ORF-36-L2146AS	91	1	47.4	0.9	230.35	1550200000	1265000000	485810000	1510400000	1417800000	1368200000
transcript42187_6(SeqID-Frame)ORF-2-L510AS;transcript108107_1(SeqID-Frame)ORF-4-L65AS;transcript108107_1(SeqID-Frame)ORF-6-L71AS	6	6	14.7	14.7	57.531	42746000	23541000	18537000	35603000	15966000	50949000
transcript20077_4(SeqID-Frame)ORF-0-L536AS;transcript31446_5(SeqID-Frame)ORF-0-L472AS;transcript35440_4(SeqID-Frame)ORF-0-L102AS	23	23	46.5	46.5	61.667	255830000	424800000	1110800000	264930000	660040000	1781100000
transcript6456_3(SeqID-Frame)ORF-5-L631AS;transcript78814_2(SeqID-Frame)ORF-0-L407AS	9	8	16.5	15.2	68.946	145960000	101140000	133290000	227820000	143440000	228810000
transcript96975_2(SeqID-Frame)ORF-0-L179AS;transcript23587_2(SeqID-Frame)ORF-5-L174AS;transcript23588_3(SeqID-Frame)ORF-0-L135AS;transcript23587_1(SeqID-Frame)ORF-0-L114AS;transcript23588_1(SeqID-Frame)ORF-4-L89AS	4	4	36.9	36.9	20.067	38071000	0	52760000	26435000	36974000	46785000
transcript3627_3(SeqID-Frame)ORF-1-L849AS;transcript3630_5(SeqID-Frame)ORF-1-L849AS;transcript3629_3(SeqID-Frame)ORF-2-L783AS;transcript3632_5(SeqID-Frame)ORF-2-L783AS	13	12	15.1	14.3	95.611	177030000	359880000	152900000	322920000	438590000	374700000
transcript21401_5(SeqID-Frame)ORF-11-L289AS	5	2	24.2	9	33.229	35340000	69552000	103300000	52514000	156170000	117920000
transcript64442_5(SeqID-Frame)ORF-0-L108AS	3	3	29.6	29.6	12.267	0	0	11576000	0	0	18317000
transcript21729_3(SeqID-Frame)ORF-5-L376AS;transcript95516_1(SeqID-Frame)ORF-0-L151AS;transcript95517_4(SeqID-Frame)ORF-0-L245AS	12	11	39.9	39.9	42.089	165100000	54448000	78752000	306080000	92660000	118080000
transcript10897_1(SeqID-Frame)ORF-0-L814AS;transcript85768_2(SeqID-Frame)ORF-0-L740AS	12	12	16.2	16.2	93.377	21066000	19758000	68242000	17316000	36960000	102200000
transcript12081_2(SeqID-Frame)ORF-0-L122AS;transcript87017_5(SeqID-Frame)ORF-0-L61AS	5	5	37.7	37.7	13.423	286520000	184540000	311990000	186720000	538200000	246940000
transcript10498_3(SeqID-Frame)ORF-0-L49AS;transcript85204_3(SeqID-Frame)ORF-16-L92AS	3	3	67.3	67.3	5.7024	86421000	12176000	0	54927000	0	19245000
transcript15286_5(SeqID-Frame)ORF-0-L342AS;transcript15287_1(SeqID-Frame)ORF-0-L110AS;transcript15287_1(SeqID-Frame)ORF-9-L51AS;transcript15287_3(SeqID-Frame)ORF-9-L112AS	8	8	25.7	25.7	39.089	71764000	0	23705000	62273000	0	37453000
transcript7208_3(SeqID-Frame)ORF-4-L290AS;REV__transcript31440_1(SeqID-Frame)ORF-1-L54AS	9	9	33.8	33.8	32.944	256060000	209000000	217080000	338530000	285590000	387160000
transcript10440_2(SeqID-Frame)ORF-5-L698AS;transcript85122_1(SeqID-Frame)ORF-11-L353AS;transcript85122_2(SeqID-Frame)ORF-21-L71AS	4	4	7.2	7.2	76.134	27488000	53224000	65327000	39270000	69679000	117430000
transcript25994_2(SeqID-Frame)ORF-0-L403AS	8	7	19.4	16.9	44.166	94188000	151010000	152130000	103740000	202990000	275220000
transcript17076_5(SeqID-Frame)ORF-0-L228AS;transcript91667_5(SeqID-Frame)ORF-0-L90AS;transcript91667_6(SeqID-Frame)ORF-12-L65AS	9	9	42.5	42.5	26.7	243220000	185960000	172060000	186160000	326370000	237380000
transcript11221_6(SeqID-Frame)ORF-17-L397AS;transcript86217_4(SeqID-Frame)ORF-4-L397AS;transcript86215_5(SeqID-Frame)ORF-1-L399AS;transcript86216_4(SeqID-Frame)ORF-16-L278AS	10	10	27.2	27.2	44.952	0	142480000	82859000	19568000	155130000	198830000
transcript45084_5(SeqID-Frame)ORF-0-L266AS;transcript109349_3(SeqID-Frame)ORF-1-L122AS	7	7	33.5	33.5	29.471	138280000	124870000	76868000	250020000	187320000	129460000
transcript11548_4(SeqID-Frame)ORF-0-L239AS;transcript11546_2(SeqID-Frame)ORF-2-L112AS;transcript11546_1(SeqID-Frame)ORF-3-L112AS;transcript11547_2(SeqID-Frame)ORF-0-L24AS;transcript11546_3(SeqID-Frame)ORF-0-L45AS	11	11	51.9	51.9	26.807	229500000	227320000	185070000	363270000	477340000	170040000
transcript16902_2(SeqID-Frame)ORF-1-L165AS;transcript91515_2(SeqID-Frame)ORF-0-L158AS;transcript16903_1(SeqID-Frame)ORF-0-L117AS;transcript91516_6(SeqID-Frame)ORF-0-L162AS	4	4	17	17	18.483	73444000	0	101060000	132080000	63285000	95226000
transcript17628_1(SeqID-Frame)ORF-5-L88AS;transcript92169_2(SeqID-Frame)ORF-6-L133AS	4	4	50	50	9.6558	329740000	99524000	146350000	250290000	197460000	187810000
transcript7794_6(SeqID-Frame)ORF-9-L555AS;transcript80925_4(SeqID-Frame)ORF-5-L555AS;transcript80926_3(SeqID-Frame)ORF-5-L359AS	29	3	52.4	6.8	61.884	6728900000	5717500000	4026400000	6861900000	8999600000	6246600000
transcript90395_1(SeqID-Frame)ORF-0-L32AS	2	2	71.9	71.9	3.3147	0	56932000	0	0	0	89067000
transcript19286_3(SeqID-Frame)ORF-1-L625AS;transcript93536_1(SeqID-Frame)ORF-3-L397AS;transcript93535_3(SeqID-Frame)ORF-0-L61AS;transcript19287_1(SeqID-Frame)ORF-9-L194AS;transcript93536_3(SeqID-Frame)ORF-34-L117AS;transcript93536_3(SeqID-Frame)ORF-0-L107AS;transcript19287_2(SeqID-Frame)ORF-0-L104AS;transcript19287_2(SeqID-Frame)ORF-8-L38AS	6	6	12.5	12.5	72.018	17317000	18759000	17250000	11807000	25461000	30842000
transcript79678_5(SeqID-Frame)ORF-5-L1492AS;transcript79681_1(SeqID-Frame)ORF-0-L244AS;transcript79681_3(SeqID-Frame)ORF-38-L276AS;transcript79686_5(SeqID-Frame)ORF-3-L196AS;transcript79683_1(SeqID-Frame)ORF-0-L172AS;transcript79685_6(SeqID-Frame)ORF-0-L171AS;transcript79680_5(SeqID-Frame)ORF-2-L269AS;transcript79681_2(SeqID-Frame)ORF-14-L98AS;transcript79685_5(SeqID-Frame)ORF-11-L81AS;transcript…	16	16	11.9	11.9	169.99	17488000	14422000	19177000	31817000	30435000	22097000
transcript30268_3(SeqID-Frame)ORF-2-L408AS;REV__transcript53764_4(SeqID-Frame)ORF-8-L48AS;REV__transcript56884_4(SeqID-Frame)ORF-10-L38AS	5	5	13	13	45.561	26117000	0	40948000	20453000	34799000	29109000
transcript16811_3(SeqID-Frame)ORF-2-L268AS	6	6	21.6	21.6	29.891	0	0	61644000	63828000	0	96187000
transcript83227_1(SeqID-Frame)ORF-5-L182AS;transcript83229_3(SeqID-Frame)ORF-3-L182AS;transcript9205_1(SeqID-Frame)ORF-7-L182AS;transcript83230_2(SeqID-Frame)ORF-0-L56AS;transcript83228_2(SeqID-Frame)ORF-4-L108AS	9	9	61	61	21.23	853810000	452390000	640710000	518870000	620640000	1083900000
transcript43081_2(SeqID-Frame)ORF-0-L258AS	4	4	14.7	14.7	29.327	0	0	7397100	0	11500000	0
transcript81613_1(SeqID-Frame)ORF-0-L342AS;transcript81614_1(SeqID-Frame)ORF-0-L234AS;transcript81617_1(SeqID-Frame)ORF-0-L98AS;transcript81616_2(SeqID-Frame)ORF-0-L78AS;transcript8227_5(SeqID-Frame)ORF-0-L55AS	7	3	26	15.2	38.129	0	25885000	0	0	0	40198000
transcript19558_3(SeqID-Frame)ORF-19-L591AS;transcript19557_5(SeqID-Frame)ORF-24-L464AS;transcript93778_4(SeqID-Frame)ORF-18-L418AS;transcript19557_4(SeqID-Frame)ORF-9-L105AS;transcript93778_6(SeqID-Frame)ORF-9-L175AS;transcript93778_5(SeqID-Frame)ORF-5-L76AS	12	12	23.5	23.5	69.086	0	38315000	37086000	34780000	54277000	62791000
transcript16086_2(SeqID-Frame)ORF-0-L318AS	4	4	23.3	23.3	34.859	17555000	24783000	0	28077000	0	38442000
transcript10830_1(SeqID-Frame)ORF-6-L254AS;transcript10829_2(SeqID-Frame)ORF-9-L162AS;REV__transcript45759_3(SeqID-Frame)ORF-3-L35AS	4	2	15	7.5	28.456	0	0	28063000	0	11059000	32441000
transcript32341_3(SeqID-Frame)ORF-0-L272AS	7	7	30.5	30.5	30.818	29543000	0	31025000	34406000	23713000	24369000
transcript25593_2(SeqID-Frame)ORF-0-L356AS;transcript25593_5(SeqID-Frame)ORF-0-L356AS;transcript98396_5(SeqID-Frame)ORF-0-L326AS	10	10	36.8	36.8	39.575	68841000	68119000	75996000	89469000	76540000	146800000
transcript12412_3(SeqID-Frame)ORF-1-L825AS;transcript12413_6(SeqID-Frame)ORF-1-L346AS;transcript87339_6(SeqID-Frame)ORF-13-L145AS;transcript87339_5(SeqID-Frame)ORF-0-L197AS;transcript87339_4(SeqID-Frame)ORF-6-L174AS	15	11	23.4	17.6	92.688	10494000	46827000	63705000	18331000	60396000	110830000
transcript17353_4(SeqID-Frame)ORF-0-L601AS;transcript91920_2(SeqID-Frame)ORF-0-L154AS	15	15	27.6	27.6	68.002	33129000	48616000	40432000	55010000	70529000	67405000
transcript98547_3(SeqID-Frame)ORF-0-L263AS;transcript25817_3(SeqID-Frame)ORF-1-L257AS;transcript98546_1(SeqID-Frame)ORF-0-L242AS	5	5	20.5	20.5	29.152	447250000	232610000	219070000	416680000	310920000	388600000
transcript52912_1(SeqID-Frame)ORF-2-L182AS	6	6	39	39	20.779	0	90601000	182910000	98963000	113060000	310190000
transcript90399_3(SeqID-Frame)ORF-2-L207AS;transcript15661_3(SeqID-Frame)ORF-2-L182AS	3	2	18.4	14	23.88	0	0	10101000	0	0	15627000
transcript8114_1(SeqID-Frame)ORF-2-L1179AS	29	2	28.8	2.8	134.05	170560000	569860000	366170000	151600000	707570000	740000000
transcript11524_2(SeqID-Frame)ORF-0-L354AS;transcript11523_1(SeqID-Frame)ORF-0-L193AS	9	9	36.2	36.2	40.262	70286000	100660000	81291000	130540000	155310000	125850000
transcript32033_5(SeqID-Frame)ORF-0-L173AS	3	3	16.2	16.2	18.902	0	18966000	0	19814000	0	29239000
transcript5391_5(SeqID-Frame)ORF-0-L1939AS;transcript77154_1(SeqID-Frame)ORF-33-L623AS;transcript77153_4(SeqID-Frame)ORF-0-L507AS;transcript77153_6(SeqID-Frame)ORF-32-L378AS;transcript77154_2(SeqID-Frame)ORF-0-L308AS;transcript77152_5(SeqID-Frame)ORF-10-L288AS;transcript77155_6(SeqID-Frame)ORF-0-L238AS;transcript77154_2(SeqID-Frame)ORF-52-L167AS;transcript77155_6(SeqID-Frame)ORF-1-L115AS;transcri…	48	46	31	30.1	217.97	185220000	135490000	156190000	350210000	247260000	202140000
transcript12618_2(SeqID-Frame)ORF-3-L115AS;transcript12619_4(SeqID-Frame)ORF-3-L115AS	8	1	62.6	12.2	13.259	80283000	87229000	104120000	90351000	162460000	131970000
transcript4671_2(SeqID-Frame)ORF-0-L290AS;transcript76021_2(SeqID-Frame)ORF-0-L290AS;transcript76027_3(SeqID-Frame)ORF-27-L106AS;transcript76030_5(SeqID-Frame)ORF-13-L136AS;transcript76030_4(SeqID-Frame)ORF-7-L74AS	6	3	27.9	11.7	32.963	0	41752000	44695000	0	47271000	85522000
transcript79290_3(SeqID-Frame)ORF-2-L463AS;transcript79287_6(SeqID-Frame)ORF-0-L378AS	21	1	51.8	2.8	53.764	173840000	375050000	376420000	181310000	642400000	511390000
transcript12330_2(SeqID-Frame)ORF-2-L447AS;transcript12328_3(SeqID-Frame)ORF-0-L258AS;transcript87266_3(SeqID-Frame)ORF-0-L82AS	7	7	23.5	23.5	50.219	31274000	8898900	24218000	32933000	31681000	19114000
transcript4566_1(SeqID-Frame)ORF-0-L204AS;transcript4564_1(SeqID-Frame)ORF-3-L173AS;transcript4565_5(SeqID-Frame)ORF-0-L199AS;transcript75868_1(SeqID-Frame)ORF-0-L199AS;transcript4567_1(SeqID-Frame)ORF-0-L195AS;transcript16978_2(SeqID-Frame)ORF-0-L140AS	4	3	20.6	16.7	23.783	0	56766000	64951000	61678000	77772000	108810000
transcript81490_1(SeqID-Frame)ORF-0-L1319AS;transcript8146_4(SeqID-Frame)ORF-1-L1064AS;transcript81494_2(SeqID-Frame)ORF-0-L152AS;transcript8147_2(SeqID-Frame)ORF-0-L180AS;transcript8147_3(SeqID-Frame)ORF-6-L144AS;transcript8146_5(SeqID-Frame)ORF-0-L55AS;transcript81492_4(SeqID-Frame)ORF-0-L81AS;transcript8146_5(SeqID-Frame)ORF-77-L114AS;transcript81494_3(SeqID-Frame)ORF-14-L105AS;transcript81493…	33	33	32.3	32.3	148.65	511300000	444050000	564940000	651870000	849720000	696350000
transcript30267_3(SeqID-Frame)ORF-1-L212AS	5	5	31.1	31.1	23.235	18560000	19650000	7844500	17658000	18298000	23797000
transcript32389_5(SeqID-Frame)ORF-0-L300AS	6	4	27.3	20.3	34.69	34574000	25911000	21867000	80391000	24883000	48204000
transcript9693_2(SeqID-Frame)ORF-3-L257AS;transcript83978_4(SeqID-Frame)ORF-0-L42AS;transcript83980_1(SeqID-Frame)ORF-2-L190AS;transcript83979_1(SeqID-Frame)ORF-1-L178AS;transcript9692_6(SeqID-Frame)ORF-3-L172AS;transcript83978_6(SeqID-Frame)ORF-5-L61AS	5	5	21.8	21.8	27.733	46342000	44798000	53081000	76198000	58224000	91182000
transcript16209_1(SeqID-Frame)ORF-0-L208AS;transcript90914_3(SeqID-Frame)ORF-0-L141AS;transcript90915_2(SeqID-Frame)ORF-0-L106AS;transcript90915_1(SeqID-Frame)ORF-7-L60AS	5	5	29.8	29.8	24.036	45869000	74708000	72425000	68036000	115890000	108580000
transcript28459_4(SeqID-Frame)ORF-0-L296AS;transcript28460_3(SeqID-Frame)ORF-0-L225AS;transcript28460_2(SeqID-Frame)ORF-19-L119AS	6	6	21.6	21.6	33.718	39333000	0	54934000	51742000	40906000	42810000
transcript98569_4(SeqID-Frame)ORF-0-L58AS	2	2	34.5	34.5	6.7247	0	0	27948000	0	0	42554000
transcript8587_5(SeqID-Frame)ORF-2-L540AS	4	4	5	5	58.957	0	33074000	0	42398000	50323000	0
transcript18517_3(SeqID-Frame)ORF-0-L161AS	4	4	29.8	29.8	18.259	13901000	15976000	11260000	17026000	27407000	13983000
transcript11174_1(SeqID-Frame)ORF-3-L884AS;transcript86165_3(SeqID-Frame)ORF-0-L147AS	23	23	35	35	98.444	117550000	111390000	75748000	184810000	182260000	102120000
transcript8036_3(SeqID-Frame)ORF-3-L500AS	10	4	26.2	8.6	56.726	140130000	78624000	135930000	161830000	134730000	191170000
transcript28861_3(SeqID-Frame)ORF-0-L451AS	9	9	25.9	25.9	52.991	48785000	20459000	21986000	27740000	33391000	31062000
transcript16348_2(SeqID-Frame)ORF-2-L224AS	3	3	13.8	13.8	24.896	370020000	239760000	190770000	212440000	237200000	416410000
transcript19902_1(SeqID-Frame)ORF-1-L496AS;transcript94057_5(SeqID-Frame)ORF-0-L166AS;transcript19903_3(SeqID-Frame)ORF-1-L164AS;transcript94057_4(SeqID-Frame)ORF-6-L201AS;transcript19903_3(SeqID-Frame)ORF-0-L201AS;transcript94057_5(SeqID-Frame)ORF-9-L67AS	19	19	47.4	47.4	54.7	352010000	301560000	366950000	748100000	419790000	594590000
transcript3101_6(SeqID-Frame)ORF-1-L489AS;transcript73526_1(SeqID-Frame)ORF-1-L262AS;transcript73526_2(SeqID-Frame)ORF-6-L167AS;transcript73526_1(SeqID-Frame)ORF-8-L128AS;transcript73538_1(SeqID-Frame)ORF-0-L71AS	26	3	56.6	8.2	54.289	1647600000	1205800000	1755300000	1377400000	1526000000	2966800000
transcript94908_2(SeqID-Frame)ORF-0-L106AS	3	2	23.6	8.5	12.075	0	8608800	0	26990000	13057000	0
transcript6491_3(SeqID-Frame)ORF-0-L532AS;transcript78868_5(SeqID-Frame)ORF-0-L485AS;transcript78862_1(SeqID-Frame)ORF-11-L261AS;transcript78862_2(SeqID-Frame)ORF-1-L252AS	14	14	26.7	26.7	61.014	277570000	342270000	294670000	245790000	408960000	557080000
transcript34507_3(SeqID-Frame)ORF-6-L65AS	3	2	46.2	33.8	7.4787	0	0	16064000	10975000	11032000	13325000
transcript10080_3(SeqID-Frame)ORF-6-L544AS;transcript10081_1(SeqID-Frame)ORF-5-L544AS;transcript84622_6(SeqID-Frame)ORF-0-L130AS;transcript30902_2(SeqID-Frame)ORF-0-L368AS	6	6	12.5	12.5	59.814	8997100	33293000	21322000	22374000	45357000	37420000
transcript12847_1(SeqID-Frame)ORF-4-L139AS	4	4	41	41	15.361	43055000	30648000	29185000	21782000	32495000	58058000
transcript9096_1(SeqID-Frame)ORF-11-L857AS;transcript83066_2(SeqID-Frame)ORF-0-L226AS;transcript83067_4(SeqID-Frame)ORF-0-L135AS;transcript83067_4(SeqID-Frame)ORF-3-L88AS;transcript28970_2(SeqID-Frame)ORF-0-L81AS;transcript83068_6(SeqID-Frame)ORF-0-L59AS;transcript83067_6(SeqID-Frame)ORF-12-L44AS	16	16	23.2	23.2	97.636	53461000	54299000	23457000	34676000	62954000	54679000
transcript4674_1(SeqID-Frame)ORF-14-L508AS;transcript76021_3(SeqID-Frame)ORF-17-L490AS;transcript4672_5(SeqID-Frame)ORF-18-L322AS;transcript4673_2(SeqID-Frame)ORF-9-L70AS;transcript4675_1(SeqID-Frame)ORF-9-L70AS	12	2	31.5	3.7	57.669	0	64696000	101910000	12617000	111740000	140220000
transcript5201_5(SeqID-Frame)ORF-0-L675AS;transcript76863_1(SeqID-Frame)ORF-1-L93AS	6	6	8.9	8.9	77.325	0	75055000	135200000	0	177870000	139920000
transcript7207_1(SeqID-Frame)ORF-1-L1067AS;transcript80015_1(SeqID-Frame)ORF-1-L884AS;transcript80017_5(SeqID-Frame)ORF-1-L773AS;transcript80016_5(SeqID-Frame)ORF-3-L721AS;transcript29645_2(SeqID-Frame)ORF-5-L327AS;transcript80016_6(SeqID-Frame)ORF-60-L271AS;transcript80017_6(SeqID-Frame)ORF-67-L271AS;transcript80015_3(SeqID-Frame)ORF-71-L194AS;transcript80016_6(SeqID-Frame)ORF-1-L75AS	47	45	44.2	42.5	117.95	1154900000	4032000000	3225100000	4415800000	6575500000	4392900000
transcript6071_1(SeqID-Frame)ORF-2-L2241AS;transcript78169_1(SeqID-Frame)ORF-165-L162AS;transcript78170_2(SeqID-Frame)ORF-0-L66AS	66	3	39.7	1.6	243.11	3230100000	2201200000	2305200000	7086500000	3591100000	3209900000
transcript15621_4(SeqID-Frame)ORF-14-L953AS;transcript90361_5(SeqID-Frame)ORF-0-L423AS;transcript90360_4(SeqID-Frame)ORF-22-L395AS;transcript90360_4(SeqID-Frame)ORF-13-L290AS	19	11	22.9	13.9	106.06	212310000	106190000	90729000	195790000	48065000	249080000
transcript16605_6(SeqID-Frame)ORF-24-L170AS	4	4	38.2	38.2	18.612	79218000	59470000	26310000	73807000	63928000	65381000
transcript9340_3(SeqID-Frame)ORF-2-L409AS	10	10	25.2	25.2	44.555	126410000	81492000	161150000	118390000	100210000	265270000
transcript17705_5(SeqID-Frame)ORF-0-L186AS;transcript17704_1(SeqID-Frame)ORF-2-L103AS	6	3	42.5	22.6	20.502	95918000	95668000	100270000	81839000	139500000	155450000
transcript8983_4(SeqID-Frame)ORF-0-L1120AS;transcript82898_4(SeqID-Frame)ORF-0-L351AS;transcript82897_6(SeqID-Frame)ORF-2-L344AS;transcript8982_3(SeqID-Frame)ORF-0-L309AS;transcript8982_3(SeqID-Frame)ORF-1-L269AS;transcript82899_2(SeqID-Frame)ORF-3-L216AS;transcript15782_4(SeqID-Frame)ORF-7-L125AS;transcript82898_5(SeqID-Frame)ORF-21-L85AS;transcript90515_1(SeqID-Frame)ORF-0-L105AS;transcript8289…	35	20	33.2	19.2	128.2	487010000	265260000	226910000	478950000	316110000	424640000
transcript36459_2(SeqID-Frame)ORF-0-L278AS;transcript105034_1(SeqID-Frame)ORF-3-L76AS	6	5	27	23	31.317	69278000	26375000	59405000	63170000	41202000	87892000
transcript14918_2(SeqID-Frame)ORF-0-L388AS;transcript14919_4(SeqID-Frame)ORF-1-L232AS;transcript14919_6(SeqID-Frame)ORF-17-L89AS;transcript89710_3(SeqID-Frame)ORF-0-L57AS;transcript89710_1(SeqID-Frame)ORF-2-L25AS	14	14	45.4	45.4	42.527	70455000	146110000	199280000	83583000	200190000	319050000
transcript9480_5(SeqID-Frame)ORF-3-L579AS;transcript9481_4(SeqID-Frame)ORF-4-L592AS;transcript9482_4(SeqID-Frame)ORF-4-L581AS;transcript83637_1(SeqID-Frame)ORF-4-L106AS;transcript83638_1(SeqID-Frame)ORF-4-L97AS;transcript83637_1(SeqID-Frame)ORF-6-L86AS;transcript83638_3(SeqID-Frame)ORF-17-L86AS;transcript83636_2(SeqID-Frame)ORF-0-L53AS;transcript83637_2(SeqID-Frame)ORF-3-L107AS;transcript83638_2(…	26	26	60.4	60.4	64.67	1672500000	1411400000	1805100000	1698000000	2026500000	2806600000
transcript13642_1(SeqID-Frame)ORF-1-L124AS	5	5	35.5	35.5	13.395	588420000	556830000	507680000	710500000	920150000	678550000
transcript96742_1(SeqID-Frame)ORF-25-L107AS	3	2	26.2	18.7	11.983	22202000	12921000	4271000	34733000	12565000	13254000
transcript16582_1(SeqID-Frame)ORF-2-L215AS;transcript16581_1(SeqID-Frame)ORF-9-L38AS	9	9	48.4	48.4	24.436	108110000	140390000	149050000	245700000	179500000	255060000
transcript27677_2(SeqID-Frame)ORF-2-L127AS	5	5	48	48	14.675	24539000	16806000	14097000	29321000	22471000	23874000
transcript13737_2(SeqID-Frame)ORF-2-L482AS	20	20	45.2	45.2	53.962	523720000	731560000	968580000	789610000	1369900000	1179500000
transcript8096_2(SeqID-Frame)ORF-1-L172AS	6	6	41.9	41.9	19.943	243470000	206090000	383810000	159060000	401120000	483370000
transcript4910_1(SeqID-Frame)ORF-1-L318AS;transcript76379_5(SeqID-Frame)ORF-0-L295AS;transcript76381_1(SeqID-Frame)ORF-0-L239AS;transcript76381_2(SeqID-Frame)ORF-17-L48AS;transcript76386_1(SeqID-Frame)ORF-0-L74AS;REV__transcript118022_5(SeqID-Frame)ORF-7-L41AS;REV__transcript19409_4(SeqID-Frame)ORF-4-L41AS;REV__transcript93654_5(SeqID-Frame)ORF-10-L37AS;REV__transcript118023_6(SeqID-Frame)ORF-5-L…	15	15	44.3	44.3	34.919	1477400000	1465800000	1415000000	1781600000	1889200000	2428400000
transcript33818_1(SeqID-Frame)ORF-5-L189AS	3	3	15.9	15.9	22.069	36156000	61023000	0	17922000	49167000	42243000
transcript11553_2(SeqID-Frame)ORF-9-L109AS	3	3	44	44	11.841	29072000	107990000	100820000	65559000	30524000	282170000
transcript26263_1(SeqID-Frame)ORF-1-L269AS;transcript98857_1(SeqID-Frame)ORF-7-L63AS	7	6	41.6	36.1	28.105	0	224250000	297680000	0	241080000	540490000
transcript22938_2(SeqID-Frame)ORF-0-L118AS	3	3	34.7	34.7	12.9	27941000	20323000	24748000	28203000	40252000	27221000
transcript9797_2(SeqID-Frame)ORF-58-L91AS;transcript84131_1(SeqID-Frame)ORF-0-L103AS	4	4	56	56	9.8325	98552000	74233000	106910000	113220000	116230000	154570000
transcript15342_3(SeqID-Frame)ORF-3-L489AS	7	7	19	19	57.111	0	19134000	0	23568000	12240000	16361000
transcript54352_3(SeqID-Frame)ORF-12-L190AS	6	6	41.6	41.6	21.348	0	96765000	99907000	0	159250000	134420000
transcript83983_1(SeqID-Frame)ORF-0-L170AS;transcript9698_3(SeqID-Frame)ORF-0-L168AS;transcript83984_4(SeqID-Frame)ORF-5-L88AS;transcript83984_5(SeqID-Frame)ORF-0-L87AS	5	4	42.9	37.6	19.639	0	135880000	63950000	108040000	60073000	238200000
transcript18751_5(SeqID-Frame)ORF-11-L342AS	9	9	38.9	38.9	39.097	145660000	83252000	77948000	120270000	105600000	134900000
transcript22610_6(SeqID-Frame)ORF-1-L475AS;transcript22611_6(SeqID-Frame)ORF-6-L207AS;transcript22611_4(SeqID-Frame)ORF-8-L129AS	7	7	16	16	55.149	0	22056000	0	14073000	15085000	17814000
transcript13395_3(SeqID-Frame)ORF-1-L527AS	16	14	34.7	30.7	59.675	328970000	165920000	219080000	242220000	276480000	296730000
transcript78931_5(SeqID-Frame)ORF-0-L331AS;transcript6532_6(SeqID-Frame)ORF-44-L298AS;transcript78938_6(SeqID-Frame)ORF-41-L298AS;transcript78933_6(SeqID-Frame)ORF-4-L198AS;transcript78935_5(SeqID-Frame)ORF-0-L311AS;transcript6533_2(SeqID-Frame)ORF-40-L298AS;transcript78932_1(SeqID-Frame)ORF-55-L136AS;transcript78932_3(SeqID-Frame)ORF-50-L219AS;transcript78934_1(SeqID-Frame)ORF-1-L159AS;transcrip…	9	9	33.5	33.5	38.169	608200000	793290000	1017600000	516710000	919490000	1773600000
transcript22952_4(SeqID-Frame)ORF-4-L423AS;transcript22951_4(SeqID-Frame)ORF-6-L393AS;transcript60902_6(SeqID-Frame)ORF-5-L149AS	6	5	18.2	16.3	47.776	32831000	0	23063000	24414000	0	34297000
transcript13762_1(SeqID-Frame)ORF-2-L193AS;transcript88628_1(SeqID-Frame)ORF-0-L127AS;transcript13763_3(SeqID-Frame)ORF-2-L101AS;transcript13763_1(SeqID-Frame)ORF-2-L62AS	5	5	26.4	26.4	21.524	671650000	639870000	931800000	920900000	1009400000	1325200000
transcript5003_4(SeqID-Frame)ORF-1-L272AS;transcript76530_4(SeqID-Frame)ORF-1-L199AS;transcript76529_1(SeqID-Frame)ORF-10-L77AS;transcript76529_2(SeqID-Frame)ORF-4-L72AS	6	3	25.7	13.6	30.176	71697000	46717000	90777000	57704000	88335000	115800000
transcript9492_4(SeqID-Frame)ORF-1-L837AS;transcript83655_6(SeqID-Frame)ORF-1-L717AS	9	9	12.3	12.3	98.418	0	15263000	20520000	9061800	25429000	27695000
transcript83862_2(SeqID-Frame)ORF-0-L890AS;transcript9628_3(SeqID-Frame)ORF-1-L879AS;transcript83864_5(SeqID-Frame)ORF-4-L765AS;transcript83861_1(SeqID-Frame)ORF-0-L180AS;transcript83863_1(SeqID-Frame)ORF-1-L165AS;transcript83864_4(SeqID-Frame)ORF-22-L64AS	19	19	21.7	21.7	98.941	87682000	101260000	135900000	90985000	159200000	192840000
transcript13413_3(SeqID-Frame)ORF-3-L133AS;transcript13414_1(SeqID-Frame)ORF-0-L102AS	3	3	49.6	49.6	14.369	0	771070000	404610000	0	445040000	1299700000
transcript16446_1(SeqID-Frame)ORF-3-L503AS;transcript16448_2(SeqID-Frame)ORF-27-L150AS;transcript91118_3(SeqID-Frame)ORF-1-L139AS;transcript16448_3(SeqID-Frame)ORF-15-L68AS;transcript91118_1(SeqID-Frame)ORF-8-L68AS	6	6	11.9	11.9	56.52	20504000	22019000	28768000	34914000	42860000	32497000
transcript26876_4(SeqID-Frame)ORF-1-L211AS	2	2	10.4	10.4	24.434	7652100	3925900	0	0	0	5824000
transcript17620_6(SeqID-Frame)ORF-2-L389AS;transcript17619_3(SeqID-Frame)ORF-2-L385AS;transcript35986_4(SeqID-Frame)ORF-4-L170AS;transcript104776_1(SeqID-Frame)ORF-0-L90AS	20	20	42.7	42.7	44.8	395000000	451440000	557670000	413980000	813990000	682680000
transcript5771_1(SeqID-Frame)ORF-1-L166AS	6	3	45.8	25.3	18.237	1218600000	4303300000	4288600000	1703700000	8900900000	3837400000
transcript20440_2(SeqID-Frame)ORF-1-L558AS;transcript94508_3(SeqID-Frame)ORF-7-L153AS;transcript94509_2(SeqID-Frame)ORF-0-L114AS;transcript94508_2(SeqID-Frame)ORF-0-L103AS;transcript94509_1(SeqID-Frame)ORF-5-L58AS	12	12	23.5	23.5	62.061	53281000	32305000	37097000	76703000	56495000	46394000
transcript4842_2(SeqID-Frame)ORF-2-L374AS	12	3	31.8	7.2	41.87	142130000	89058000	93445000	122940000	0	270290000
transcript56739_2(SeqID-Frame)ORF-0-L69AS	3	3	49.3	49.3	8.0109	30223000	59722000	75288000	142920000	64110000	135800000
transcript16653_2(SeqID-Frame)ORF-1-L228AS;transcript91298_3(SeqID-Frame)ORF-2-L177AS	11	11	52.6	52.6	25.314	225770000	199990000	338680000	183280000	215850000	580930000
transcript25716_3(SeqID-Frame)ORF-5-L321AS	3	3	9.7	9.7	35.142	0	0	11879000	15085000	0	17567000
transcript9436_2(SeqID-Frame)ORF-1-L601AS	14	14	23.1	23.1	66.113	0	50033000	57578000	110490000	75862000	83240000
transcript20137_2(SeqID-Frame)ORF-1-L326AS;transcript94269_6(SeqID-Frame)ORF-0-L281AS	4	4	16.6	16.6	36.133	0	33939000	46732000	0	41444000	77723000
transcript13829_1(SeqID-Frame)ORF-3-L304AS;transcript88690_2(SeqID-Frame)ORF-0-L117AS	4	4	15.5	15.5	33.508	0	4676500	4770200	12730000	5615900	8334800
transcript19674_1(SeqID-Frame)ORF-0-L301AS;transcript93884_1(SeqID-Frame)ORF-0-L171AS;transcript93884_2(SeqID-Frame)ORF-11-L34AS	13	13	54.2	54.2	33.166	1582600000	787900000	967660000	1835000000	1089400000	1502200000
transcript16253_1(SeqID-Frame)ORF-2-L199AS	5	2	25.6	7.5	23.119	89542000	64367000	75248000	107440000	55466000	150600000
transcript9959_3(SeqID-Frame)ORF-0-L283AS	2	2	10.2	10.2	30.125	322370000	479990000	222530000	583370000	666190000	370650000
transcript6122_2(SeqID-Frame)ORF-0-L728AS;transcript78248_3(SeqID-Frame)ORF-0-L229AS;transcript78257_1(SeqID-Frame)ORF-0-L221AS;transcript78251_2(SeqID-Frame)ORF-0-L113AS;transcript78250_5(SeqID-Frame)ORF-7-L90AS;transcript6124_3(SeqID-Frame)ORF-6-L201AS;transcript78249_3(SeqID-Frame)ORF-0-L180AS;transcript78252_2(SeqID-Frame)ORF-3-L61AS	8	3	12.5	4.5	81.276	43738000	19532000	15159000	25624000	31197000	19990000
transcript10829_1(SeqID-Frame)ORF-10-L127AS	6	2	44.9	18.9	14.293	0	12761000	14079000	0	9259700	30339000
transcript10623_6(SeqID-Frame)ORF-1-L541AS	12	11	34.6	32.5	59.266	141390000	172330000	115920000	134690000	179470000	245620000
transcript17937_2(SeqID-Frame)ORF-0-L561AS;transcript92466_2(SeqID-Frame)ORF-0-L271AS;transcript92466_1(SeqID-Frame)ORF-13-L68AS	11	11	26.7	26.7	62.385	66988000	46315000	34541000	55449000	47729000	71348000
transcript17600_1(SeqID-Frame)ORF-0-L315AS;transcript92143_2(SeqID-Frame)ORF-0-L115AS;transcript92143_1(SeqID-Frame)ORF-2-L114AS;transcript17601_3(SeqID-Frame)ORF-0-L47AS	7	4	34	16.5	34.652	149740000	104550000	96942000	151590000	147470000	149080000
transcript44881_1(SeqID-Frame)ORF-2-L111AS	3	3	31.5	31.5	12.981	0	25423000	34653000	6088000	69304000	19087000
transcript11655_2(SeqID-Frame)ORF-0-L423AS;transcript11654_3(SeqID-Frame)ORF-1-L353AS;transcript11654_2(SeqID-Frame)ORF-22-L97AS	11	11	32.6	32.6	46.882	69735000	66185000	87690000	60210000	106060000	120330000
transcript21783_3(SeqID-Frame)ORF-8-L536AS;transcript95559_5(SeqID-Frame)ORF-10-L83AS;transcript95559_4(SeqID-Frame)ORF-0-L152AS;transcript95559_5(SeqID-Frame)ORF-13-L81AS	9	9	21.1	21.1	61.511	24965000	26827000	20662000	28769000	21664000	48036000
transcript14415_3(SeqID-Frame)ORF-2-L525AS	11	10	28.2	26.7	58.034	104820000	88729000	62639000	67577000	104720000	117140000
transcript15623_2(SeqID-Frame)ORF-0-L289AS	14	3	66.4	20.1	31.435	523810000	448190000	396440000	744840000	680120000	557610000
transcript39407_2(SeqID-Frame)ORF-0-L215AS	2	2	14.4	14.4	23.551	0	6949300	6980800	3737000	0	20398000
transcript44831_3(SeqID-Frame)ORF-0-L147AS	4	3	31.3	22.4	16.586	36252000	22164000	21978000	31565000	37607000	27027000
transcript20171_2(SeqID-Frame)ORF-0-L453AS	18	18	34.7	34.7	49.635	51391000	110780000	103460000	213880000	114510000	199180000
transcript28077_1(SeqID-Frame)ORF-0-L254AS;transcript100048_4(SeqID-Frame)ORF-0-L133AS	9	9	40.9	40.9	28.222	75760000	64383000	74885000	81573000	87928000	115950000
transcript18894_3(SeqID-Frame)ORF-0-L476AS;transcript93240_2(SeqID-Frame)ORF-0-L219AS	10	10	25.2	25.2	53.813	191220000	94702000	149220000	154140000	122610000	234400000
transcript18875_3(SeqID-Frame)ORF-3-L255AS	4	4	17.3	17.3	28.057	0	14467000	6527800	15142000	17148000	13551000
transcript14907_3(SeqID-Frame)ORF-4-L197AS	5	5	38.1	38.1	22.305	166860000	85528000	110810000	97373000	86264000	200500000
transcript16601_2(SeqID-Frame)ORF-2-L215AS;transcript117315_6(SeqID-Frame)ORF-6-L19AS	11	11	47	47	23.927	921570000	568660000	971580000	888090000	727300000	1520500000
transcript32685_1(SeqID-Frame)ORF-0-L203AS	5	5	29.1	29.1	23.018	23089000	19903000	21553000	30154000	24902000	35590000
transcript46122_3(SeqID-Frame)ORF-0-L199AS	5	5	33.2	33.2	22.816	38859000	22841000	27287000	30920000	36585000	36549000
transcript85484_1(SeqID-Frame)ORF-0-L219AS;transcript85483_1(SeqID-Frame)ORF-0-L140AS	7	2	30.6	10.5	24.523	76529000	0	56149000	112710000	42802000	39097000
transcript108469_6(SeqID-Frame)ORF-7-L463AS;transcript29720_6(SeqID-Frame)ORF-7-L461AS;transcript42942_2(SeqID-Frame)ORF-21-L252AS;transcript29719_2(SeqID-Frame)ORF-21-L250AS	9	6	23.8	17.7	52.799	27978000	0	27971000	25162000	17114000	23647000
transcript11962_4(SeqID-Frame)ORF-0-L84AS	3	3	42.9	42.9	9.2322	0	0	30366000	12943000	23406000	20792000
transcript8365_1(SeqID-Frame)ORF-2-L823AS;transcript81852_2(SeqID-Frame)ORF-0-L215AS;transcript81856_4(SeqID-Frame)ORF-0-L487AS;transcript81854_5(SeqID-Frame)ORF-2-L175AS;transcript81857_1(SeqID-Frame)ORF-2-L162AS;transcript81854_4(SeqID-Frame)ORF-0-L81AS;transcript51036_1(SeqID-Frame)ORF-0-L34AS	10	10	13.9	13.9	90.943	80149000	50522000	43064000	81645000	53903000	82299000
transcript51906_6(SeqID-Frame)ORF-8-L157AS;transcript18781_4(SeqID-Frame)ORF-33-L86AS	7	2	46.5	12.1	18.974	32413000	25044000	28187000	28323000	41264000	36181000
transcript8351_3(SeqID-Frame)ORF-1-L424AS;transcript81819_3(SeqID-Frame)ORF-1-L257AS;transcript81818_1(SeqID-Frame)ORF-1-L208AS;transcript81819_2(SeqID-Frame)ORF-16-L68AS	9	8	28.3	25.5	45.277	167150000	113370000	208600000	212360000	104820000	363310000
transcript46408_1(SeqID-Frame)ORF-0-L95AS	2	2	22.1	22.1	10.438	43222000	0	57325000	44801000	0	83329000
transcript115988_1(SeqID-Frame)ORF-22-L272AS	7	7	32.4	32.4	30.957	37239000	36103000	26268000	49751000	53816000	36845000
transcript30809_6(SeqID-Frame)ORF-0-L153AS	3	2	34	24.8	16.057	0	0	38248000	57440000	43196000	12389000
transcript10799_1(SeqID-Frame)ORF-2-L532AS;transcript85644_5(SeqID-Frame)ORF-0-L308AS;transcript85645_5(SeqID-Frame)ORF-0-L103AS;transcript85645_5(SeqID-Frame)ORF-4-L111AS;transcript85645_6(SeqID-Frame)ORF-7-L88AS	20	13	48.1	33.3	57.605	1280100000	952570000	656630000	1215700000	1343800000	992410000
transcript7779_3(SeqID-Frame)ORF-28-L556AS;transcript7780_6(SeqID-Frame)ORF-0-L205AS;transcript80909_1(SeqID-Frame)ORF-26-L43AS;transcript80909_1(SeqID-Frame)ORF-25-L47AS	23	23	57.6	57.6	60.134	319150000	476180000	504550000	1017700000	159410000	1263200000
transcript29333_1(SeqID-Frame)ORF-0-L289AS;transcript100847_3(SeqID-Frame)ORF-0-L92AS	5	5	16.6	16.6	33.046	92619000	86923000	115000000	128000000	126820000	165820000
transcript14959_1(SeqID-Frame)ORF-6-L297AS	4	4	20.9	20.9	32.803	0	0	33323000	0	0	48290000
transcript76022_3(SeqID-Frame)ORF-0-L326AS;transcript4677_3(SeqID-Frame)ORF-3-L90AS;transcript4677_2(SeqID-Frame)ORF-0-L58AS	11	11	39.6	39.6	37.566	0	43399000	36250000	5054900	42433000	72989000
transcript10580_2(SeqID-Frame)ORF-0-L310AS;transcript85304_2(SeqID-Frame)ORF-0-L306AS	11	9	53.5	43.9	35.659	370230000	436590000	403460000	412090000	508320000	708480000
transcript58828_1(SeqID-Frame)ORF-2-L202AS	2	2	12.4	12.4	23.571	21277000	22529000	18403000	45683000	29862000	29425000
transcript18536_3(SeqID-Frame)ORF-18-L214AS	5	5	21.5	21.5	23.857	1942200000	996120000	849830000	1603900000	1047500000	1626200000
transcript12257_1(SeqID-Frame)ORF-18-L255AS;transcript87180_4(SeqID-Frame)ORF-0-L151AS;transcript87180_6(SeqID-Frame)ORF-9-L52AS	10	8	46.7	35.3	27.258	286660000	220840000	154730000	326730000	223030000	320930000
transcript16218_5(SeqID-Frame)ORF-1-L364AS;transcript90922_5(SeqID-Frame)ORF-12-L241AS;transcript90922_6(SeqID-Frame)ORF-0-L206AS	9	9	33.8	33.8	40.429	110620000	89642000	98043000	129020000	131270000	140550000
transcript59746_6(SeqID-Frame)ORF-7-L93AS	4	4	52.7	52.7	10.913	57932000	41901000	0	49447000	23536000	37128000
transcript29898_6(SeqID-Frame)ORF-0-L353AS	5	5	13	13	38.439	0	37757000	27144000	0	54404000	39537000
transcript14575_1(SeqID-Frame)ORF-1-L183AS	5	5	32.2	32.2	21.575	36146000	0	60953000	45125000	22345000	65851000
transcript9683_5(SeqID-Frame)ORF-0-L179AS;transcript83969_4(SeqID-Frame)ORF-0-L171AS;transcript83968_2(SeqID-Frame)ORF-0-L136AS	7	6	40.2	36.3	20.481	117870000	23250000	56112000	120080000	79074000	35724000
transcript6701_3(SeqID-Frame)ORF-3-L255AS;transcript26943_5(SeqID-Frame)ORF-1-L34AS;transcript8058_6(SeqID-Frame)ORF-44-L31AS;transcript8057_3(SeqID-Frame)ORF-32-L19AS	10	4	45.5	16.5	28.239	1448000000	2163000000	1702700000	1536500000	1928900000	3660700000
transcript61201_5(SeqID-Frame)ORF-2-L75AS	2	2	21.3	21.3	8.3994	0	9158300	0	13609000	10890000	2347400
transcript79468_3(SeqID-Frame)ORF-2-L667AS;transcript79470_5(SeqID-Frame)ORF-0-L382AS;transcript79469_1(SeqID-Frame)ORF-11-L356AS;transcript79467_1(SeqID-Frame)ORF-0-L382AS	4	4	6.6	6.6	77.464	0	14932000	0	17120000	10914000	10659000
transcript8057_3(SeqID-Frame)ORF-2-L389AS;transcript8058_4(SeqID-Frame)ORF-2-L388AS;transcript81350_3(SeqID-Frame)ORF-0-L380AS;transcript81351_1(SeqID-Frame)ORF-0-L91AS	7	7	24.7	24.7	43.945	50692000	33285000	38435000	59131000	47095000	56512000
transcript25355_6(SeqID-Frame)ORF-15-L124AS	2	2	16.1	16.1	14.237	107540000	0	120560000	163350000	84784000	89316000
transcript21449_3(SeqID-Frame)ORF-1-L318AS;transcript21447_2(SeqID-Frame)ORF-7-L98AS	12	2	57.5	8.8	34.611	254770000	473930000	502400000	270530000	628430000	781030000
transcript15950_1(SeqID-Frame)ORF-1-L364AS	7	7	19.8	19.8	40.417	29556000	29544000	43320000	41836000	68694000	36482000
transcript26333_6(SeqID-Frame)ORF-4-L218AS	4	4	25.7	25.7	24.342	62102000	38907000	34274000	25502000	49079000	56505000
transcript16045_5(SeqID-Frame)ORF-33-L703AS	3	3	5.3	5.3	83.246	9336400	3117000	0	5729500	0	4496500
transcript26314_3(SeqID-Frame)ORF-0-L278AS	5	5	25.9	25.9	30.323	3193300000	2208700000	2505000000	3941000000	3832700000	2966800000
transcript85746_1(SeqID-Frame)ORF-49-L500AS;transcript10872_4(SeqID-Frame)ORF-49-L471AS;transcript85748_3(SeqID-Frame)ORF-8-L363AS;transcript85747_5(SeqID-Frame)ORF-8-L331AS	15	15	29.2	29.2	58.962	42601000	20267000	24899000	38900000	20138000	44900000
transcript26615_5(SeqID-Frame)ORF-0-L206AS	4	4	25.7	25.7	22.995	0	10323000	0	7867200	9186100	5674300
transcript62081_2(SeqID-Frame)ORF-4-L131AS	5	5	38.9	38.9	14.285	0	11839000	9142000	8319800	12139000	18057000
transcript13451_1(SeqID-Frame)ORF-3-L212AS;transcript13452_6(SeqID-Frame)ORF-0-L209AS	3	2	16	11.8	24.285	14990000	46740000	0	0	26613000	40654000
transcript10691_3(SeqID-Frame)ORF-9-L345AS;transcript85482_6(SeqID-Frame)ORF-0-L96AS	10	5	33	20.3	37.552	165330000	123050000	200030000	142980000	217540000	247340000
transcript91921_3(SeqID-Frame)ORF-0-L103AS;transcript17353_5(SeqID-Frame)ORF-26-L174AS;transcript91920_1(SeqID-Frame)ORF-8-L67AS	5	5	51.5	51.5	11.609	0	10911000	7553200	16739000	14858000	11696000
transcript20126_1(SeqID-Frame)ORF-0-L293AS;transcript20127_3(SeqID-Frame)ORF-0-L144AS;transcript94260_5(SeqID-Frame)ORF-0-L81AS;transcript94259_2(SeqID-Frame)ORF-0-L90AS;transcript94259_3(SeqID-Frame)ORF-3-L55AS;transcript49737_2(SeqID-Frame)ORF-0-L148AS;transcript64854_2(SeqID-Frame)ORF-2-L36AS	15	14	56.3	53.9	33.79	617020000	450720000	602430000	1000100000	657790000	855010000
transcript80205_2(SeqID-Frame)ORF-1-L281AS;transcript80206_2(SeqID-Frame)ORF-1-L237AS;transcript80369_5(SeqID-Frame)ORF-17-L60AS	26	1	57.3	5.7	32.747	255770000	336250000	186520000	332280000	475510000	275340000
transcript50753_3(SeqID-Frame)ORF-0-L367AS	10	10	41.1	41.1	39.398	98868000	156620000	179650000	86482000	269160000	213780000
transcript103080_5(SeqID-Frame)ORF-0-L79AS;transcript32898_1(SeqID-Frame)ORF-36-L47AS	3	2	46.8	36.7	8.7702	0	0	31259000	0	0	44886000
transcript6482_2(SeqID-Frame)ORF-2-L161AS	6	6	41.6	41.6	18.747	77531000	413960000	507240000	151020000	622030000	700670000
transcript63879_3(SeqID-Frame)ORF-0-L135AS;transcript35498_3(SeqID-Frame)ORF-1-L203AS	4	4	40	40	14.925	94842000	66726000	92642000	78419000	95443000	133050000
transcript35670_5(SeqID-Frame)ORF-0-L331AS	8	7	25.7	23	36.648	50543000	37300000	42722000	74937000	75652000	38957000
transcript18570_3(SeqID-Frame)ORF-22-L386AS;transcript18572_1(SeqID-Frame)ORF-8-L138AS;transcript92970_3(SeqID-Frame)ORF-19-L138AS;transcript18572_3(SeqID-Frame)ORF-30-L60AS;transcript92970_2(SeqID-Frame)ORF-17-L60AS;transcript18571_2(SeqID-Frame)ORF-0-L56AS	10	10	31.3	31.3	44.307	48263000	30250000	51337000	50091000	56666000	60168000
transcript44991_1(SeqID-Frame)ORF-0-L323AS	10	10	29.7	29.7	36.913	3453900000	1661700000	959790000	3046000000	2226600000	1526500000
transcript11070_5(SeqID-Frame)ORF-13-L505AS;transcript86031_2(SeqID-Frame)ORF-0-L141AS	22	15	54.5	40.2	56.065	764510000	454000000	363480000	1195400000	337450000	832650000
transcript35796_6(SeqID-Frame)ORF-0-L246AS	8	8	30.5	30.5	27.731	104100000	98259000	138060000	132330000	152700000	185280000
transcript19131_1(SeqID-Frame)ORF-13-L357AS;transcript93425_4(SeqID-Frame)ORF-26-L220AS;transcript93423_1(SeqID-Frame)ORF-4-L123AS;transcript93425_6(SeqID-Frame)ORF-7-L130AS;transcript93423_2(SeqID-Frame)ORF-0-L30AS	5	5	21.3	21.3	40.686	5344800	6003400	16990000	10244000	11555000	21318000
transcript7465_2(SeqID-Frame)ORF-15-L746AS;transcript7467_1(SeqID-Frame)ORF-0-L296AS;transcript1072_5(SeqID-Frame)ORF-0-L117AS;transcript80415_4(SeqID-Frame)ORF-13-L62AS	9	8	14.3	13	82.6	0	35046000	23901000	0	57495000	26766000
transcript11197_3(SeqID-Frame)ORF-0-L232AS;transcript86188_2(SeqID-Frame)ORF-0-L173AS;transcript86189_1(SeqID-Frame)ORF-0-L135AS;transcript11199_1(SeqID-Frame)ORF-2-L125AS;transcript11199_2(SeqID-Frame)ORF-0-L49AS	3	3	14.7	14.7	26.422	0	0	35708000	35792000	29186000	21845000
transcript9322_1(SeqID-Frame)ORF-8-L357AS;transcript83399_1(SeqID-Frame)ORF-2-L142AS;transcript83401_2(SeqID-Frame)ORF-16-L145AS;transcript83401_3(SeqID-Frame)ORF-14-L130AS;transcript83399_3(SeqID-Frame)ORF-1-L155AS;transcript83399_2(SeqID-Frame)ORF-0-L45AS	16	15	65.5	61.9	38.549	426120000	579650000	612470000	556190000	765050000	938440000
transcript65821_4(SeqID-Frame)ORF-0-L64AS	3	3	59.4	59.4	7.053	113920000	82330000	59266000	88078000	116600000	85601000
transcript17202_1(SeqID-Frame)ORF-2-L357AS	12	2	40.1	7.8	40.357	0	22280000	0	0	20069000	11744000
transcript15428_1(SeqID-Frame)ORF-0-L265AS;transcript90165_3(SeqID-Frame)ORF-2-L127AS;transcript90165_1(SeqID-Frame)ORF-0-L64AS	12	4	44.5	24.5	29.938	19146000	66681000	72685000	128390000	103470000	95507000
transcript6151_3(SeqID-Frame)ORF-2-L451AS;transcript78327_2(SeqID-Frame)ORF-0-L277AS	10	8	25.5	22.6	49.93	99415000	69948000	80264000	84446000	78544000	135910000
transcript16941_2(SeqID-Frame)ORF-2-L163AS;transcript91555_2(SeqID-Frame)ORF-0-L70AS;transcript91555_3(SeqID-Frame)ORF-3-L53AS	9	9	50.3	50.3	18.064	650710000	1051200000	888820000	942000000	1191500000	1576100000
transcript79530_4(SeqID-Frame)ORF-0-L189AS;transcript6924_2(SeqID-Frame)ORF-21-L178AS	6	4	41.3	24.9	20.442	16388000	0	48498000	17937000	25893000	43243000
transcript82033_1(SeqID-Frame)ORF-6-L212AS;transcript82034_6(SeqID-Frame)ORF-3-L213AS;transcript8469_5(SeqID-Frame)ORF-3-L213AS;transcript82036_4(SeqID-Frame)ORF-5-L143AS;transcript82036_5(SeqID-Frame)ORF-16-L66AS	10	10	45.8	45.8	24.709	145540000	112150000	104510000	125160000	161940000	146810000
transcript44023_4(SeqID-Frame)ORF-0-L124AS	3	3	25	25	14.382	27066000	16575000	25997000	12147000	47594000	12945000
transcript21540_3(SeqID-Frame)ORF-0-L195AS;transcript21539_6(SeqID-Frame)ORF-0-L105AS	7	7	41	41	22.455	97696000	102110000	202980000	126360000	270650000	163020000
transcript6623_4(SeqID-Frame)ORF-2-L717AS;transcript6625_5(SeqID-Frame)ORF-2-L164AS	25	1	40.4	1.7	79.391	554030000	199510000	181360000	480580000	258310000	282820000
transcript13040_4(SeqID-Frame)ORF-1-L616AS;transcript13041_5(SeqID-Frame)ORF-1-L258AS;transcript87970_6(SeqID-Frame)ORF-4-L207AS	6	6	16.9	16.9	69.102	129210000	68582000	91142000	96922000	139380000	87507000
transcript6706_1(SeqID-Frame)ORF-0-L180AS;transcript79190_2(SeqID-Frame)ORF-0-L109AS	7	7	34.4	34.4	18.434	2179000000	1665000000	2512100000	2297400000	4072300000	1857400000
transcript5490_4(SeqID-Frame)ORF-0-L489AS;transcript77308_4(SeqID-Frame)ORF-0-L489AS	17	3	50.5	9.2	53.918	4756300000	2004500000	1469000000	3773600000	2914100000	2011900000
transcript85892_2(SeqID-Frame)ORF-13-L423AS;transcript85889_3(SeqID-Frame)ORF-0-L391AS;transcript85887_2(SeqID-Frame)ORF-12-L418AS;transcript85888_3(SeqID-Frame)ORF-0-L229AS	6	5	21.7	18.7	48.97	0	18816000	9341100	0	14011000	25890000
transcript13294_2(SeqID-Frame)ORF-0-L450AS;transcript13295_4(SeqID-Frame)ORF-4-L357AS	21	18	42.7	37.3	52.026	1724100000	1220100000	1086300000	2468300000	1606600000	1660900000
transcript14439_2(SeqID-Frame)ORF-0-L307AS	4	4	18.6	18.6	34.51	0	21374000	29046000	18132000	24485000	46897000
transcript84076_2(SeqID-Frame)ORF-3-L280AS;transcript9762_1(SeqID-Frame)ORF-18-L277AS;transcript9762_2(SeqID-Frame)ORF-35-L146AS	8	8	32.9	32.9	31.301	0	23832000	28577000	12353000	50149000	23892000
transcript20369_1(SeqID-Frame)ORF-1-L722AS;transcript94438_1(SeqID-Frame)ORF-0-L471AS	19	18	31.2	29.2	81.938	0	47055000	66739000	40624000	64657000	96100000
transcript4746_3(SeqID-Frame)ORF-1-L914AS;transcript4747_3(SeqID-Frame)ORF-1-L596AS;transcript4747_2(SeqID-Frame)ORF-27-L148AS;transcript76136_1(SeqID-Frame)ORF-8-L148AS;transcript76138_3(SeqID-Frame)ORF-1-L94AS	61	33	68.1	35.2	105.25	1277800000	4353000000	3512100000	3569400000	6533400000	4577600000
transcript16595_1(SeqID-Frame)ORF-3-L205AS;transcript16596_3(SeqID-Frame)ORF-4-L107AS;transcript16596_2(SeqID-Frame)ORF-3-L91AS	6	3	36.1	17.6	22.984	0	29987000	30852000	37800000	0	85947000
transcript18174_3(SeqID-Frame)ORF-1-L250AS;transcript18175_6(SeqID-Frame)ORF-0-L244AS;transcript92651_1(SeqID-Frame)ORF-0-L163AS;transcript92650_5(SeqID-Frame)ORF-0-L129AS	4	4	21.2	21.2	27.009	91374000	126730000	143550000	150320000	176120000	205570000
transcript38124_4(SeqID-Frame)ORF-0-L194AS;transcript15149_4(SeqID-Frame)ORF-0-L75AS	5	3	34.5	26.8	21.571	155700000	231360000	75965000	216990000	210530000	223400000
transcript77685_1(SeqID-Frame)ORF-2-L1814AS;transcript5751_3(SeqID-Frame)ORF-6-L1395AS;transcript5752_4(SeqID-Frame)ORF-0-L145AS;transcript5752_5(SeqID-Frame)ORF-14-L267AS;transcript5751_1(SeqID-Frame)ORF-71-L120AS;transcript5751_2(SeqID-Frame)ORF-123-L180AS;transcript5751_2(SeqID-Frame)ORF-2-L147AS	35	35	25.8	25.8	200.84	4240200	42867000	80576000	20415000	0	173940000
transcript14152_1(SeqID-Frame)ORF-0-L256AS;transcript14151_3(SeqID-Frame)ORF-1-L68AS	2	1	9	4.7	28.984	64954000	57753000	104330000	351680000	0	228290000
transcript93121_2(SeqID-Frame)ORF-0-L262AS	6	1	29.8	8.8	28.494	48123000	28828000	0	30638000	20394000	20148000
transcript14154_3(SeqID-Frame)ORF-3-L251AS	16	16	71.7	71.7	28.742	1194300000	817160000	932650000	1283500000	1024100000	1434600000
transcript8123_4(SeqID-Frame)ORF-12-L656AS;transcript81444_6(SeqID-Frame)ORF-2-L404AS;transcript81442_1(SeqID-Frame)ORF-14-L144AS;transcript81443_1(SeqID-Frame)ORF-6-L121AS;transcript81442_1(SeqID-Frame)ORF-16-L77AS;transcript81444_5(SeqID-Frame)ORF-22-L115AS;transcript81442_3(SeqID-Frame)ORF-14-L70AS	16	16	30.2	30.2	74.493	43359000	30670000	40064000	60511000	48884000	50461000
transcript81684_2(SeqID-Frame)ORF-2-L260AS;transcript8269_2(SeqID-Frame)ORF-2-L260AS;transcript8270_2(SeqID-Frame)ORF-2-L260AS	7	7	30	30	30.417	137810000	110730000	89033000	114260000	186810000	93648000
transcript20983_5(SeqID-Frame)ORF-12-L182AS;transcript20982_1(SeqID-Frame)ORF-6-L40AS	4	4	34.6	34.6	20.247	77179000	95304000	67415000	189720000	139400000	89039000
transcript11683_1(SeqID-Frame)ORF-15-L682AS;transcript11682_3(SeqID-Frame)ORF-0-L159AS;transcript51599_1(SeqID-Frame)ORF-12-L111AS;transcript11682_1(SeqID-Frame)ORF-6-L103AS	11	10	23.8	21	77.806	0	30087000	32186000	55624000	28732000	58583000
transcript8703_2(SeqID-Frame)ORF-1-L1169AS;transcript82461_2(SeqID-Frame)ORF-1-L1089AS;transcript82460_1(SeqID-Frame)ORF-10-L195AS;transcript82458_3(SeqID-Frame)ORF-15-L150AS;transcript82457_1(SeqID-Frame)ORF-3-L527AS;transcript82459_1(SeqID-Frame)ORF-3-L448AS;transcript82458_1(SeqID-Frame)ORF-0-L176AS;transcript82457_3(SeqID-Frame)ORF-32-L290AS;transcript82460_2(SeqID-Frame)ORF-1-L59AS;transcrip…	10	10	12.2	12.2	126.24	47334000	42777000	28242000	23989000	56847000	42712000
transcript10352_1(SeqID-Frame)ORF-2-L432AS	15	15	40.7	40.7	47.863	750930000	802750000	518250000	977030000	1042200000	808900000
transcript12090_4(SeqID-Frame)ORF-2-L302AS;transcript42570_6(SeqID-Frame)ORF-0-L83AS	10	10	32.1	32.1	34.559	362760000	111060000	319430000	351170000	267600000	335450000
transcript4193_4(SeqID-Frame)ORF-2-L136AS	3	3	37.5	37.5	14.741	0	36061000	0	0	50507000	0
transcript83579_2(SeqID-Frame)ORF-18-L503AS;transcript9446_1(SeqID-Frame)ORF-6-L821AS	6	5	15.9	12.7	57.099	0	16894000	6960100	13762000	9676900	23728000
transcript6408_5(SeqID-Frame)ORF-0-L523AS;transcript78737_5(SeqID-Frame)ORF-11-L421AS;transcript6406_5(SeqID-Frame)ORF-39-L416AS;transcript6409_5(SeqID-Frame)ORF-42-L416AS;transcript6407_2(SeqID-Frame)ORF-28-L274AS;transcript78734_1(SeqID-Frame)ORF-9-L274AS;transcript78734_3(SeqID-Frame)ORF-0-L293AS;transcript6407_1(SeqID-Frame)ORF-19-L215AS	4	4	10.9	10.9	59.162	26506000	60776000	52340000	50206000	50996000	107390000
transcript9151_3(SeqID-Frame)ORF-1-L144AS;transcript9150_3(SeqID-Frame)ORF-0-L77AS	3	3	14.6	14.6	15.696	0	0	25450000	0	0	35618000
transcript10140_4(SeqID-Frame)ORF-2-L507AS;transcript84685_5(SeqID-Frame)ORF-0-L214AS;transcript84684_6(SeqID-Frame)ORF-8-L94AS	3	3	6.9	6.9	57.313	0	0	13191000	0	0	18438000
transcript76155_3(SeqID-Frame)ORF-0-L458AS;transcript76161_5(SeqID-Frame)ORF-8-L278AS;transcript4767_2(SeqID-Frame)ORF-8-L278AS;transcript76164_2(SeqID-Frame)ORF-0-L226AS	17	11	53.3	40.4	49.831	3151900000	2705200000	4157100000	3367300000	4709000000	4875300000
transcript43251_6(SeqID-Frame)ORF-0-L140AS	4	4	30.7	30.7	15.761	70906000	91866000	0	91246000	72886000	55400000
transcript46065_1(SeqID-Frame)ORF-0-L522AS	6	4	14	9.6	60.359	10710000	16415000	0	11324000	0	22905000
transcript62099_5(SeqID-Frame)ORF-0-L142AS	6	3	36.6	21.8	16.345	151630000	97631000	145110000	244170000	235890000	102400000
transcript10151_1(SeqID-Frame)ORF-5-L387AS;transcript9885_2(SeqID-Frame)ORF-26-L1204AS;transcript84320_2(SeqID-Frame)ORF-20-L262AS	5	5	12.9	12.9	44.651	18247000	28099000	34957000	32915000	39346000	48507000
transcript96754_2(SeqID-Frame)ORF-3-L121AS;transcript23270_1(SeqID-Frame)ORF-0-L121AS	6	3	55.4	28.1	13.927	43542000	63142000	46023000	105460000	77032000	75021000
transcript18310_3(SeqID-Frame)ORF-1-L202AS;transcript18311_2(SeqID-Frame)ORF-0-L56AS;transcript92756_2(SeqID-Frame)ORF-0-L40AS	8	2	39.1	13.9	22.276	77912000	64147000	51643000	54413000	69068000	91945000
transcript11839_2(SeqID-Frame)ORF-9-L107AS;transcript11840_4(SeqID-Frame)ORF-6-L124AS	2	2	31.8	31.8	11.78	427230000	226000000	203350000	381530000	267930000	328620000
transcript19947_4(SeqID-Frame)ORF-0-L528AS	18	1	39.4	1.9	59.225	620140000	397190000	395900000	455460000	550810000	551120000
transcript22109_2(SeqID-Frame)ORF-0-L189AS;transcript22110_1(SeqID-Frame)ORF-2-L118AS;transcript22110_2(SeqID-Frame)ORF-7-L53AS	7	7	37	37	21.268	225980000	284680000	157640000	67707000	358050000	255840000
transcript8589_2(SeqID-Frame)ORF-0-L128AS	4	4	31.2	31.2	14.371	31915000	0	17940000	23106000	14503000	10381000
transcript82151_1(SeqID-Frame)ORF-1-L412AS;transcript82150_6(SeqID-Frame)ORF-1-L402AS;transcript8542_2(SeqID-Frame)ORF-1-L154AS;transcript8542_2(SeqID-Frame)ORF-2-L257AS;transcript82152_1(SeqID-Frame)ORF-0-L105AS	12	11	29.1	26.7	47.462	1205300000	2017500000	1506100000	1481700000	2602300000	2281300000
transcript11746_3(SeqID-Frame)ORF-0-L793AS;transcript11747_6(SeqID-Frame)ORF-0-L756AS;transcript86694_2(SeqID-Frame)ORF-0-L654AS;transcript86692_2(SeqID-Frame)ORF-0-L88AS;transcript7005_3(SeqID-Frame)ORF-8-L185AS	23	9	33.5	13.2	89.28	244440000	216630000	153470000	397980000	218220000	294660000
transcript26001_2(SeqID-Frame)ORF-4-L245AS	2	2	10.2	10.2	26.846	0	13279000	0	10423000	18397000	0
transcript10575_6(SeqID-Frame)ORF-5-L477AS	12	12	25.8	25.8	55.219	0	14288000	32309000	27089000	27263000	37250000
transcript14312_5(SeqID-Frame)ORF-2-L167AS	4	4	19.2	19.2	18.429	0	4444400	0	0	0	6146700
transcript15580_2(SeqID-Frame)ORF-2-L200AS;transcript90331_4(SeqID-Frame)ORF-2-L200AS	6	6	23.5	23.5	22.88	67254000	90845000	134060000	94279000	114520000	196480000
transcript23058_6(SeqID-Frame)ORF-0-L294AS	13	13	43.5	43.5	33.846	164280000	92433000	51097000	162890000	106670000	91772000
transcript110767_2(SeqID-Frame)ORF-0-L105AS	2	2	19	19	11.668	20878000	34632000	15203000	29543000	0	68887000
transcript11168_1(SeqID-Frame)ORF-2-L163AS;transcript11169_3(SeqID-Frame)ORF-0-L111AS;transcript86160_1(SeqID-Frame)ORF-2-L59AS;transcript11169_1(SeqID-Frame)ORF-10-L45AS	8	8	52.8	52.8	18.955	477290000	493400000	439620000	681240000	336540000	950560000
transcript10986_1(SeqID-Frame)ORF-0-L316AS;transcript85880_2(SeqID-Frame)ORF-0-L109AS;transcript85881_3(SeqID-Frame)ORF-0-L98AS	7	7	24.4	24.4	37.093	53893000	25253000	35529000	51792000	35016000	48830000
transcript96738_2(SeqID-Frame)ORF-0-L173AS;transcript96737_6(SeqID-Frame)ORF-0-L35AS;transcript23251_6(SeqID-Frame)ORF-0-L148AS;transcript96736_3(SeqID-Frame)ORF-0-L137AS	3	3	20.2	20.2	20.713	0	0	6793900	0	0	9359200
transcript15844_3(SeqID-Frame)ORF-1-L156AS;transcript90577_5(SeqID-Frame)ORF-0-L56AS	8	8	44.9	44.9	17.426	1332500000	638880000	421760000	720860000	677000000	784000000
transcript50713_1(SeqID-Frame)ORF-0-L211AS	7	7	45	45	22.695	250190000	66926000	89721000	164560000	105410000	110360000
transcript7164_2(SeqID-Frame)ORF-9-L121AS;transcript79946_1(SeqID-Frame)ORF-7-L111AS	2	2	20.7	20.7	13.978	0	0	28324000	0	0	39005000
transcript22102_3(SeqID-Frame)ORF-0-L281AS;transcript22103_3(SeqID-Frame)ORF-0-L236AS	4	4	20.6	20.6	31.342	0	29858000	49521000	0	36614000	72681000
transcript28906_6(SeqID-Frame)ORF-10-L206AS	6	5	46.6	34.5	23.309	123080000	186580000	164720000	139300000	217770000	265630000
transcript3221_3(SeqID-Frame)ORF-1-L120AS;transcript3222_3(SeqID-Frame)ORF-1-L120AS	4	2	51.7	25.8	13.758	37843000	140260000	93062000	97486000	195840000	124980000
transcript6787_2(SeqID-Frame)ORF-6-L294AS;transcript6785_2(SeqID-Frame)ORF-6-L292AS;transcript79302_2(SeqID-Frame)ORF-6-L220AS;transcript79301_2(SeqID-Frame)ORF-6-L90AS;transcript79304_6(SeqID-Frame)ORF-1-L123AS	4	3	12.6	8.8	34.509	0	18010000	0	0	24752000	0
transcript11366_4(SeqID-Frame)ORF-0-L352AS;transcript11365_3(SeqID-Frame)ORF-0-L316AS	9	9	28.4	28.4	42.029	19611000	26138000	19954000	0	23562000	39738000
transcript30500_3(SeqID-Frame)ORF-1-L270AS;transcript117107_2(SeqID-Frame)ORF-2-L59AS	3	3	14.8	14.8	31.141	0	39249000	3821900	18191000	41550000	17588000
transcript15324_4(SeqID-Frame)ORF-0-L404AS;transcript15325_3(SeqID-Frame)ORF-11-L254AS;transcript90082_5(SeqID-Frame)ORF-11-L254AS;transcript90081_3(SeqID-Frame)ORF-0-L87AS;transcript90081_2(SeqID-Frame)ORF-10-L141AS	8	6	24	19.1	45.33	0	58849000	26173000	0	41916000	74743000
transcript18517_2(SeqID-Frame)ORF-8-L352AS;transcript18516_3(SeqID-Frame)ORF-0-L255AS	5	3	18.8	10.2	38.815	19571000	16596000	0	17877000	22769000	0
transcript9544_3(SeqID-Frame)ORF-0-L1276AS;transcript83743_2(SeqID-Frame)ORF-0-L184AS;transcript83744_3(SeqID-Frame)ORF-0-L140AS;transcript83744_1(SeqID-Frame)ORF-7-L139AS;transcript106466_2(SeqID-Frame)ORF-3-L23AS	11	5	11.4	5.6	142.35	47138000	35970000	16223000	35782000	43189000	28397000
transcript80408_2(SeqID-Frame)ORF-2-L802AS;transcript80410_1(SeqID-Frame)ORF-0-L444AS;transcript80409_1(SeqID-Frame)ORF-0-L265AS;transcript25307_3(SeqID-Frame)ORF-0-L258AS;transcript98197_1(SeqID-Frame)ORF-0-L144AS;transcript80409_3(SeqID-Frame)ORF-15-L163AS	18	17	27.9	27.9	88.874	137170000	172730000	202520000	162920000	189530000	324870000
transcript80584_1(SeqID-Frame)ORF-0-L137AS;transcript80585_5(SeqID-Frame)ORF-9-L91AS	3	2	30.7	24.8	14.928	903070000	592570000	674040000	1086900000	779260000	956580000
transcript27890_2(SeqID-Frame)ORF-0-L102AS;transcript27889_5(SeqID-Frame)ORF-0-L47AS	3	3	60.8	60.8	11.146	74884000	134810000	160180000	433010000	134300000	269860000
transcript25402_1(SeqID-Frame)ORF-0-L207AS;transcript98277_3(SeqID-Frame)ORF-0-L160AS	6	6	35.7	35.7	22.265	30922000	45785000	42091000	39180000	62548000	57771000
transcript82960_2(SeqID-Frame)ORF-0-L641AS;transcript82961_3(SeqID-Frame)ORF-3-L369AS;transcript9023_3(SeqID-Frame)ORF-3-L347AS;transcript98403_1(SeqID-Frame)ORF-4-L128AS;transcript118989_5(SeqID-Frame)ORF-0-L19AS;transcript7814_4(SeqID-Frame)ORF-3-L18AS	13	9	26.5	18.9	73.35	29032000	17643000	27075000	28479000	19968000	41219000
transcript16921_2(SeqID-Frame)ORF-1-L233AS;transcript91536_2(SeqID-Frame)ORF-1-L55AS	7	7	28.3	28.3	26.747	34031000	0	69275000	42518000	44728000	50009000
transcript86030_3(SeqID-Frame)ORF-0-L153AS;transcript11070_4(SeqID-Frame)ORF-26-L72AS	5	2	38.6	18.3	16.516	17165000	31295000	24154000	62916000	27037000	48780000
transcript81582_3(SeqID-Frame)ORF-2-L1196AS;transcript8206_1(SeqID-Frame)ORF-1-L1147AS;transcript8205_2(SeqID-Frame)ORF-4-L987AS;transcript81585_6(SeqID-Frame)ORF-13-L577AS;transcript81583_6(SeqID-Frame)ORF-0-L405AS;transcript81585_4(SeqID-Frame)ORF-0-L405AS;transcript81583_6(SeqID-Frame)ORF-13-L361AS;transcript81583_5(SeqID-Frame)ORF-13-L194AS;transcript8205_3(SeqID-Frame)ORF-1-L331AS;transcript…	22	22	22.9	22.9	134.38	184040000	66078000	67720000	231720000	62375000	120570000
transcript13643_2(SeqID-Frame)ORF-0-L440AS;transcript88521_1(SeqID-Frame)ORF-0-L211AS;transcript88521_1(SeqID-Frame)ORF-5-L124AS;transcript88521_2(SeqID-Frame)ORF-9-L91AS	21	21	52.3	52.3	49.18	1156200000	1593400000	1854800000	1765600000	1590000000	3124500000
transcript13958_1(SeqID-Frame)ORF-0-L700AS;transcript88827_4(SeqID-Frame)ORF-0-L443AS;transcript13957_3(SeqID-Frame)ORF-17-L281AS;transcript13957_1(SeqID-Frame)ORF-4-L178AS;transcript88827_4(SeqID-Frame)ORF-4-L148AS;transcript88827_5(SeqID-Frame)ORF-30-L98AS;transcript13957_2(SeqID-Frame)ORF-0-L87AS;transcript88827_5(SeqID-Frame)ORF-35-L64AS;transcript88825_3(SeqID-Frame)ORF-10-L52AS;transcript88…	17	17	32	32	80.583	42183000	41661000	38831000	52092000	53871000	56165000
transcript20748_1(SeqID-Frame)ORF-0-L217AS;transcript20747_4(SeqID-Frame)ORF-2-L77AS;transcript20747_5(SeqID-Frame)ORF-0-L51AS	6	6	31.8	31.8	24.469	50164000	44540000	39988000	76541000	52617000	62875000
transcript7197_3(SeqID-Frame)ORF-2-L169AS;transcript80001_3(SeqID-Frame)ORF-2-L169AS;transcript7196_3(SeqID-Frame)ORF-5-L165AS;transcript80002_3(SeqID-Frame)ORF-2-L172AS;transcript80003_3(SeqID-Frame)ORF-4-L83AS	6	6	58	58	18.143	985090000	1842600000	2010700000	950930000	1548700000	3715100000
transcript6736_3(SeqID-Frame)ORF-0-L557AS	7	5	14.9	12.2	61.052	120370000	197890000	166980000	110130000	234470000	263770000
transcript53654_2(SeqID-Frame)ORF-0-L72AS	5	5	68.1	68.1	7.7799	846380000	315310000	260340000	817850000	287270000	498730000
transcript15024_4(SeqID-Frame)ORF-8-L471AS;transcript89826_6(SeqID-Frame)ORF-6-L225AS;transcript89826_5(SeqID-Frame)ORF-4-L254AS;transcript89825_4(SeqID-Frame)ORF-15-L137AS	7	7	18.3	18.3	52.042	41472000	56979000	29435000	18859000	99023000	18933000
transcript73355_1(SeqID-Frame)ORF-1-L456AS;transcript73361_1(SeqID-Frame)ORF-1-L413AS;transcript3026_5(SeqID-Frame)ORF-1-L403AS;transcript73368_2(SeqID-Frame)ORF-0-L200AS;CON__ENSEMBL:ENSBTAP00000025008;transcript73361_3(SeqID-Frame)ORF-24-L129AS;transcript73367_1(SeqID-Frame)ORF-0-L54AS;transcript73370_3(SeqID-Frame)ORF-0-L54AS;transcript73370_1(SeqID-Frame)ORF-1-L82AS	30	3	72.4	10.1	51.046	704930000	737430000	1213800000	603220000	939560000	1723500000
transcript7067_4(SeqID-Frame)ORF-1-L512AS;transcript79783_5(SeqID-Frame)ORF-1-L478AS;transcript79779_5(SeqID-Frame)ORF-0-L380AS;transcript79780_3(SeqID-Frame)ORF-2-L306AS;transcript79782_6(SeqID-Frame)ORF-2-L272AS	10	10	27	27	57.393	45275000	72837000	67105000	53313000	109750000	81088000
transcript66116_3(SeqID-Frame)ORF-0-L360AS	18	5	57.8	24.2	39.726	0	22620000	17881000	58302000	27392000	27833000
transcript17889_3(SeqID-Frame)ORF-0-L596AS	27	16	50.8	32.2	66.298	119730000	170530000	149290000	115430000	183080000	252630000
transcript11355_3(SeqID-Frame)ORF-1-L227AS	20	13	74.9	54.6	25.695	358200000	198310000	181770000	513760000	231340000	286400000
transcript43445_3(SeqID-Frame)ORF-0-L134AS	4	4	55.2	55.2	14.801	64199000	44190000	54502000	87161000	61614000	72821000
transcript13607_1(SeqID-Frame)ORF-1-L278AS	7	7	31.7	31.7	31.026	84978000	47103000	54269000	165480000	47667000	90416000
transcript9330_3(SeqID-Frame)ORF-0-L238AS	5	5	41.6	41.6	26.865	0	0	52792000	0	0	71901000
transcript10471_1(SeqID-Frame)ORF-1-L292AS;transcript85158_3(SeqID-Frame)ORF-2-L203AS;transcript85156_6(SeqID-Frame)ORF-3-L129AS;transcript85157_6(SeqID-Frame)ORF-3-L123AS;transcript85157_5(SeqID-Frame)ORF-0-L134AS;transcript85156_4(SeqID-Frame)ORF-0-L128AS	7	3	23.3	6.8	32.021	2000700000	1412300000	1985600000	2511900000	1575900000	3047700000
transcript20780_1(SeqID-Frame)ORF-0-L628AS;transcript94800_5(SeqID-Frame)ORF-4-L311AS;transcript94799_3(SeqID-Frame)ORF-0-L222AS;transcript94800_4(SeqID-Frame)ORF-10-L301AS;transcript94799_1(SeqID-Frame)ORF-8-L249AS;transcript94800_4(SeqID-Frame)ORF-0-L94AS	13	13	21.2	21.2	71.482	15162000	56967000	65951000	36919000	88806000	78381000
transcript13044_3(SeqID-Frame)ORF-0-L481AS;transcript87980_2(SeqID-Frame)ORF-10-L194AS;transcript87980_3(SeqID-Frame)ORF-15-L75AS;transcript87980_1(SeqID-Frame)ORF-0-L213AS	25	25	59.7	59.7	54.044	2468100000	2807900000	2432000000	2026700000	3764400000	3350000000
transcript14482_5(SeqID-Frame)ORF-0-L476AS;transcript14483_6(SeqID-Frame)ORF-0-L152AS;transcript89290_1(SeqID-Frame)ORF-1-L122AS;transcript14483_4(SeqID-Frame)ORF-7-L114AS;transcript89289_3(SeqID-Frame)ORF-0-L153AS;transcript89291_3(SeqID-Frame)ORF-5-L85AS	11	11	26.3	26.3	55.262	41505000	58028000	65907000	61670000	63942000	104190000
transcript16849_3(SeqID-Frame)ORF-1-L447AS;transcript91468_3(SeqID-Frame)ORF-0-L177AS	4	2	8.9	5.1	50.733	0	0	21587000	25784000	0	29244000
transcript5500_3(SeqID-Frame)ORF-6-L504AS;transcript5502_5(SeqID-Frame)ORF-6-L504AS;transcript77318_3(SeqID-Frame)ORF-6-L504AS;transcript77322_3(SeqID-Frame)ORF-6-L504AS	20	20	47.6	47.6	55.122	3694500000	4446900000	1157300000	3808300000	4849400000	2739900000
transcript46859_3(SeqID-Frame)ORF-0-L225AS;transcript96245_4(SeqID-Frame)ORF-0-L108AS;transcript96245_5(SeqID-Frame)ORF-8-L42AS	3	3	17.8	17.8	26.723	0	10020000	12222000	18474000	0	30110000
transcript23655_4(SeqID-Frame)ORF-0-L198AS	3	2	23.2	12.6	22.956	12356000	25883000	10266000	43855000	18156000	30697000
transcript81760_3(SeqID-Frame)ORF-34-L281AS;transcript8319_5(SeqID-Frame)ORF-31-L268AS;transcript8320_2(SeqID-Frame)ORF-24-L256AS	2	2	9.6	9.6	30.847	37208000	112280000	204280000	89630000	134100000	293430000
transcript10200_2(SeqID-Frame)ORF-3-L126AS	5	5	38.9	38.9	13.854	72427000	117020000	109350000	57781000	125730000	179900000
transcript10079_3(SeqID-Frame)ORF-2-L133AS	5	2	42.9	25.6	15.089	886050000	565370000	1049200000	839600000	1173300000	1003900000
transcript9258_2(SeqID-Frame)ORF-0-L447AS;transcript83287_6(SeqID-Frame)ORF-0-L483AS;transcript83287_5(SeqID-Frame)ORF-25-L36AS	29	29	61.5	61.5	49.341	9574100000	3367300000	3390700000	7405800000	4610700000	4502000000
transcript25249_2(SeqID-Frame)ORF-0-L229AS	3	3	17.5	17.5	26.652	0	6196000	0	0	0	8352200
transcript10915_3(SeqID-Frame)ORF-20-L279AS	11	11	31.2	31.2	32.08	245280000	154620000	72512000	172150000	177420000	128650000
transcript5824_1(SeqID-Frame)ORF-4-L534AS;transcript77836_2(SeqID-Frame)ORF-4-L469AS;transcript77840_1(SeqID-Frame)ORF-4-L288AS;transcript77838_3(SeqID-Frame)ORF-0-L165AS;transcript77840_2(SeqID-Frame)ORF-0-L46AS;transcript77838_1(SeqID-Frame)ORF-5-L62AS	21	21	49.6	49.6	62.166	100670000	179470000	173260000	93758000	246680000	228590000
transcript18454_2(SeqID-Frame)ORF-4-L625AS	22	8	33.1	13.3	70.076	588810000	941440000	703440000	851050000	1139600000	1076300000
transcript20687_2(SeqID-Frame)ORF-4-L136AS	4	4	46.3	46.3	14.892	98520000	89441000	137260000	84577000	115420000	189520000
transcript15698_2(SeqID-Frame)ORF-1-L533AS;transcript15697_2(SeqID-Frame)ORF-0-L80AS;transcript90429_5(SeqID-Frame)ORF-4-L73AS;transcript90428_2(SeqID-Frame)ORF-1-L110AS;transcript90428_2(SeqID-Frame)ORF-2-L82AS;transcript90429_4(SeqID-Frame)ORF-3-L55AS	12	12	23.8	23.8	59.294	235500000	190400000	94860000	190350000	144370000	238980000
transcript19542_3(SeqID-Frame)ORF-0-L327AS;transcript93771_1(SeqID-Frame)ORF-1-L108AS	11	11	32.4	32.4	37.934	246970000	262570000	331850000	380550000	416490000	382070000
transcript9848_6(SeqID-Frame)ORF-0-L173AS;transcript84226_4(SeqID-Frame)ORF-0-L160AS;transcript9849_1(SeqID-Frame)ORF-1-L178AS;transcript84228_4(SeqID-Frame)ORF-0-L160AS;transcript84227_1(SeqID-Frame)ORF-0-L25AS	8	8	55.5	55.5	19.993	107470000	69148000	64794000	82848000	83407000	96497000
transcript11017_1(SeqID-Frame)ORF-0-L360AS;transcript12796_1(SeqID-Frame)ORF-1-L339AS;transcript87729_1(SeqID-Frame)ORF-0-L336AS	9	7	35.3	29.7	40.365	132680000	339560000	468370000	71943000	304610000	779780000
transcript12887_3(SeqID-Frame)ORF-0-L236AS;transcript87804_2(SeqID-Frame)ORF-0-L162AS	7	7	33.5	33.5	26.704	52455000	39772000	44036000	39840000	43425000	68921000
transcript20806_3(SeqID-Frame)ORF-3-L199AS	6	6	37.7	37.7	23.111	105320000	40012000	53664000	80415000	34321000	91229000
transcript63850_1(SeqID-Frame)ORF-1-L125AS	9	9	66.4	66.4	13.913	1192800000	1024600000	791760000	953940000	1645800000	788260000
transcript29288_2(SeqID-Frame)ORF-2-L486AS;transcript100821_2(SeqID-Frame)ORF-1-L258AS;transcript29289_2(SeqID-Frame)ORF-0-L175AS	4	4	9.1	9.1	53.919	59025000	25651000	56521000	81615000	42443000	67606000
transcript8238_2(SeqID-Frame)ORF-0-L601AS;transcript81630_2(SeqID-Frame)ORF-0-L184AS;transcript81631_3(SeqID-Frame)ORF-0-L43AS	20	20	44.4	44.4	63.726	1283600000	1204700000	1045500000	1309200000	964960000	2043500000
transcript85443_2(SeqID-Frame)ORF-2-L876AS;transcript85444_2(SeqID-Frame)ORF-2-L675AS;transcript85444_3(SeqID-Frame)ORF-29-L235AS;transcript85446_1(SeqID-Frame)ORF-0-L93AS;transcript45173_3(SeqID-Frame)ORF-1-L185AS;transcript85445_2(SeqID-Frame)ORF-0-L98AS;transcript26731_6(SeqID-Frame)ORF-0-L51AS	24	24	33.2	33.2	99.899	159940000	727630000	768730000	252290000	960650000	1039800000
transcript10592_3(SeqID-Frame)ORF-2-L1178AS;transcript85320_5(SeqID-Frame)ORF-2-L755AS;transcript85321_5(SeqID-Frame)ORF-21-L292AS;transcript85320_6(SeqID-Frame)ORF-50-L300AS;transcript85322_3(SeqID-Frame)ORF-6-L248AS;transcript85321_6(SeqID-Frame)ORF-9-L368AS;transcript85320_4(SeqID-Frame)ORF-53-L94AS;transcript85322_2(SeqID-Frame)ORF-0-L57AS;transcript85321_5(SeqID-Frame)ORF-2-L184AS	32	32	32.7	32.7	129.74	247500000	246860000	212570000	387440000	312790000	301390000
transcript9397_5(SeqID-Frame)ORF-2-L392AS;transcript9398_1(SeqID-Frame)ORF-0-L127AS	7	7	20.2	20.2	43.68	26167000	20829000	0	15356000	16673000	11169000
transcript8165_5(SeqID-Frame)ORF-1-L452AS;transcript8166_3(SeqID-Frame)ORF-8-L290AS	6	6	17.3	17.3	48.635	377880000	860070000	911940000	438280000	931840000	1436500000
transcript24522_4(SeqID-Frame)ORF-0-L281AS	7	7	27.8	27.8	31.367	59145000	0	4596700	5368300	0	6142100
transcript10480_6(SeqID-Frame)ORF-0-L965AS;transcript85168_4(SeqID-Frame)ORF-0-L498AS;transcript85167_2(SeqID-Frame)ORF-13-L328AS;transcript85167_1(SeqID-Frame)ORF-1-L256AS;transcript65008_2(SeqID-Frame)ORF-2-L101AS;transcript65008_4(SeqID-Frame)ORF-2-L101AS	25	25	35.8	35.8	108.22	50813000	114110000	137260000	167180000	91880000	243900000
transcript3965_5(SeqID-Frame)ORF-3-L550AS	11	1	28.5	2.9	62.087	42415000	83537000	78790000	19998000	96869000	119830000
transcript6780_3(SeqID-Frame)ORF-1-L161AS	6	6	36.6	36.6	18.126	0	121500000	62960000	0	177310000	68880000
transcript10940_3(SeqID-Frame)ORF-2-L255AS;transcript85831_2(SeqID-Frame)ORF-1-L155AS;transcript85831_1(SeqID-Frame)ORF-7-L107AS	7	7	42.7	42.7	28.529	371260000	481730000	674610000	440020000	697400000	845890000
transcript26197_2(SeqID-Frame)ORF-1-L236AS	4	4	23.7	23.7	27.741	0	20961000	18724000	14414000	0	52958000
transcript80738_2(SeqID-Frame)ORF-1-L1451AS;transcript80744_2(SeqID-Frame)ORF-0-L56AS;transcript80744_3(SeqID-Frame)ORF-1-L114AS;transcript80741_4(SeqID-Frame)ORF-10-L96AS;transcript80739_2(SeqID-Frame)ORF-0-L158AS;transcript80746_2(SeqID-Frame)ORF-7-L147AS;transcript80746_3(SeqID-Frame)ORF-0-L100AS;transcript80741_5(SeqID-Frame)ORF-14-L54AS	51	27	43.7	24.1	160.08	3315600000	2266300000	1523600000	3999200000	3029300000	2027200000
transcript17851_1(SeqID-Frame)ORF-0-L119AS	4	4	42	42	13.11	0	68005000	43081000	68985000	86168000	62032000
transcript91990_5(SeqID-Frame)ORF-0-L119AS;transcript17425_2(SeqID-Frame)ORF-2-L109AS;transcript91989_1(SeqID-Frame)ORF-1-L146AS	4	4	43.7	43.7	13.571	683510000	490800000	467120000	787200000	744780000	532640000
transcript23571_1(SeqID-Frame)ORF-7-L290AS;transcript23570_5(SeqID-Frame)ORF-1-L72AS;REV__transcript7322_2(SeqID-Frame)ORF-15-L53AS;REV__transcript7323_2(SeqID-Frame)ORF-15-L53AS;REV__transcript80184_3(SeqID-Frame)ORF-12-L53AS;REV__transcript80185_2(SeqID-Frame)ORF-15-L53AS;REV__transcript80186_3(SeqID-Frame)ORF-12-L53AS	6	6	22.4	22.4	33.321	132670000	138440000	98965000	129390000	145160000	170970000
transcript14699_4(SeqID-Frame)ORF-0-L385AS;transcript14700_3(SeqID-Frame)ORF-15-L392AS;transcript14700_2(SeqID-Frame)ORF-8-L65AS	7	7	20.5	20.5	44.611	23801000	15502000	10115000	15109000	13232000	20839000
transcript18784_3(SeqID-Frame)ORF-3-L127AS;transcript93152_3(SeqID-Frame)ORF-0-L84AS	4	4	41.7	41.7	14.295	0	0	60092000	0	30948000	48972000
transcript7260_2(SeqID-Frame)ORF-0-L536AS;transcript80082_2(SeqID-Frame)ORF-0-L536AS;transcript80085_3(SeqID-Frame)ORF-0-L350AS;transcript80084_1(SeqID-Frame)ORF-0-L199AS;transcript80085_2(SeqID-Frame)ORF-12-L128AS	16	16	41.8	41.8	59.335	69620000	58170000	79558000	56649000	49800000	133090000
transcript18019_3(SeqID-Frame)ORF-1-L641AS;transcript92523_2(SeqID-Frame)ORF-0-L254AS;transcript92523_2(SeqID-Frame)ORF-1-L233AS;transcript18020_3(SeqID-Frame)ORF-8-L127AS;transcript18020_3(SeqID-Frame)ORF-7-L52AS	9	8	20.7	18.4	70.795	0	57108000	44084000	0	67675000	66619000
transcript4403_3(SeqID-Frame)ORF-2-L225AS	8	7	47.6	42.7	25.325	186370000	140400000	81757000	116210000	173600000	121150000
transcript20567_3(SeqID-Frame)ORF-0-L487AS;transcript94629_2(SeqID-Frame)ORF-0-L299AS;transcript20568_4(SeqID-Frame)ORF-0-L296AS;transcript20568_5(SeqID-Frame)ORF-12-L220AS;transcript94629_1(SeqID-Frame)ORF-13-L211AS	5	5	13.8	13.8	49.847	0	40242000	49758000	16364000	52814000	66588000
transcript48917_6(SeqID-Frame)ORF-1-L439AS	10	10	27.6	27.6	49.13	137320000	105200000	87944000	105750000	123180000	133060000
transcript11881_2(SeqID-Frame)ORF-0-L348AS;transcript31180_5(SeqID-Frame)ORF-2-L269AS	18	18	59.2	59.2	40.258	922560000	616120000	638360000	957160000	744170000	919100000
transcript16135_2(SeqID-Frame)ORF-4-L222AS	9	9	46.4	46.4	25.674	34838000	50432000	59185000	57538000	49974000	95311000
transcript8631_6(SeqID-Frame)ORF-1-L295AS;transcript82306_1(SeqID-Frame)ORF-0-L174AS;transcript82305_3(SeqID-Frame)ORF-0-L190AS	12	10	65.8	55.6	33.767	1202200000	1272200000	1623200000	1865000000	1766600000	2066900000
transcript32083_2(SeqID-Frame)ORF-2-L114AS	8	5	61.4	43	12.903	66905000	116090000	0	41432000	83604000	70036000
transcript13017_2(SeqID-Frame)ORF-0-L497AS;transcript87939_2(SeqID-Frame)ORF-1-L352AS;transcript87939_1(SeqID-Frame)ORF-0-L80AS;transcript87939_3(SeqID-Frame)ORF-28-L40AS	11	11	27.6	27.6	55.814	281860000	257090000	118050000	345980000	296750000	199710000
transcript10012_1(SeqID-Frame)ORF-1-L253AS;transcript84530_6(SeqID-Frame)ORF-1-L216AS	5	5	23.7	23.7	27.745	612810000	320760000	372560000	771700000	245410000	671820000
transcript8884_1(SeqID-Frame)ORF-0-L606AS;transcript82748_5(SeqID-Frame)ORF-0-L602AS;transcript8885_5(SeqID-Frame)ORF-0-L613AS;transcript82751_3(SeqID-Frame)ORF-0-L142AS;transcript82752_6(SeqID-Frame)ORF-0-L117AS;transcript92417_3(SeqID-Frame)ORF-0-L69AS;transcript82752_4(SeqID-Frame)ORF-3-L30AS;transcript92417_1(SeqID-Frame)ORF-2-L50AS	30	19	53.6	35.3	67.323	919940000	1380100000	737750000	1449700000	1285100000	1515600000
transcript17118_1(SeqID-Frame)ORF-2-L208AS	19	18	80.3	75.5	23.658	12194000000	8475800000	7893800000	11773000000	8535300000	13104000000
transcript81794_2(SeqID-Frame)ORF-7-L295AS;transcript81797_2(SeqID-Frame)ORF-7-L40AS	13	2	48.1	6.8	33.205	756250000	314460000	216270000	716900000	370230000	331100000
transcript103304_2(SeqID-Frame)ORF-0-L112AS	9	3	60.7	19.6	13.173	255670000	288450000	161020000	214880000	231500000	362400000
transcript34416_2(SeqID-Frame)ORF-1-L107AS	4	1	40.2	14	11.612	0	141950000	91006000	128270000	183100000	124690000
transcript62704_1(SeqID-Frame)ORF-0-L172AS;transcript92356_1(SeqID-Frame)ORF-1-L73AS;transcript92356_2(SeqID-Frame)ORF-0-L35AS	5	4	36	30.2	19.553	18655000	21488000	22457000	0	26249000	31734000
transcript38382_4(SeqID-Frame)ORF-7-L153AS	4	4	28.8	28.8	16.583	0	26642000	0	31760000	25823000	9318400
transcript13988_2(SeqID-Frame)ORF-5-L224AS;transcript88840_6(SeqID-Frame)ORF-1-L82AS;transcript88840_4(SeqID-Frame)ORF-0-L64AS	7	5	43.8	33	24.334	239660000	82684000	94091000	135010000	83581000	149530000
transcript10397_1(SeqID-Frame)ORF-5-L477AS;transcript85048_3(SeqID-Frame)ORF-0-L313AS;transcript85049_2(SeqID-Frame)ORF-14-L243AS	9	4	23.3	13	54.551	25694000	25507000	63061000	27033000	46915000	69866000
transcript27858_1(SeqID-Frame)ORF-0-L222AS	6	6	26.6	26.6	24.405	105280000	41659000	82117000	69997000	83395000	79742000
transcript22610_4(SeqID-Frame)ORF-26-L122AS;transcript42431_3(SeqID-Frame)ORF-2-L110AS	3	3	36.1	36.1	14.319	0	32465000	0	0	42788000	0
transcript79491_2(SeqID-Frame)ORF-0-L572AS;transcript6902_3(SeqID-Frame)ORF-1-L505AS;transcript6903_2(SeqID-Frame)ORF-1-L168AS;transcript79494_3(SeqID-Frame)ORF-0-L74AS;transcript79493_3(SeqID-Frame)ORF-0-L48AS	24	4	61.2	8	61.639	5144100000	3280600000	2391900000	5094300000	4231300000	3244900000
transcript81750_2(SeqID-Frame)ORF-0-L497AS;transcript8314_2(SeqID-Frame)ORF-10-L436AS;transcript81751_1(SeqID-Frame)ORF-0-L122AS;transcript81751_3(SeqID-Frame)ORF-6-L64AS;transcript81753_4(SeqID-Frame)ORF-0-L89AS;transcript81753_5(SeqID-Frame)ORF-7-L84AS;transcript81752_5(SeqID-Frame)ORF-0-L82AS;transcript8314_1(SeqID-Frame)ORF-4-L79AS	15	15	33	33	56.934	25728000	35180000	57869000	51967000	51721000	70807000
transcript21598_5(SeqID-Frame)ORF-0-L233AS;transcript95437_6(SeqID-Frame)ORF-0-L183AS	9	8	39.5	34.8	26.046	101120000	103240000	73595000	160590000	102070000	130700000
transcript9747_3(SeqID-Frame)ORF-34-L389AS;transcript63458_2(SeqID-Frame)ORF-7-L132AS;transcript63458_3(SeqID-Frame)ORF-3-L74AS	6	6	16.5	16.5	44.62	13247000	12378000	9092900	11276000	18374000	9886700
transcript18661_2(SeqID-Frame)ORF-0-L160AS	4	4	31.2	31.2	18.111	0	23474000	18640000	0	30326000	25028000
transcript11826_1(SeqID-Frame)ORF-4-L289AS;transcript11827_2(SeqID-Frame)ORF-2-L289AS;transcript86764_3(SeqID-Frame)ORF-0-L283AS;transcript86763_3(SeqID-Frame)ORF-0-L123AS	7	7	35.3	35.3	32.368	509210000	543580000	617050000	470000000	811940000	713550000
transcript12269_3(SeqID-Frame)ORF-3-L367AS;transcript87201_1(SeqID-Frame)ORF-9-L79AS	9	8	26.4	24.5	41.939	266580000	81957000	140890000	200590000	124160000	168660000
transcript7659_1(SeqID-Frame)ORF-0-L125AS	6	2	40	11.2	14.117	723450000	296660000	503440000	705620000	352980000	697790000
transcript14367_4(SeqID-Frame)ORF-3-L384AS;transcript89179_1(SeqID-Frame)ORF-3-L30AS	16	16	56.8	56.8	41.749	903710000	554100000	1084600000	671970000	794540000	1357200000
transcript9272_4(SeqID-Frame)ORF-2-L563AS;CON__Q3ZBD7;transcript83311_4(SeqID-Frame)ORF-0-L111AS;transcript83312_4(SeqID-Frame)ORF-0-L111AS;transcript83311_6(SeqID-Frame)ORF-7-L91AS;transcript83312_6(SeqID-Frame)ORF-7-L91AS;transcript83311_5(SeqID-Frame)ORF-7-L71AS;transcript83312_5(SeqID-Frame)ORF-7-L71AS	25	25	59.1	59.1	63.069	2682700000	3009200000	1602800000	2109700000	3805000000	2248200000
transcript21870_1(SeqID-Frame)ORF-3-L178AS;transcript21871_3(SeqID-Frame)ORF-6-L56AS	4	4	24.2	24.2	19.995	0	0	35250000	0	0	46241000
transcript86915_2(SeqID-Frame)ORF-16-L405AS;transcript86917_3(SeqID-Frame)ORF-0-L119AS;transcript86914_4(SeqID-Frame)ORF-0-L103AS	15	7	38.8	23	45.267	28727000	38201000	32604000	31512000	37995000	54876000
transcript25570_6(SeqID-Frame)ORF-0-L202AS	3	2	20.3	12.4	22.561	0	0	48414000	0	0	63451000
transcript22161_1(SeqID-Frame)ORF-1-L542AS;transcript95843_3(SeqID-Frame)ORF-12-L187AS;transcript95843_2(SeqID-Frame)ORF-8-L164AS;transcript95842_2(SeqID-Frame)ORF-2-L66AS	8	8	18.3	18.3	61.253	30292000	20023000	18182000	18816000	31124000	18931000
transcript19545_4(SeqID-Frame)ORF-3-L150AS;transcript19544_6(SeqID-Frame)ORF-2-L87AS;transcript19544_4(SeqID-Frame)ORF-7-L54AS;transcript8256_6(SeqID-Frame)ORF-14-L194AS;REV__transcript21967_3(SeqID-Frame)ORF-4-L40AS	7	7	42	42	17.849	344000000	190690000	284990000	386550000	328700000	294340000
transcript25374_2(SeqID-Frame)ORF-3-L152AS	4	4	32.9	32.9	17.174	0	0	28987000	24507000	0	37948000
transcript14137_6(SeqID-Frame)ORF-3-L196AS;transcript88977_3(SeqID-Frame)ORF-0-L93AS	4	4	29.1	29.1	22.53	0	0	23780000	0	0	31112000
transcript20561_3(SeqID-Frame)ORF-0-L430AS	17	17	40.5	40.5	49.362	1149300000	1450100000	1249500000	1290500000	1842700000	1688600000
transcript17916_2(SeqID-Frame)ORF-16-L206AS;transcript17917_3(SeqID-Frame)ORF-14-L224AS	8	6	46.1	37.9	22.798	164990000	126360000	81248000	194150000	136050000	135450000
transcript11388_2(SeqID-Frame)ORF-11-L1295AS;transcript11389_6(SeqID-Frame)ORF-20-L841AS;transcript11387_3(SeqID-Frame)ORF-32-L454AS;transcript86363_3(SeqID-Frame)ORF-32-L454AS;transcript86363_1(SeqID-Frame)ORF-40-L286AS;transcript11387_1(SeqID-Frame)ORF-40-L184AS;transcript86364_2(SeqID-Frame)ORF-0-L166AS;transcript11387_1(SeqID-Frame)ORF-19-L254AS;transcript86363_1(SeqID-Frame)ORF-19-L254AS;tra…	22	21	21	20.3	147.34	69418000	34560000	28729000	76474000	27858000	54908000
transcript21551_1(SeqID-Frame)ORF-0-L331AS;transcript21552_5(SeqID-Frame)ORF-2-L59AS	9	8	31.4	29	36.029	28266000	45980000	39451000	29971000	24610000	87082000
transcript80263_1(SeqID-Frame)ORF-1-L276AS;transcript80265_4(SeqID-Frame)ORF-1-L258AS;transcript7376_3(SeqID-Frame)ORF-1-L245AS;transcript7378_3(SeqID-Frame)ORF-1-L227AS;transcript7377_3(SeqID-Frame)ORF-1-L186AS;transcript7377_1(SeqID-Frame)ORF-11-L112AS;transcript7376_2(SeqID-Frame)ORF-17-L87AS;transcript7378_2(SeqID-Frame)ORF-14-L49AS;transcript7379_4(SeqID-Frame)ORF-0-L44AS	9	9	37	37	29.306	273450000	122630000	100440000	332660000	118190000	173420000
transcript13668_3(SeqID-Frame)ORF-0-L236AS;transcript88536_6(SeqID-Frame)ORF-0-L234AS;transcript13667_5(SeqID-Frame)ORF-0-L218AS	12	12	50.8	50.8	25.8	696910000	907890000	785430000	1413600000	1053500000	1159900000
transcript35195_1(SeqID-Frame)ORF-1-L127AS	4	4	48.8	48.8	14.415	31984000	23633000	21743000	0	27246000	31943000
transcript26942_2(SeqID-Frame)ORF-0-L149AS	5	5	45.6	45.6	15.858	907150000	672920000	1104900000	1060100000	358910000	1960000000
transcript48164_4(SeqID-Frame)ORF-0-L652AS;transcript7677_5(SeqID-Frame)ORF-11-L131AS;transcript53243_3(SeqID-Frame)ORF-4-L181AS;transcript7677_5(SeqID-Frame)ORF-2-L122AS;transcript80741_6(SeqID-Frame)ORF-2-L122AS;transcript7677_5(SeqID-Frame)ORF-14-L116AS;transcript53243_1(SeqID-Frame)ORF-11-L133AS;transcript7677_6(SeqID-Frame)ORF-4-L129AS;transcript80741_4(SeqID-Frame)ORF-4-L129AS	13	12	24.8	23.2	73.157	187630000	178700000	137870000	150610000	192440000	220460000
transcript20654_6(SeqID-Frame)ORF-0-L416AS;transcript94695_6(SeqID-Frame)ORF-0-L183AS;transcript20653_6(SeqID-Frame)ORF-6-L136AS;transcript20653_5(SeqID-Frame)ORF-0-L90AS;transcript94695_5(SeqID-Frame)ORF-8-L66AS	17	17	51.4	51.4	46.047	626250000	450710000	358420000	762780000	552430000	502400000
transcript61053_1(SeqID-Frame)ORF-0-L145AS	3	3	25.5	25.5	16.593	0	30865000	0	15420000	0	40216000
transcript12036_2(SeqID-Frame)ORF-1-L1799AS;transcript12037_1(SeqID-Frame)ORF-19-L557AS;transcript86980_3(SeqID-Frame)ORF-61-L557AS;transcript86980_1(SeqID-Frame)ORF-0-L562AS;transcript86981_2(SeqID-Frame)ORF-1-L154AS;transcript86980_3(SeqID-Frame)ORF-42-L313AS;transcript12037_2(SeqID-Frame)ORF-7-L211AS;transcript86980_1(SeqID-Frame)ORF-19-L211AS;transcript86979_5(SeqID-Frame)ORF-4-L193AS;transcr…	32	32	20.6	20.6	198.98	150740000	82766000	87821000	227300000	97565000	124670000
transcript15166_6(SeqID-Frame)ORF-1-L387AS;transcript15167_2(SeqID-Frame)ORF-0-L381AS	12	12	46.8	46.8	42.341	107970000	140600000	102290000	156300000	184070000	132200000
transcript35765_2(SeqID-Frame)ORF-2-L172AS;transcript104646_6(SeqID-Frame)ORF-0-L66AS;transcript104645_2(SeqID-Frame)ORF-3-L86AS	5	5	37.8	37.8	19.46	28634000	31113000	43425000	27091000	40087000	56772000
transcript13441_4(SeqID-Frame)ORF-3-L424AS;transcript88363_2(SeqID-Frame)ORF-3-L385AS	7	7	27.4	27.4	47.676	32179000	36646000	46704000	41058000	40460000	67848000
transcript16738_1(SeqID-Frame)ORF-0-L255AS;transcript16739_1(SeqID-Frame)ORF-0-L212AS	5	5	25.9	25.9	30.026	0	45332000	0	0	0	58890000
transcript45912_3(SeqID-Frame)ORF-1-L363AS;transcript22377_2(SeqID-Frame)ORF-1-L137AS;transcript22377_1(SeqID-Frame)ORF-4-L313AS	9	9	20.4	20.4	39.046	215990000	283870000	126080000	181430000	242190000	290000000
transcript11033_3(SeqID-Frame)ORF-0-L487AS	27	24	50.7	48.5	54.473	5013800000	6100800000	4989700000	6311600000	8181400000	6210100000
transcript40530_1(SeqID-Frame)ORF-9-L158AS	4	4	38.6	38.6	17.188	103830000	118310000	99988000	163130000	160110000	123160000
transcript10175_3(SeqID-Frame)ORF-0-L571AS;transcript10176_4(SeqID-Frame)ORF-0-L158AS	15	15	38.9	38.9	64.016	85398000	110970000	83161000	169280000	97806000	154070000
transcript10143_5(SeqID-Frame)ORF-1-L666AS;transcript10144_4(SeqID-Frame)ORF-13-L356AS;transcript84691_6(SeqID-Frame)ORF-13-L315AS;transcript84691_5(SeqID-Frame)ORF-32-L135AS;transcript10144_5(SeqID-Frame)ORF-5-L192AS;transcript84691_4(SeqID-Frame)ORF-2-L170AS	15	15	31.2	31.2	76.736	144870000	170410000	105370000	140370000	172640000	184850000
transcript6383_5(SeqID-Frame)ORF-37-L1716AS;transcript6382_3(SeqID-Frame)ORF-43-L1713AS;transcript78704_1(SeqID-Frame)ORF-30-L384AS;transcript78706_2(SeqID-Frame)ORF-1-L297AS;transcript78704_3(SeqID-Frame)ORF-47-L221AS;transcript6384_1(SeqID-Frame)ORF-0-L88AS;transcript78704_2(SeqID-Frame)ORF-20-L224AS;transcript78703_5(SeqID-Frame)ORF-29-L197AS	19	18	14.2	13.5	192.97	31128000	40298000	25485000	26258000	53235000	32021000
transcript14265_2(SeqID-Frame)ORF-0-L487AS;transcript14266_6(SeqID-Frame)ORF-0-L349AS;transcript14266_4(SeqID-Frame)ORF-13-L254AS	11	9	22.6	17	54.962	76137000	140420000	140740000	192370000	149490000	214850000
transcript26228_1(SeqID-Frame)ORF-9-L268AS;transcript98826_3(SeqID-Frame)ORF-0-L99AS;transcript98825_5(SeqID-Frame)ORF-3-L59AS	10	10	46.6	46.6	29.735	141800000	81151000	92588000	128320000	99492000	125380000
transcript82074_6(SeqID-Frame)ORF-5-L366AS	6	6	18.9	18.9	40.609	18903000	29508000	47351000	0	47552000	51910000
transcript17149_2(SeqID-Frame)ORF-5-L90AS;transcript17150_1(SeqID-Frame)ORF-3-L90AS;transcript17151_2(SeqID-Frame)ORF-3-L90AS;transcript91726_5(SeqID-Frame)ORF-0-L42AS	3	3	43.3	43.3	10.524	76530000	18844000	77175000	78827000	53423000	70817000
transcript79158_3(SeqID-Frame)ORF-0-L292AS;transcript79157_6(SeqID-Frame)ORF-0-L299AS;transcript6685_3(SeqID-Frame)ORF-1-L242AS;transcript79160_3(SeqID-Frame)ORF-0-L113AS;transcript6685_1(SeqID-Frame)ORF-14-L81AS;transcript79160_1(SeqID-Frame)ORF-8-L81AS	11	11	52.1	52.1	31.806	1674400000	1571000000	769010000	1779500000	1417100000	1609100000
transcript33409_6(SeqID-Frame)ORF-0-L203AS	9	9	30.5	30.5	22.539	32555000	102600000	42845000	249700000	34567000	153400000
transcript10847_2(SeqID-Frame)ORF-4-L118AS	6	3	39.8	22.9	13.915	63020000	70005000	58137000	55446000	89042000	76530000
transcript45287_1(SeqID-Frame)ORF-2-L82AS	2	2	30.5	30.5	9.0333	214020000	0	107070000	173320000	52419000	85857000
transcript44914_5(SeqID-Frame)ORF-0-L219AS	7	7	42.9	42.9	24.582	136300000	71851000	93702000	156800000	147150000	66578000
transcript7629_6(SeqID-Frame)ORF-2-L245AS;transcript80682_2(SeqID-Frame)ORF-2-L245AS	10	10	35.9	35.9	27.831	954020000	612960000	725810000	873410000	852080000	874140000
transcript78177_3(SeqID-Frame)ORF-57-L175AS;transcript78183_3(SeqID-Frame)ORF-0-L53AS;transcript6075_1(SeqID-Frame)ORF-37-L37AS	4	4	27.4	27.4	19.114	32328000	34970000	83499000	37385000	88449000	64238000
transcript64727_1(SeqID-Frame)ORF-0-L268AS;transcript62099_4(SeqID-Frame)ORF-7-L150AS	13	10	45.1	37.3	29.882	706550000	517500000	427900000	667100000	544850000	673500000
transcript12194_3(SeqID-Frame)ORF-0-L146AS;transcript12193_2(SeqID-Frame)ORF-0-L145AS;transcript12195_2(SeqID-Frame)ORF-3-L83AS	5	5	44.5	44.5	15.003	136530000	1001200000	618850000	80451000	1577800000	509780000
transcript54111_1(SeqID-Frame)ORF-2-L75AS	3	3	46.7	46.7	8.3314	0	27070000	22880000	0	22646000	41654000
transcript7567_2(SeqID-Frame)ORF-2-L938AS;transcript80587_4(SeqID-Frame)ORF-29-L527AS	35	22	44.2	30.2	106.19	356920000	861050000	945910000	571990000	1045500000	1276700000
transcript18250_1(SeqID-Frame)ORF-0-L427AS;transcript92711_3(SeqID-Frame)ORF-0-L146AS;transcript92710_3(SeqID-Frame)ORF-3-L93AS	6	5	20.4	17.3	48.496	92059000	72567000	75040000	133140000	91406000	98264000
transcript10989_4(SeqID-Frame)ORF-3-L992AS;transcript85885_3(SeqID-Frame)ORF-0-L345AS;transcript85884_5(SeqID-Frame)ORF-0-L254AS;transcript49061_1(SeqID-Frame)ORF-4-L130AS	4	4	5.1	5.1	115.03	0	5637000	0	0	7240900	0
transcript12929_2(SeqID-Frame)ORF-1-L441AS;transcript12930_1(SeqID-Frame)ORF-3-L440AS	9	9	24.9	24.9	49.266	151330000	44960000	151830000	132980000	75772000	176970000
transcript7064_3(SeqID-Frame)ORF-4-L177AS	11	7	78	55.9	20.165	805700000	830730000	768800000	1531800000	1223300000	830970000
transcript18983_1(SeqID-Frame)ORF-0-L690AS;transcript93304_2(SeqID-Frame)ORF-0-L136AS;transcript93303_2(SeqID-Frame)ORF-4-L79AS;transcript93304_1(SeqID-Frame)ORF-8-L74AS;transcript93303_1(SeqID-Frame)ORF-0-L47AS	33	15	52	21.3	78.203	216820000	343420000	305400000	506870000	319890000	513260000
transcript84489_2(SeqID-Frame)ORF-3-L271AS;transcript9991_2(SeqID-Frame)ORF-3-L186AS;transcript84490_5(SeqID-Frame)ORF-3-L110AS	2	2	10	10	31.11	0	0	24551000	16857000	0	31515000
transcript25402_3(SeqID-Frame)ORF-10-L356AS;transcript21651_1(SeqID-Frame)ORF-38-L25AS	20	20	65.2	65.2	39.373	521990000	453280000	410860000	492920000	527930000	581140000
transcript50496_5(SeqID-Frame)ORF-0-L113AS	4	4	43.4	43.4	12.903	46978000	42318000	44212000	64578000	38036000	72967000
transcript79086_1(SeqID-Frame)ORF-1-L408AS;transcript79087_1(SeqID-Frame)ORF-1-L388AS;transcript79091_1(SeqID-Frame)ORF-1-L388AS;transcript79089_1(SeqID-Frame)ORF-1-L381AS;transcript79097_6(SeqID-Frame)ORF-0-L356AS;transcript79095_6(SeqID-Frame)ORF-0-L336AS;transcript79090_1(SeqID-Frame)ORF-1-L213AS	8	8	23.8	23.8	44.947	126760000	97680000	111290000	95738000	125600000	142300000
transcript36451_3(SeqID-Frame)ORF-0-L242AS	7	7	24.8	24.8	26.308	72129000	44917000	32539000	79279000	52528000	46693000
transcript16307_5(SeqID-Frame)ORF-3-L498AS;transcript91004_5(SeqID-Frame)ORF-3-L466AS;transcript16306_3(SeqID-Frame)ORF-0-L445AS;transcript91005_2(SeqID-Frame)ORF-0-L197AS;transcript91006_2(SeqID-Frame)ORF-0-L197AS;transcript91005_3(SeqID-Frame)ORF-9-L284AS;transcript91006_3(SeqID-Frame)ORF-9-L200AS;transcript91006_1(SeqID-Frame)ORF-17-L150AS	9	9	22.3	22.3	54.642	117500000	72853000	40616000	57819000	84923000	60318000
transcript8951_5(SeqID-Frame)ORF-1-L437AS;transcript82847_5(SeqID-Frame)ORF-0-L420AS	9	1	25.9	2.7	49.866	188920000	298760000	267810000	196500000	412740000	312400000
transcript14598_3(SeqID-Frame)ORF-0-L375AS;transcript89399_1(SeqID-Frame)ORF-6-L111AS;transcript89400_2(SeqID-Frame)ORF-0-L68AS	15	8	46.9	27.7	41.957	422820000	392980000	360710000	657320000	220600000	743900000
transcript9762_3(SeqID-Frame)ORF-0-L534AS;transcript84076_2(SeqID-Frame)ORF-0-L125AS;transcript84076_3(SeqID-Frame)ORF-5-L47AS	10	10	22.8	22.8	60.911	31896000	47247000	67346000	28231000	75200000	71415000
transcript20256_2(SeqID-Frame)ORF-0-L268AS	5	5	19	19	29.332	0	96477000	99431000	0	144180000	106330000
transcript28218_2(SeqID-Frame)ORF-2-L496AS	4	4	9.9	9.9	56.5	0	0	8697100	6869100	0	11119000
transcript80949_2(SeqID-Frame)ORF-0-L326AS	18	2	58.3	10.7	36.799	386720000	287490000	198180000	268660000	300380000	320530000
transcript75353_2(SeqID-Frame)ORF-1-L238AS;transcript4292_4(SeqID-Frame)ORF-1-L190AS;transcript4294_2(SeqID-Frame)ORF-1-L118AS	5	3	21.4	11.8	27.92	365150000	382060000	231410000	333350000	416810000	367160000
transcript13993_2(SeqID-Frame)ORF-3-L505AS;transcript88851_5(SeqID-Frame)ORF-0-L250AS;transcript73887_2(SeqID-Frame)ORF-0-L283AS;transcript73885_2(SeqID-Frame)ORF-0-L70AS;transcript73882_1(SeqID-Frame)ORF-0-L161AS;transcript73882_2(SeqID-Frame)ORF-3-L67AS;transcript73883_3(SeqID-Frame)ORF-0-L61AS	20	7	35.6	15.6	55.029	1400000000	516560000	474870000	1121200000	746150000	520710000
transcript11560_3(SeqID-Frame)ORF-1-L188AS	9	9	36.2	36.2	21.733	353510000	270610000	284330000	352310000	415860000	293100000
transcript38060_3(SeqID-Frame)ORF-1-L441AS	9	9	25.6	25.6	49.837	75548000	73083000	58728000	72234000	121900000	46447000
transcript27149_2(SeqID-Frame)ORF-3-L506AS;transcript99421_1(SeqID-Frame)ORF-0-L114AS	6	5	12.6	9.7	56.464	33403000	100490000	59131000	41968000	107300000	96529000
transcript11513_3(SeqID-Frame)ORF-3-L1216AS;transcript86497_3(SeqID-Frame)ORF-6-L273AS;transcript86495_1(SeqID-Frame)ORF-2-L91AS;transcript86496_6(SeqID-Frame)ORF-9-L255AS;transcript11514_3(SeqID-Frame)ORF-1-L96AS;transcript86495_3(SeqID-Frame)ORF-0-L49AS;transcript86496_6(SeqID-Frame)ORF-4-L75AS;transcript86496_5(SeqID-Frame)ORF-0-L74AS;transcript11514_1(SeqID-Frame)ORF-0-L64AS	22	22	20.4	20.4	138.57	71166000	30504000	50940000	66076000	33130000	70866000
transcript16074_1(SeqID-Frame)ORF-1-L323AS;transcript16075_2(SeqID-Frame)ORF-4-L146AS;transcript90798_3(SeqID-Frame)ORF-0-L104AS;transcript16075_1(SeqID-Frame)ORF-7-L92AS;transcript16075_2(SeqID-Frame)ORF-6-L71AS	12	12	51.7	51.7	35.359	146750000	116660000	174260000	121650000	0	371320000
transcript83257_6(SeqID-Frame)ORF-1-L274AS;transcript9231_2(SeqID-Frame)ORF-1-L274AS;transcript83258_6(SeqID-Frame)ORF-0-L91AS	6	3	28.8	15.7	30.753	1543700000	895490000	882700000	1322200000	1170900000	1098200000
transcript54216_1(SeqID-Frame)ORF-1-L271AS	9	9	35.1	35.1	31.447	349850000	221710000	75477000	352740000	204520000	174620000
transcript13453_6(SeqID-Frame)ORF-0-L492AS;transcript88379_6(SeqID-Frame)ORF-1-L55AS	8	8	16.7	16.7	56.098	101100000	41315000	43070000	60653000	72940000	34714000
transcript99766_2(SeqID-Frame)ORF-0-L181AS;transcript27653_2(SeqID-Frame)ORF-0-L112AS;transcript27654_6(SeqID-Frame)ORF-0-L41AS;transcript27654_5(SeqID-Frame)ORF-8-L84AS;transcript27654_4(SeqID-Frame)ORF-3-L72AS	4	3	31.5	24.3	20.276	20715000	29861000	21833000	41941000	25269000	40639000
transcript77244_6(SeqID-Frame)ORF-1-L586AS;transcript77245_3(SeqID-Frame)ORF-1-L382AS;transcript77246_3(SeqID-Frame)ORF-3-L195AS;transcript77245_1(SeqID-Frame)ORF-9-L157AS;transcript77246_1(SeqID-Frame)ORF-5-L263AS	12	12	24.1	24.1	66.615	103140000	82579000	128290000	59986000	99929000	168910000
transcript14165_2(SeqID-Frame)ORF-21-L706AS;transcript14167_2(SeqID-Frame)ORF-13-L219AS;transcript14167_1(SeqID-Frame)ORF-0-L210AS;transcript14166_1(SeqID-Frame)ORF-10-L228AS;transcript14167_1(SeqID-Frame)ORF-11-L213AS;transcript14166_3(SeqID-Frame)ORF-37-L138AS	17	7	32.6	13.5	78.828	83786000	105240000	55384000	75816000	95893000	108800000
transcript29274_1(SeqID-Frame)ORF-0-L315AS;transcript100800_6(SeqID-Frame)ORF-0-L37AS	4	4	18.4	18.4	34.857	16761000	37814000	23749000	37208000	37858000	40520000
transcript14836_1(SeqID-Frame)ORF-2-L227AS;transcript89657_3(SeqID-Frame)ORF-1-L227AS	6	6	30	30	25.507	102320000	79719000	127610000	63128000	54586000	209360000
transcript13205_3(SeqID-Frame)ORF-0-L504AS	14	14	30	30	56.175	328600000	453560000	321790000	310370000	640440000	345640000
transcript13689_6(SeqID-Frame)ORF-5-L318AS;transcript88560_5(SeqID-Frame)ORF-7-L314AS;transcript88558_3(SeqID-Frame)ORF-5-L155AS;transcript88561_6(SeqID-Frame)ORF-4-L242AS;transcript88559_2(SeqID-Frame)ORF-3-L106AS;transcript88561_5(SeqID-Frame)ORF-4-L87AS	8	8	24.2	24.2	37.099	204750000	244120000	230750000	200080000	219050000	383720000
transcript4672_6(SeqID-Frame)ORF-38-L524AS	12	4	22.9	6.7	59.709	0	28084000	41939000	0	0	88870000
transcript16049_6(SeqID-Frame)ORF-3-L227AS;transcript90772_2(SeqID-Frame)ORF-1-L102AS	3	3	14.1	14.1	25.812	64655000	91049000	96239000	106130000	0	237560000
transcript10830_2(SeqID-Frame)ORF-23-L318AS;transcript10829_3(SeqID-Frame)ORF-34-L319AS;transcript85697_3(SeqID-Frame)ORF-7-L169AS;transcript85696_2(SeqID-Frame)ORF-0-L97AS;transcript85697_1(SeqID-Frame)ORF-4-L69AS	8	6	31.1	23.3	37.696	0	20104000	40692000	0	25784000	51301000
transcript7446_4(SeqID-Frame)ORF-0-L2229AS;transcript80382_6(SeqID-Frame)ORF-14-L188AS;transcript80388_4(SeqID-Frame)ORF-15-L130AS;transcript7445_5(SeqID-Frame)ORF-0-L187AS;transcript80387_2(SeqID-Frame)ORF-3-L295AS;transcript7445_4(SeqID-Frame)ORF-12-L140AS;transcript80382_5(SeqID-Frame)ORF-6-L52AS	15	15	8.9	8.9	246.38	200430000	112020000	124230000	260450000	171420000	128030000
transcript26716_2(SeqID-Frame)ORF-0-L537AS;transcript99161_3(SeqID-Frame)ORF-3-L404AS;transcript26717_6(SeqID-Frame)ORF-5-L357AS;transcript26717_4(SeqID-Frame)ORF-3-L55AS;transcript99161_1(SeqID-Frame)ORF-0-L70AS;transcript26717_5(SeqID-Frame)ORF-26-L59AS	12	12	28.7	28.7	61.079	44869000	67561000	35463000	47799000	62805000	67753000
transcript74618_6(SeqID-Frame)ORF-0-L233AS;transcript74619_5(SeqID-Frame)ORF-0-L137AS;transcript74623_1(SeqID-Frame)ORF-1-L79AS;transcript74614_2(SeqID-Frame)ORF-7-L153AS;transcript74613_2(SeqID-Frame)ORF-7-L147AS;transcript19420_2(SeqID-Frame)ORF-0-L95AS;transcript5346_5(SeqID-Frame)ORF-0-L21AS;transcript74614_3(SeqID-Frame)ORF-5-L82AS;transcript74613_3(SeqID-Frame)ORF-5-L75AS	13	1	50.2	6	27.628	23123000	63569000	22619000	27470000	52326000	56877000
transcript5451_1(SeqID-Frame)ORF-1-L205AS;transcript5450_4(SeqID-Frame)ORF-20-L125AS;transcript5450_3(SeqID-Frame)ORF-68-L117AS;transcript5450_2(SeqID-Frame)ORF-46-L104AS;transcript5450_5(SeqID-Frame)ORF-22-L95AS	8	8	37.6	37.6	23.469	1332400000	1252900000	1342500000	1664900000	1247900000	2040400000
transcript8067_2(SeqID-Frame)ORF-2-L527AS;transcript81365_5(SeqID-Frame)ORF-2-L359AS;transcript81364_4(SeqID-Frame)ORF-6-L234AS;transcript81364_4(SeqID-Frame)ORF-2-L124AS	12	8	30.2	19.7	58.68	229430000	443330000	285750000	266610000	480280000	442580000
transcript8561_2(SeqID-Frame)ORF-29-L661AS;transcript8562_2(SeqID-Frame)ORF-29-L651AS	17	17	33.4	33.4	72.658	144010000	100190000	101270000	147040000	140610000	114180000
transcript7385_3(SeqID-Frame)ORF-3-L537AS;transcript7384_1(SeqID-Frame)ORF-2-L430AS;transcript80272_1(SeqID-Frame)ORF-3-L414AS;transcript7386_1(SeqID-Frame)ORF-11-L212AS;transcript80274_1(SeqID-Frame)ORF-7-L100AS;transcript7384_2(SeqID-Frame)ORF-18-L80AS;transcript80275_2(SeqID-Frame)ORF-0-L65AS;transcript80274_3(SeqID-Frame)ORF-2-L297AS;transcript80274_2(SeqID-Frame)ORF-0-L68AS;transcript11962_1…	9	9	16.8	16.8	58.287	54597000	39909000	80217000	83656000	61258000	90586000
transcript83395_4(SeqID-Frame)ORF-13-L416AS;transcript9321_5(SeqID-Frame)ORF-15-L348AS	14	5	29.8	16.3	47.785	138190000	237070000	216120000	377270000	205360000	367370000
transcript21737_4(SeqID-Frame)ORF-0-L270AS	3	3	7.8	7.8	30.811	0	0	21288000	18891000	0	26898000
transcript60516_4(SeqID-Frame)ORF-4-L337AS	12	10	40.4	34.1	38.712	45414000	36183000	34990000	91003000	46884000	43030000
transcript20485_5(SeqID-Frame)ORF-2-L187AS;transcript20486_6(SeqID-Frame)ORF-2-L187AS;transcript12912_1(SeqID-Frame)ORF-2-L184AS;transcript87846_2(SeqID-Frame)ORF-2-L184AS;transcript87847_1(SeqID-Frame)ORF-2-L184AS;transcript94543_2(SeqID-Frame)ORF-0-L162AS	10	5	56.7	28.9	21.394	1626400000	2285100000	2458000000	2805000000	2613000000	3378000000
transcript18814_4(SeqID-Frame)ORF-0-L444AS;transcript93175_5(SeqID-Frame)ORF-0-L406AS;transcript18813_1(SeqID-Frame)ORF-0-L289AS;transcript18813_3(SeqID-Frame)ORF-27-L105AS;transcript93174_1(SeqID-Frame)ORF-4-L106AS;transcript93174_3(SeqID-Frame)ORF-0-L73AS	18	18	41.4	41.4	50.019	429190000	253460000	330310000	493480000	368610000	368500000
transcript19620_2(SeqID-Frame)ORF-0-L570AS;transcript19619_2(SeqID-Frame)ORF-5-L224AS;transcript19619_1(SeqID-Frame)ORF-0-L117AS;transcript93831_2(SeqID-Frame)ORF-2-L41AS	16	16	32.8	32.8	64.104	142970000	123360000	140110000	134480000	162540000	170000000
transcript15237_2(SeqID-Frame)ORF-1-L468AS;transcript15236_3(SeqID-Frame)ORF-7-L124AS;transcript15236_2(SeqID-Frame)ORF-4-L88AS;transcript15236_2(SeqID-Frame)ORF-13-L67AS	6	6	16.9	16.9	50.2	21613000	31259000	54364000	21374000	38221000	69832000
transcript19841_1(SeqID-Frame)ORF-0-L408AS;transcript94001_3(SeqID-Frame)ORF-3-L90AS	6	6	15.4	15.4	46.059	28413000	40498000	30129000	51319000	42255000	46854000
transcript86317_3(SeqID-Frame)ORF-1-L893AS;transcript11333_6(SeqID-Frame)ORF-0-L202AS;transcript11333_4(SeqID-Frame)ORF-15-L140AS;transcript11331_1(SeqID-Frame)ORF-0-L112AS;transcript11333_5(SeqID-Frame)ORF-16-L151AS;transcript86316_6(SeqID-Frame)ORF-4-L98AS;transcript11331_2(SeqID-Frame)ORF-7-L104AS;transcript86316_5(SeqID-Frame)ORF-0-L87AS;transcript11332_3(SeqID-Frame)ORF-0-L49AS;transcript113…	36	36	40.5	40.5	103.5	681700000	653970000	393880000	820880000	651560000	670410000
transcript95705_4(SeqID-Frame)ORF-0-L379AS;transcript95706_2(SeqID-Frame)ORF-0-L69AS;transcript95706_3(SeqID-Frame)ORF-3-L29AS;transcript17848_4(SeqID-Frame)ORF-3-L35AS;transcript92374_6(SeqID-Frame)ORF-5-L31AS	18	6	50.4	15	42.367	888980000	606850000	331250000	1122700000	276900000	906310000
transcript94673_4(SeqID-Frame)ORF-0-L173AS	6	2	25.4	6.9	20.055	143490000	111650000	99444000	167750000	100880000	165340000
transcript16216_2(SeqID-Frame)ORF-1-L232AS;transcript90921_1(SeqID-Frame)ORF-0-L115AS;transcript90921_2(SeqID-Frame)ORF-9-L97AS	9	9	34.1	34.1	26.242	185330000	130450000	62912000	104350000	107520000	136320000
transcript15690_1(SeqID-Frame)ORF-0-L829AS	21	21	29.2	29.2	93.1	114700000	133970000	143930000	187790000	186450000	163750000
transcript28100_6(SeqID-Frame)ORF-1-L279AS	3	3	10.8	10.8	30.834	36982000	30706000	65071000	59882000	0	120670000
transcript15485_1(SeqID-Frame)ORF-3-L739AS;transcript15486_1(SeqID-Frame)ORF-3-L443AS;transcript90231_3(SeqID-Frame)ORF-5-L358AS;transcript90230_6(SeqID-Frame)ORF-0-L396AS;transcript15486_3(SeqID-Frame)ORF-33-L329AS	21	19	34.6	32.3	81.544	1249700000	829840000	967110000	1298500000	1054900000	1208100000
transcript13449_2(SeqID-Frame)ORF-0-L173AS	3	3	18.5	18.5	19.154	0	0	34494000	23027000	0	43414000
transcript26822_1(SeqID-Frame)ORF-3-L139AS	5	5	54	54	14.769	242770000	93717000	217780000	255170000	204580000	187360000
transcript10566_3(SeqID-Frame)ORF-2-L705AS;transcript85284_2(SeqID-Frame)ORF-2-L391AS;transcript85285_1(SeqID-Frame)ORF-2-L37AS	38	19	54.8	27.8	79.832	290440000	639370000	653460000	473330000	711630000	914850000
transcript87474_1(SeqID-Frame)ORF-0-L277AS;transcript12562_4(SeqID-Frame)ORF-0-L178AS;transcript87473_2(SeqID-Frame)ORF-0-L104AS;transcript12562_6(SeqID-Frame)ORF-8-L94AS;transcript87475_1(SeqID-Frame)ORF-4-L73AS;transcript87475_2(SeqID-Frame)ORF-0-L57AS	14	14	56	56	30.654	732960000	331480000	348550000	436080000	420410000	435030000
transcript9760_3(SeqID-Frame)ORF-39-L378AS;REV__transcript16429_6(SeqID-Frame)ORF-5-L64AS;REV__transcript91100_5(SeqID-Frame)ORF-6-L39AS	7	4	23.5	12.7	42.763	0	14697000	16269000	11815000	24111000	14839000
transcript45652_1(SeqID-Frame)ORF-2-L438AS	7	7	21.2	21.2	49.603	53663000	35123000	39246000	36133000	26976000	66535000
transcript14864_3(SeqID-Frame)ORF-2-L1251AS;transcript14862_4(SeqID-Frame)ORF-11-L373AS;transcript14862_4(SeqID-Frame)ORF-0-L283AS;transcript14862_6(SeqID-Frame)ORF-19-L236AS;transcript14863_1(SeqID-Frame)ORF-0-L200AS;transcript89673_6(SeqID-Frame)ORF-39-L91AS	32	6	36.5	7.9	138.02	241230000	205460000	248090000	218370000	247310000	322910000
transcript15629_2(SeqID-Frame)ORF-22-L365AS;transcript90374_2(SeqID-Frame)ORF-22-L365AS;transcript90378_2(SeqID-Frame)ORF-27-L103AS;transcript90378_1(SeqID-Frame)ORF-7-L92AS;transcript90378_3(SeqID-Frame)ORF-14-L86AS;transcript90376_1(SeqID-Frame)ORF-19-L71AS;transcript90378_3(SeqID-Frame)ORF-21-L42AS	12	11	41.6	35.1	42.049	0	109880000	181190000	41536000	159150000	206770000
transcript15948_2(SeqID-Frame)ORF-0-L169AS;transcript90687_6(SeqID-Frame)ORF-0-L148AS	4	4	38.5	38.5	19.045	40517000	66755000	57285000	87994000	72559000	83306000
transcript9340_1(SeqID-Frame)ORF-27-L139AS	2	2	24.5	24.5	15.337	25552000	11670000	26610000	13763000	18957000	29090000
transcript8528_3(SeqID-Frame)ORF-4-L267AS;transcript82126_2(SeqID-Frame)ORF-6-L44AS;transcript82126_2(SeqID-Frame)ORF-4-L162AS;transcript82127_1(SeqID-Frame)ORF-3-L135AS;transcript82126_3(SeqID-Frame)ORF-8-L24AS	10	10	37.8	37.8	30.65	227600000	332830000	422840000	245460000	532040000	416330000
transcript6660_3(SeqID-Frame)ORF-0-L493AS;transcript79108_3(SeqID-Frame)ORF-0-L285AS;transcript6661_6(SeqID-Frame)ORF-3-L313AS;transcript79108_1(SeqID-Frame)ORF-13-L210AS;transcript79110_2(SeqID-Frame)ORF-0-L147AS;transcript6661_5(SeqID-Frame)ORF-15-L211AS	7	7	20.5	20.5	53.831	86176000	42234000	31768000	76591000	41757000	51062000
transcript81665_1(SeqID-Frame)ORF-2-L234AS	4	4	18.4	18.4	25.025	193570000	0	317420000	112010000	106430000	291530000
transcript8733_2(SeqID-Frame)ORF-0-L195AS;transcript82499_2(SeqID-Frame)ORF-5-L134AS;transcript8732_1(SeqID-Frame)ORF-12-L50AS	10	9	64.1	60.5	21.051	4547500000	4117400000	3818900000	4437800000	5209600000	4738700000
transcript10837_2(SeqID-Frame)ORF-0-L229AS	13	10	47.6	36.7	25.933	1071200000	2246700000	2517500000	2674200000	3003200000	2964600000
transcript15626_6(SeqID-Frame)ORF-0-L232AS	6	6	29.7	29.7	26.424	240810000	142610000	127220000	166300000	173340000	164650000
transcript18539_2(SeqID-Frame)ORF-2-L191AS;transcript92945_6(SeqID-Frame)ORF-0-L77AS	3	3	18.8	18.8	22.115	0	0	44135000	0	0	55262000
transcript23270_2(SeqID-Frame)ORF-0-L54AS;transcript96754_1(SeqID-Frame)ORF-0-L40AS	3	3	59.3	59.3	5.7825	0	40306000	0	0	50458000	0
transcript19583_1(SeqID-Frame)ORF-0-L340AS;transcript93799_2(SeqID-Frame)ORF-0-L184AS	9	8	33.2	30.6	38.299	8116900000	4106400000	4435700000	19075000000	5900900000	4791400000
transcript38250_4(SeqID-Frame)ORF-0-L98AS	4	4	43.9	43.9	11.225	236890000	210030000	300560000	352040000	156320000	482540000
transcript8549_6(SeqID-Frame)ORF-2-L268AS;transcript8548_2(SeqID-Frame)ORF-0-L202AS	4	4	17.5	17.5	29.593	21084000	82008000	72199000	14596000	137170000	55738000
transcript80365_1(SeqID-Frame)ORF-0-L314AS	25	1	59.2	4.1	35.782	164600000	170420000	95766000	178150000	231290000	101660000
transcript5503_1(SeqID-Frame)ORF-0-L308AS	21	4	69.8	14	33.854	638510000	792470000	250300000	855870000	1042200000	261410000
transcript26134_3(SeqID-Frame)ORF-1-L309AS	4	3	15.5	12.9	34.621	193030000	232610000	231980000	249670000	241740000	339050000
transcript26525_4(SeqID-Frame)ORF-17-L364AS	6	6	18.1	18.1	41.907	32841000	67693000	42319000	70193000	76501000	61003000
transcript83401_1(SeqID-Frame)ORF-1-L359AS	9	3	32	10.3	39.927	145260000	178060000	240060000	206570000	243420000	278980000
transcript12144_6(SeqID-Frame)ORF-21-L598AS	10	4	24.1	9.9	68.042	54664000	28758000	57441000	32806000	28514000	79160000
transcript15428_1(SeqID-Frame)ORF-35-L131AS;transcript15427_3(SeqID-Frame)ORF-0-L63AS	7	7	66.4	66.4	15.361	339630000	275360000	328950000	372550000	355310000	399320000
transcript30858_2(SeqID-Frame)ORF-1-L239AS;transcript43431_2(SeqID-Frame)ORF-1-L207AS;transcript43431_3(SeqID-Frame)ORF-8-L54AS	7	6	49.8	43.1	25.873	212030000	163650000	239390000	189130000	331410000	171770000
transcript11411_3(SeqID-Frame)ORF-0-L485AS;transcript86385_2(SeqID-Frame)ORF-0-L455AS;transcript86385_1(SeqID-Frame)ORF-31-L21AS	21	21	60.2	60.2	53.387	2392900000	2696700000	2277600000	2321300000	2471200000	3736600000
transcript4550_5(SeqID-Frame)ORF-12-L1761AS;transcript4555_5(SeqID-Frame)ORF-12-L1761AS;transcript4551_2(SeqID-Frame)ORF-15-L1564AS;transcript75839_3(SeqID-Frame)ORF-12-L1407AS;transcript4553_1(SeqID-Frame)ORF-4-L863AS;transcript4554_1(SeqID-Frame)ORF-4-L863AS;transcript75842_1(SeqID-Frame)ORF-4-L863AS;transcript4552_1(SeqID-Frame)ORF-4-L796AS;transcript4552_3(SeqID-Frame)ORF-35-L576AS;transcript…	4	4	2.9	2.9	190.8	0	0	21432000	0	16546000	10187000
transcript35770_3(SeqID-Frame)ORF-0-L203AS	3	3	15.8	15.8	23.193	24073000	27210000	18845000	38156000	27652000	29782000
transcript28538_1(SeqID-Frame)ORF-1-L140AS	7	7	70.7	70.7	15.801	323140000	354750000	276110000	336360000	597630000	188850000
transcript84561_2(SeqID-Frame)ORF-13-L440AS;transcript10031_2(SeqID-Frame)ORF-18-L269AS;transcript84764_3(SeqID-Frame)ORF-3-L387AS;transcript59758_5(SeqID-Frame)ORF-7-L78AS	4	1	10.2	3.2	48.538	0	0	22036000	0	17349000	10114000
transcript38731_6(SeqID-Frame)ORF-0-L466AS;transcript106356_3(SeqID-Frame)ORF-4-L215AS;transcript101811_1(SeqID-Frame)ORF-4-L108AS;transcript101811_3(SeqID-Frame)ORF-15-L198AS	9	9	19.3	19.3	53.599	15014000	31297000	27052000	28632000	31758000	40942000
transcript5604_1(SeqID-Frame)ORF-1-L549AS;transcript77454_3(SeqID-Frame)ORF-0-L257AS;transcript77456_3(SeqID-Frame)ORF-0-L74AS	26	12	52.6	25.5	62.991	790820000	569160000	573170000	581770000	509990000	913200000
transcript9453_1(SeqID-Frame)ORF-2-L416AS;transcript83591_2(SeqID-Frame)ORF-4-L337AS;transcript9452_1(SeqID-Frame)ORF-4-L330AS;transcript9452_3(SeqID-Frame)ORF-0-L137AS	13	12	40.6	40.6	45.754	2662300000	1598100000	1843200000	3758600000	1721800000	2561800000
transcript6769_1(SeqID-Frame)ORF-45-L622AS;transcript79284_6(SeqID-Frame)ORF-1-L363AS;transcript79283_4(SeqID-Frame)ORF-5-L34AS	6	6	12.4	12.4	70.6	0	4719100	13547000	11560000	9607100	13124000
transcript29558_3(SeqID-Frame)ORF-0-L351AS	11	6	41.6	27.9	38.831	133430000	315540000	207700000	210020000	343500000	306890000
transcript11636_1(SeqID-Frame)ORF-0-L272AS;transcript86596_2(SeqID-Frame)ORF-0-L154AS;transcript86598_4(SeqID-Frame)ORF-0-L126AS;transcript86596_1(SeqID-Frame)ORF-9-L86AS	12	12	52.2	52.2	30.476	321140000	307890000	208550000	361690000	381040000	259720000
transcript14854_1(SeqID-Frame)ORF-1-L297AS;transcript14855_2(SeqID-Frame)ORF-1-L297AS;transcript89669_2(SeqID-Frame)ORF-5-L186AS;transcript89668_4(SeqID-Frame)ORF-0-L82AS;transcript89669_1(SeqID-Frame)ORF-0-L104AS	10	10	47.8	47.8	33.819	820110000	537420000	382080000	1062100000	507960000	632110000
transcript5936_4(SeqID-Frame)ORF-0-L298AS	7	7	28.9	28.9	32.731	207910000	600560000	291870000	187270000	691000000	415480000
transcript15103_6(SeqID-Frame)ORF-17-L293AS	6	3	24.2	12.6	32.467	0	49489000	31488000	54894000	46041000	54352000
transcript18240_2(SeqID-Frame)ORF-3-L550AS;transcript92706_6(SeqID-Frame)ORF-3-L116AS;transcript92706_6(SeqID-Frame)ORF-0-L125AS	6	6	14.9	14.9	62.666	0	13087000	23911000	9857400	17372000	28477000
transcript14922_1(SeqID-Frame)ORF-1-L199AS	5	4	31.2	26.1	22.1	44861000	58042000	163510000	93128000	109410000	165130000
transcript12842_6(SeqID-Frame)ORF-0-L232AS	7	7	26.3	26.3	26.778	0	109490000	60680000	29980000	127820000	82983000
transcript13812_3(SeqID-Frame)ORF-13-L1114AS;transcript13813_2(SeqID-Frame)ORF-0-L455AS;transcript88672_3(SeqID-Frame)ORF-9-L407AS	19	19	19.9	19.9	124.35	395640000	103090000	208590000	391160000	165750000	220090000
transcript30211_3(SeqID-Frame)ORF-2-L164AS;transcript101470_6(SeqID-Frame)ORF-0-L151AS	10	10	64.6	64.6	18.482	1008200000	8546500000	2418300000	814710000	10999000000	2574000000
transcript86701_3(SeqID-Frame)ORF-3-L316AS;transcript11756_1(SeqID-Frame)ORF-4-L255AS;transcript11756_3(SeqID-Frame)ORF-14-L124AS	17	8	65.2	33.9	35.256	1067800000	631740000	646110000	1160500000	754700000	826920000
transcript9005_1(SeqID-Frame)ORF-12-L987AS;transcript9006_3(SeqID-Frame)ORF-10-L987AS;transcript82931_2(SeqID-Frame)ORF-14-L920AS;transcript82932_1(SeqID-Frame)ORF-14-L920AS;transcript82930_5(SeqID-Frame)ORF-18-L455AS;transcript82930_4(SeqID-Frame)ORF-28-L212AS	6	5	7.9	7.1	114.26	7805200	8131600	11381000	9933500	11821000	12322000
transcript49857_2(SeqID-Frame)ORF-0-L76AS	3	3	51.3	51.3	8.6385	148190000	0	107920000	0	0	133500000
transcript13577_6(SeqID-Frame)ORF-2-L783AS;transcript13578_6(SeqID-Frame)ORF-2-L772AS;transcript88478_3(SeqID-Frame)ORF-0-L115AS;transcript107042_3(SeqID-Frame)ORF-0-L188AS	28	26	39.7	38.4	90.738	493330000	1642500000	709610000	1133300000	1889300000	1020200000
transcript17067_1(SeqID-Frame)ORF-22-L450AS;transcript91655_5(SeqID-Frame)ORF-0-L172AS;transcript31207_2(SeqID-Frame)ORF-0-L111AS	7	7	18	18	49.901	0	11288000	8358200	14866000	0	24293000
transcript9545_4(SeqID-Frame)ORF-0-L385AS;transcript83749_5(SeqID-Frame)ORF-0-L233AS;transcript83748_4(SeqID-Frame)ORF-4-L153AS	8	8	32.2	32.2	42.905	98718000	58773000	71623000	69717000	61894000	99309000
transcript22108_6(SeqID-Frame)ORF-0-L362AS	8	8	22.9	22.9	41.478	24897000	71684000	42290000	30222000	91363000	49482000
transcript10848_2(SeqID-Frame)ORF-0-L223AS;REV__transcript86160_4(SeqID-Frame)ORF-1-L49AS;transcript98914_1(SeqID-Frame)ORF-6-L30AS	11	10	43	35.4	25.886	640850000	624340000	810820000	755070000	837770000	935560000
transcript15219_1(SeqID-Frame)ORF-1-L342AS;transcript15218_2(SeqID-Frame)ORF-5-L217AS;transcript15217_1(SeqID-Frame)ORF-1-L291AS	8	8	29.8	29.8	38.81	81587000	113220000	122610000	123810000	142540000	148720000
transcript21995_2(SeqID-Frame)ORF-0-L340AS	2	2	9.1	9.1	37.076	23891000	39533000	0	0	48822000	0
transcript62060_1(SeqID-Frame)ORF-4-L304AS	3	3	11.2	11.2	34.701	0	5419500	7219000	0	7832000	7775200
transcript18580_2(SeqID-Frame)ORF-0-L485AS	6	6	17.5	17.5	54.452	97955000	120060000	167400000	62848000	123950000	230930000
transcript36573_2(SeqID-Frame)ORF-0-L177AS	3	3	20.3	20.3	20.25	0	5613400	11435000	7190200	0	21041000
transcript24198_2(SeqID-Frame)ORF-0-L166AS;transcript97405_1(SeqID-Frame)ORF-0-L72AS	2	2	11.4	11.4	19.782	0	13516000	0	0	0	16670000
transcript5990_3(SeqID-Frame)ORF-0-L449AS;transcript78066_3(SeqID-Frame)ORF-0-L125AS	26	26	51.9	51.9	51.771	3103400000	3832300000	3463200000	3025800000	5453200000	3544500000
transcript7275_2(SeqID-Frame)ORF-2-L336AS;transcript80105_2(SeqID-Frame)ORF-0-L162AS;transcript80105_3(SeqID-Frame)ORF-7-L115AS	13	12	42.9	40.2	38.443	25609000000	6714400000	6989700000	17016000000	7807700000	9091500000
transcript12157_1(SeqID-Frame)ORF-2-L185AS;transcript12156_3(SeqID-Frame)ORF-5-L104AS;transcript87103_1(SeqID-Frame)ORF-1-L99AS	3	3	13.5	13.5	21.166	0	25732000	55957000	27689000	32693000	68040000
transcript45709_1(SeqID-Frame)ORF-0-L221AS;transcript109614_1(SeqID-Frame)ORF-0-L119AS	4	4	25.3	25.3	25.6	67470000	50661000	25363000	58775000	44608000	49072000
transcript7581_6(SeqID-Frame)ORF-2-L624AS;transcript80611_5(SeqID-Frame)ORF-5-L201AS;transcript80611_6(SeqID-Frame)ORF-18-L158AS;transcript80611_6(SeqID-Frame)ORF-0-L94AS	32	32	40.9	40.9	71.19	1365600000	3304800000	2771400000	2262600000	4588500000	2898200000
transcript9816_5(SeqID-Frame)ORF-3-L433AS;transcript84168_4(SeqID-Frame)ORF-9-L348AS;transcript84167_2(SeqID-Frame)ORF-0-L220AS;transcript84167_3(SeqID-Frame)ORF-8-L97AS	10	7	30	21.9	47.51	118180000	128210000	167160000	159060000	176060000	187840000
transcript25866_3(SeqID-Frame)ORF-1-L173AS	6	6	40.5	40.5	19.546	119710000	164550000	162150000	133910000	123060000	279380000
transcript10670_3(SeqID-Frame)ORF-0-L639AS;transcript10669_3(SeqID-Frame)ORF-0-L647AS	14	14	25.8	25.8	73.92	177950000	258760000	282510000	165540000	351630000	315080000
transcript8022_3(SeqID-Frame)ORF-6-L315AS;transcript81299_2(SeqID-Frame)ORF-0-L93AS;transcript81303_3(SeqID-Frame)ORF-2-L116AS;transcript81304_3(SeqID-Frame)ORF-4-L115AS	10	10	41	41	36.902	260770000	81028000	98099000	454310000	100550000	119910000
transcript11356_1(SeqID-Frame)ORF-3-L282AS;transcript57050_3(SeqID-Frame)ORF-4-L93AS	10	9	47.5	43.6	32.089	182120000	243230000	139210000	313120000	241210000	229460000
transcript14228_4(SeqID-Frame)ORF-1-L541AS;REV__transcript18951_1(SeqID-Frame)ORF-4-L62AS;REV__transcript93281_3(SeqID-Frame)ORF-2-L62AS;REV__transcript93282_1(SeqID-Frame)ORF-3-L40AS	40	36	77.1	71.9	59.218	3926100000	3673700000	2744100000	5012200000	4204900000	3691400000
transcript10774_1(SeqID-Frame)ORF-0-L168AS	4	4	25	25	17.962	180260000	387370000	389800000	180400000	467110000	488460000
transcript11507_1(SeqID-Frame)ORF-23-L637AS;transcript86489_5(SeqID-Frame)ORF-13-L175AS;transcript86489_5(SeqID-Frame)ORF-8-L169AS;transcript86489_6(SeqID-Frame)ORF-5-L121AS;transcript86488_2(SeqID-Frame)ORF-0-L50AS	15	13	35.2	30.5	70.807	146690000	143370000	149850000	118110000	141630000	218860000
transcript10006_4(SeqID-Frame)ORF-0-L631AS;transcript10006_5(SeqID-Frame)ORF-0-L40AS	10	10	15.8	15.8	73.595	67317000	179200000	331110000	59307000	231440000	395920000
transcript10913_2(SeqID-Frame)ORF-0-L541AS;transcript85799_2(SeqID-Frame)ORF-0-L511AS;transcript10914_2(SeqID-Frame)ORF-5-L194AS;transcript10914_1(SeqID-Frame)ORF-22-L146AS;transcript85798_5(SeqID-Frame)ORF-0-L28AS	5	5	15.9	15.9	59.232	0	20099000	22782000	28325000	25581000	27122000
transcript12257_2(SeqID-Frame)ORF-1-L284AS;transcript87182_3(SeqID-Frame)ORF-5-L165AS	11	11	41.9	41.9	30.967	364300000	231410000	123880000	240430000	212750000	223740000
transcript35948_5(SeqID-Frame)ORF-5-L433AS;transcript60010_3(SeqID-Frame)ORF-7-L95AS	4	4	10.6	10.6	49.87	6547700	0	12033000	6480000	0	14779000
transcript5259_6(SeqID-Frame)ORF-1-L389AS;transcript76961_3(SeqID-Frame)ORF-1-L298AS;transcript76958_2(SeqID-Frame)ORF-1-L203AS	9	9	30.8	30.8	43.811	167090000	214820000	188180000	177110000	199920000	294700000
transcript12148_1(SeqID-Frame)ORF-1-L456AS;transcript87087_3(SeqID-Frame)ORF-0-L435AS;transcript12147_5(SeqID-Frame)ORF-1-L416AS;transcript87086_6(SeqID-Frame)ORF-0-L406AS;transcript87085_1(SeqID-Frame)ORF-0-L29AS	21	21	60.7	60.7	50.354	1368300000	897250000	1201000000	1215800000	1240400000	1333800000
transcript15585_1(SeqID-Frame)ORF-0-L650AS	15	15	30	30	70.684	1344200000	1891400000	1715500000	1449900000	2497500000	1927300000
transcript12272_3(SeqID-Frame)ORF-1-L347AS;transcript12273_5(SeqID-Frame)ORF-1-L347AS;transcript87206_5(SeqID-Frame)ORF-1-L34AS;transcript5128_2(SeqID-Frame)ORF-6-L18AS;transcript5129_1(SeqID-Frame)ORF-20-L18AS;transcript5130_2(SeqID-Frame)ORF-9-L18AS;transcript5132_1(SeqID-Frame)ORF-20-L18AS;transcript76770_1(SeqID-Frame)ORF-14-L18AS;transcript76771_1(SeqID-Frame)ORF-9-L18AS;transcript87205_2(Se…	20	17	64.3	54.5	38.879	2630500000	2273800000	2191800000	2493100000	2958200000	2516000000
transcript5401_3(SeqID-Frame)ORF-1-L502AS;transcript5404_6(SeqID-Frame)ORF-2-L502AS	15	12	27.9	23.7	56.099	450310000	2095000000	1049000000	1769600000	2828400000	1025200000
transcript79383_2(SeqID-Frame)ORF-1-L502AS;transcript6841_4(SeqID-Frame)ORF-1-L359AS;transcript79389_2(SeqID-Frame)ORF-0-L347AS;transcript6841_6(SeqID-Frame)ORF-13-L84AS;transcript79387_2(SeqID-Frame)ORF-5-L128AS;transcript79386_2(SeqID-Frame)ORF-1-L121AS;transcript79386_3(SeqID-Frame)ORF-0-L69AS	9	8	24.9	23.1	55.821	40040000	79723000	175480000	64072000	86542000	226250000
transcript6891_5(SeqID-Frame)ORF-15-L690AS;transcript79458_3(SeqID-Frame)ORF-36-L120AS;transcript79460_4(SeqID-Frame)ORF-7-L150AS;transcript79458_2(SeqID-Frame)ORF-25-L155AS;transcript79458_1(SeqID-Frame)ORF-15-L140AS;transcript79461_1(SeqID-Frame)ORF-0-L84AS;transcript79460_6(SeqID-Frame)ORF-12-L47AS;transcript79460_6(SeqID-Frame)ORF-0-L61AS	26	19	41.9	34.1	79.592	311690000	461550000	256980000	629790000	538850000	341750000
transcript21270_3(SeqID-Frame)ORF-2-L543AS	10	10	24.5	24.5	58.864	0	11507000	47684000	6459300	27595000	44940000
transcript7251_3(SeqID-Frame)ORF-1-L479AS;transcript80057_2(SeqID-Frame)ORF-1-L483AS;transcript7252_2(SeqID-Frame)ORF-1-L429AS;transcript80055_2(SeqID-Frame)ORF-1-L473AS;transcript7250_2(SeqID-Frame)ORF-1-L294AS;transcript80059_6(SeqID-Frame)ORF-1-L294AS;transcript7250_1(SeqID-Frame)ORF-19-L232AS	8	8	21.5	21.5	52.925	0	22017000	18772000	0	23661000	26309000
transcript43773_1(SeqID-Frame)ORF-0-L303AS	7	7	32.7	32.7	33.724	147360000	106930000	146760000	126500000	97589000	213110000
transcript11129_1(SeqID-Frame)ORF-0-L647AS	23	21	47.6	46.2	70.159	940440000	547570000	911210000	1066100000	541730000	1244800000
transcript15798_2(SeqID-Frame)ORF-0-L259AS;transcript15795_1(SeqID-Frame)ORF-0-L231AS;transcript15797_1(SeqID-Frame)ORF-0-L100AS;transcript15797_3(SeqID-Frame)ORF-2-L52AS;REV__transcript39159_6(SeqID-Frame)ORF-4-L28AS	8	8	39	39	27.776	262370000	214950000	227610000	211760000	189940000	351960000
transcript13512_1(SeqID-Frame)ORF-1-L99AS	3	3	35.4	35.4	11.338	1029500000	1276600000	1346300000	238910000	1018600000	2192000000
transcript9732_3(SeqID-Frame)ORF-4-L277AS;transcript84040_2(SeqID-Frame)ORF-4-L45AS	8	8	32.5	32.5	32.325	182640000	279080000	254990000	153420000	282360000	371250000
transcript13068_3(SeqID-Frame)ORF-1-L88AS;transcript87994_3(SeqID-Frame)ORF-0-L84AS	3	3	35.2	35.2	9.2336	145100000	142210000	170810000	0	165330000	217740000
transcript43015_2(SeqID-Frame)ORF-0-L455AS	23	23	64.8	64.8	50.551	1454400000	595520000	838650000	1171700000	870920000	884040000
transcript23006_1(SeqID-Frame)ORF-0-L270AS;transcript23005_3(SeqID-Frame)ORF-0-L202AS	10	10	49.6	49.6	30.732	0	168450000	160420000	38113000	249790000	152510000
transcript14514_3(SeqID-Frame)ORF-0-L526AS;transcript89327_5(SeqID-Frame)ORF-0-L279AS;transcript89328_1(SeqID-Frame)ORF-4-L68AS;transcript89327_4(SeqID-Frame)ORF-14-L125AS;transcript89328_3(SeqID-Frame)ORF-6-L60AS	13	13	34	34	60.42	87007000	100420000	92073000	78569000	113380000	122030000
transcript80576_6(SeqID-Frame)ORF-1-L266AS;transcript7558_6(SeqID-Frame)ORF-2-L247AS	5	5	25.2	25.2	29.002	8038400000	5332000000	5827200000	7300400000	7482400000	6159500000
transcript11477_1(SeqID-Frame)ORF-4-L295AS;transcript86456_3(SeqID-Frame)ORF-2-L208AS;transcript86455_1(SeqID-Frame)ORF-2-L175AS	6	6	24.7	24.7	31.143	441980000	206330000	467370000	449160000	242000000	581460000
transcript85178_3(SeqID-Frame)ORF-1-L725AS;transcript85177_1(SeqID-Frame)ORF-0-L614AS;transcript10487_1(SeqID-Frame)ORF-5-L195AS;transcript10486_3(SeqID-Frame)ORF-1-L156AS	33	5	55.4	5	81.251	525470000	487070000	406070000	714590000	528770000	562330000
transcript38038_1(SeqID-Frame)ORF-0-L301AS	8	5	35.5	22.3	33.337	26839000	23070000	28347000	22476000	34610000	28194000
transcript16643_1(SeqID-Frame)ORF-0-L260AS;transcript91291_6(SeqID-Frame)ORF-3-L183AS;transcript91291_4(SeqID-Frame)ORF-0-L75AS	8	8	44.2	44.2	28.35	107830000	69856000	73541000	59242000	81136000	93959000
transcript90097_4(SeqID-Frame)ORF-0-L564AS;transcript15345_4(SeqID-Frame)ORF-5-L133AS	6	5	13.7	12.2	64.988	0	5317500	10459000	7492600	8750900	10504000
transcript14048_3(SeqID-Frame)ORF-0-L310AS;transcript44332_1(SeqID-Frame)ORF-4-L248AS	7	7	25.2	25.2	32.96	55602000	79732000	86024000	122300000	95435000	106850000
transcript9946_6(SeqID-Frame)ORF-0-L238AS;transcript84431_1(SeqID-Frame)ORF-0-L221AS	5	5	26.1	26.1	26.993	295490000	635640000	615120000	532930000	535050000	991260000
transcript4616_1(SeqID-Frame)ORF-20-L934AS;transcript4617_3(SeqID-Frame)ORF-0-L210AS;transcript75921_3(SeqID-Frame)ORF-0-L210AS;transcript4161_1(SeqID-Frame)ORF-0-L181AS;transcript4617_2(SeqID-Frame)ORF-24-L166AS;transcript75921_2(SeqID-Frame)ORF-24-L166AS;transcript75924_3(SeqID-Frame)ORF-0-L104AS;transcript75924_2(SeqID-Frame)ORF-0-L55AS	23	13	23.6	11.8	108.64	166050000	264690000	131330000	170710000	284290000	198930000
transcript18317_3(SeqID-Frame)ORF-0-L383AS	21	19	57.4	52.5	44.774	2986500000	1804300000	1626600000	2132000000	1851100000	2334800000
transcript84473_4(SeqID-Frame)ORF-0-L275AS	9	4	42.5	17.5	30.712	31827000	19149000	31304000	27496000	27293000	34256000
transcript12400_3(SeqID-Frame)ORF-1-L550AS;transcript87332_4(SeqID-Frame)ORF-1-L359AS;transcript87332_6(SeqID-Frame)ORF-26-L185AS;transcript87331_2(SeqID-Frame)ORF-1-L181AS;transcript12399_3(SeqID-Frame)ORF-1-L180AS;transcript87332_4(SeqID-Frame)ORF-11-L33AS	25	25	56	56	60.223	1046700000	1485900000	1182200000	1057300000	1690100000	1564000000
transcript16676_1(SeqID-Frame)ORF-4-L224AS;transcript16677_1(SeqID-Frame)ORF-0-L74AS	10	9	58.5	49.6	24.685	351120000	318490000	342940000	461440000	366310000	440350000
transcript8752_6(SeqID-Frame)ORF-1-L596AS	6	6	12.8	12.8	67.311	13984000	25493000	46381000	45628000	26501000	61084000
transcript23864_4(SeqID-Frame)ORF-0-L136AS	4	1	37.5	12.5	15.292	0	60353000	22343000	92184000	80276000	20478000
transcript26133_6(SeqID-Frame)ORF-3-L421AS	9	8	31.1	28.7	48.099	64652000	45044000	45596000	53394000	44198000	66224000
transcript13599_1(SeqID-Frame)ORF-31-L360AS;transcript13597_1(SeqID-Frame)ORF-0-L190AS;transcript13598_2(SeqID-Frame)ORF-19-L140AS	8	8	23.1	23.1	40.094	87186000	139510000	70472000	205180000	146600000	109170000
transcript21473_3(SeqID-Frame)ORF-22-L69AS;transcript95356_3(SeqID-Frame)ORF-18-L68AS	2	2	26.1	26.1	8.1653	0	0	25369000	0	0	30883000
transcript28979_2(SeqID-Frame)ORF-2-L230AS;transcript28980_3(SeqID-Frame)ORF-0-L85AS	9	9	40.4	40.4	25.421	86118000	78206000	78625000	71920000	90350000	100540000
transcript8339_2(SeqID-Frame)ORF-4-L159AS	4	4	32.1	32.1	18.768	187860000	61817000	66697000	197440000	51216000	105060000
transcript11410_6(SeqID-Frame)ORF-4-L223AS;transcript11408_1(SeqID-Frame)ORF-5-L117AS;transcript11409_1(SeqID-Frame)ORF-6-L59AS	8	2	37.7	9	24.701	128770000	87955000	81093000	205090000	0	205490000
transcript83020_3(SeqID-Frame)ORF-0-L295AS;transcript9063_1(SeqID-Frame)ORF-0-L279AS	6	6	22	22	32.782	332130000	332390000	276350000	570930000	269660000	470250000
transcript51799_3(SeqID-Frame)ORF-0-L490AS;REV__transcript20597_1(SeqID-Frame)ORF-14-L40AS;REV__transcript20598_1(SeqID-Frame)ORF-39-L40AS	17	17	44.3	44.3	55.23	423240000	979110000	474870000	385370000	1014100000	752270000
transcript27220_3(SeqID-Frame)ORF-2-L452AS;transcript27219_2(SeqID-Frame)ORF-0-L163AS;transcript27219_1(SeqID-Frame)ORF-11-L292AS	4	4	13.9	13.9	49.763	45394000	48505000	48889000	28059000	56099000	62184000
transcript11494_3(SeqID-Frame)ORF-0-L716AS;transcript11493_5(SeqID-Frame)ORF-0-L281AS;transcript11493_6(SeqID-Frame)ORF-16-L83AS;transcript11493_4(SeqID-Frame)ORF-15-L82AS;transcript11493_6(SeqID-Frame)ORF-17-L69AS	8	8	13	13	81.806	16809000	8946300	11744000	17735000	0	25111000
transcript16243_3(SeqID-Frame)ORF-2-L211AS;transcript90943_3(SeqID-Frame)ORF-1-L211AS;transcript90944_4(SeqID-Frame)ORF-0-L142AS	6	6	28.9	28.9	23.706	153350000	134880000	167070000	180470000	152920000	213450000
transcript9046_2(SeqID-Frame)ORF-0-L1128AS;transcript9047_2(SeqID-Frame)ORF-4-L589AS;transcript9047_3(SeqID-Frame)ORF-24-L342AS	27	26	29.7	29	126.04	112490000	247920000	168700000	516740000	343700000	161650000
transcript7661_1(SeqID-Frame)ORF-0-L173AS;transcript80714_5(SeqID-Frame)ORF-1-L166AS;transcript7660_3(SeqID-Frame)ORF-1-L93AS;transcript7660_1(SeqID-Frame)ORF-5-L117AS	9	3	51.4	14.5	18.245	2311600000	1185600000	1430100000	1805400000	1438900000	1733000000
transcript4230_2(SeqID-Frame)ORF-3-L307AS;transcript4231_2(SeqID-Frame)ORF-3-L307AS;transcript4232_5(SeqID-Frame)ORF-3-L307AS	9	9	40.1	40.1	33.059	1317600000	1197200000	954670000	1340000000	1313300000	1295800000
transcript23598_2(SeqID-Frame)ORF-0-L236AS	5	5	31.4	31.4	26.086	88041000	79657000	0	72956000	65053000	31521000
transcript11074_2(SeqID-Frame)ORF-0-L566AS;transcript11076_3(SeqID-Frame)ORF-8-L351AS;transcript11075_4(SeqID-Frame)ORF-9-L212AS;transcript11075_6(SeqID-Frame)ORF-8-L178AS	7	7	15.5	15.5	63.192	84332000	76524000	77833000	64671000	90000000	97136000
transcript77205_6(SeqID-Frame)ORF-109-L1499AS;transcript5427_1(SeqID-Frame)ORF-48-L1499AS;transcript77209_6(SeqID-Frame)ORF-1-L565AS;transcript77210_4(SeqID-Frame)ORF-2-L439AS;transcript77204_4(SeqID-Frame)ORF-7-L286AS;transcript77206_2(SeqID-Frame)ORF-19-L258AS;transcript77212_5(SeqID-Frame)ORF-0-L96AS;transcript77206_1(SeqID-Frame)ORF-13-L182AS;transcript77203_6(SeqID-Frame)ORF-1-L179AS;transcr…	25	24	21	20.4	173.15	0	45241000	68377000	44424000	48366000	89342000
transcript8052_5(SeqID-Frame)ORF-0-L45AS	3	3	44.4	44.4	5.3029	55585000	101610000	64133000	86506000	114470000	86407000
transcript19781_3(SeqID-Frame)ORF-3-L858AS;transcript93959_5(SeqID-Frame)ORF-3-L624AS;transcript56411_2(SeqID-Frame)ORF-8-L230AS;transcript56411_6(SeqID-Frame)ORF-8-L230AS;transcript93961_6(SeqID-Frame)ORF-7-L227AS;transcript93960_2(SeqID-Frame)ORF-3-L248AS;transcript93961_4(SeqID-Frame)ORF-3-L219AS	18	18	28.9	28.9	95.849	91887000	99143000	69669000	85583000	115560000	88930000
transcript18586_2(SeqID-Frame)ORF-0-L494AS;transcript18587_6(SeqID-Frame)ORF-0-L117AS	11	11	30.2	30.2	55.491	250160000	247880000	234420000	272010000	298850000	285050000
transcript28933_3(SeqID-Frame)ORF-0-L219AS;transcript103786_2(SeqID-Frame)ORF-0-L124AS	10	10	55.7	55.7	24.053	112730000	145580000	129010000	84876000	196060000	136340000
transcript29467_5(SeqID-Frame)ORF-2-L238AS;transcript100955_4(SeqID-Frame)ORF-0-L114AS	5	3	27.7	21	27.055	108630000	64386000	112180000	96851000	122920000	90668000
transcript16494_2(SeqID-Frame)ORF-0-L147AS	7	7	42.2	42.2	16.29	429490000	542170000	102470000	290170000	534210000	245560000
transcript19390_1(SeqID-Frame)ORF-0-L124AS;transcript93633_1(SeqID-Frame)ORF-5-L105AS;transcript93634_3(SeqID-Frame)ORF-0-L98AS;transcript93634_1(SeqID-Frame)ORF-4-L27AS	4	4	41.9	41.9	14.072	95478000	66393000	76784000	94918000	87588000	85587000
transcript9479_2(SeqID-Frame)ORF-0-L1414AS;transcript83635_5(SeqID-Frame)ORF-0-L462AS;transcript83635_6(SeqID-Frame)ORF-22-L164AS;transcript83635_4(SeqID-Frame)ORF-37-L154AS;transcript83634_3(SeqID-Frame)ORF-0-L77AS	48	32	42.2	29.8	159.13	237170000	266250000	332100000	249800000	326890000	396730000
transcript15226_4(SeqID-Frame)ORF-2-L188AS;transcript90001_1(SeqID-Frame)ORF-0-L147AS	3	3	17	17	21.033	18797000	19850000	39824000	23487000	22008000	50151000
transcript3926_5(SeqID-Frame)ORF-0-L200AS;transcript3924_5(SeqID-Frame)ORF-0-L191AS;transcript74808_5(SeqID-Frame)ORF-0-L191AS	5	5	35	35	22.172	611910000	1247400000	963000000	461220000	1481800000	1190600000
transcript15379_1(SeqID-Frame)ORF-0-L394AS	16	8	47.7	23.1	44.807	365660000	300960000	207070000	332740000	345670000	268500000
transcript20566_1(SeqID-Frame)ORF-0-L416AS	7	7	16.6	16.6	48.075	55259000	49873000	29738000	52028000	61091000	35143000
transcript14499_1(SeqID-Frame)ORF-3-L198AS	5	5	29.3	29.3	22.176	114350000	112930000	108150000	104400000	113970000	153240000
transcript22088_3(SeqID-Frame)ORF-0-L210AS;transcript95775_2(SeqID-Frame)ORF-0-L20AS	3	3	16.7	16.7	24.325	0	0	31181000	0	0	37686000
transcript24825_6(SeqID-Frame)ORF-8-L299AS	10	2	42.1	10.4	34.089	42245000	62552000	77996000	39006000	85809000	84028000
transcript13586_3(SeqID-Frame)ORF-0-L414AS;transcript13587_3(SeqID-Frame)ORF-0-L414AS;transcript13585_3(SeqID-Frame)ORF-0-L167AS;transcript88490_1(SeqID-Frame)ORF-4-L130AS;transcript13585_2(SeqID-Frame)ORF-6-L77AS;transcript88490_2(SeqID-Frame)ORF-0-L62AS	20	20	41.8	41.8	47.656	348960000	266170000	357360000	480320000	357550000	395590000
transcript36307_1(SeqID-Frame)ORF-0-L485AS;transcript104968_4(SeqID-Frame)ORF-0-L296AS;transcript104967_1(SeqID-Frame)ORF-0-L159AS;transcript104968_6(SeqID-Frame)ORF-19-L125AS	6	6	14.6	14.6	54.082	28926000	31338000	35732000	46103000	42792000	38193000
transcript44489_5(SeqID-Frame)ORF-0-L235AS	6	5	30.2	25.5	25.677	94485000	72466000	49514000	120770000	73134000	74080000
transcript12798_3(SeqID-Frame)ORF-9-L466AS;transcript87732_1(SeqID-Frame)ORF-0-L219AS	8	8	23.2	23.2	53.948	51953000	39402000	44491000	47528000	28489000	72734000
transcript9007_6(SeqID-Frame)ORF-1-L244AS	9	9	43.4	43.4	27.707	1040400000	1033000000	1153500000	882600000	1148000000	1489600000
transcript22933_1(SeqID-Frame)ORF-1-L256AS	11	11	52	52	27.908	1035400000	909510000	1615900000	1016900000	1148500000	1897300000
transcript85394_1(SeqID-Frame)ORF-0-L450AS;transcript10644_2(SeqID-Frame)ORF-1-L446AS;transcript85396_1(SeqID-Frame)ORF-1-L207AS	13	13	27.3	27.3	51.49	140850000	372320000	304680000	133630000	332410000	483880000
transcript10778_3(SeqID-Frame)ORF-56-L809AS;transcript12482_1(SeqID-Frame)ORF-0-L144AS	14	14	20.4	20.4	88.876	0	16357000	55796000	11919000	23628000	63311000
transcript16283_2(SeqID-Frame)ORF-0-L332AS;transcript90983_1(SeqID-Frame)ORF-6-L236AS;transcript90983_3(SeqID-Frame)ORF-0-L85AS	13	10	39.8	35.2	38.615	233090000	174550000	292590000	378570000	228040000	334630000
transcript7393_3(SeqID-Frame)ORF-0-L126AS	9	2	72.2	24.6	13.663	2734500000	815670000	771330000	1587600000	1021300000	889850000
transcript12475_3(SeqID-Frame)ORF-1-L189AS;transcript12474_3(SeqID-Frame)ORF-0-L187AS	5	4	20.1	16.4	21.856	305320000	217560000	173470000	254870000	232760000	238070000
transcript10597_2(SeqID-Frame)ORF-2-L262AS	6	6	34	34	29.404	192610000	462140000	488360000	247560000	734240000	410010000
transcript20962_2(SeqID-Frame)ORF-5-L203AS;transcript94934_2(SeqID-Frame)ORF-0-L166AS	7	6	38.4	33	22.511	69366000	47752000	52801000	84479000	61732000	59281000
transcript44295_2(SeqID-Frame)ORF-5-L125AS;transcript21208_1(SeqID-Frame)ORF-16-L145AS	3	3	30.4	30.4	13.925	0	0	5763500	0	0	6934900
transcript7779_3(SeqID-Frame)ORF-29-L214AS;transcript80911_4(SeqID-Frame)ORF-2-L68AS;transcript7781_6(SeqID-Frame)ORF-0-L61AS	6	6	38.8	38.8	23.977	151950000	292680000	206290000	550740000	95502000	504780000
transcript11023_6(SeqID-Frame)ORF-0-L860AS;transcript85954_5(SeqID-Frame)ORF-0-L578AS	9	9	13.6	13.6	94.161	0	41631000	114130000	34368000	61935000	125320000
transcript42650_3(SeqID-Frame)ORF-3-L229AS;transcript108325_1(SeqID-Frame)ORF-2-L44AS;transcript24778_3(SeqID-Frame)ORF-0-L35AS	8	2	47.6	10.9	26.253	332580000	223260000	236450000	406790000	245740000	306670000
transcript25440_2(SeqID-Frame)ORF-0-L192AS	2	2	14.1	14.1	21.071	23059000	0	25813000	0	0	31014000
transcript34284_6(SeqID-Frame)ORF-0-L380AS	12	11	33.4	31.3	43.496	126960000	123720000	60065000	91829000	103030000	117760000
transcript11165_1(SeqID-Frame)ORF-1-L443AS;transcript11166_1(SeqID-Frame)ORF-1-L436AS	8	8	26.2	26.2	49.753	224430000	186380000	233880000	290750000	197760000	306860000
transcript26232_3(SeqID-Frame)ORF-0-L528AS;transcript26233_4(SeqID-Frame)ORF-4-L50AS	16	16	40.5	40.5	57.119	514520000	435950000	379870000	761720000	555260000	424070000
transcript11713_3(SeqID-Frame)ORF-0-L612AS	42	42	70.1	70.1	65.494	4502900000	7160600000	3959700000	3664400000	7087500000	6260000000
transcript22015_2(SeqID-Frame)ORF-1-L333AS;transcript95713_2(SeqID-Frame)ORF-0-L122AS;transcript95713_3(SeqID-Frame)ORF-8-L77AS	7	7	24.9	24.9	37.534	27969000	46086000	51372000	37185000	43413000	73562000
transcript8466_1(SeqID-Frame)ORF-18-L422AS;transcript82025_3(SeqID-Frame)ORF-50-L129AS;transcript82025_2(SeqID-Frame)ORF-37-L33AS;transcript82025_3(SeqID-Frame)ORF-49-L123AS	12	9	40	30.8	46.277	4095200000	2777600000	2026000000	2613800000	3436000000	2327500000
transcript30305_4(SeqID-Frame)ORF-3-L316AS	2	2	8.9	8.9	35.404	0	0	4664400	5064700	5595700	0
transcript13087_1(SeqID-Frame)ORF-1-L516AS;transcript13085_6(SeqID-Frame)ORF-0-L282AS;transcript13085_4(SeqID-Frame)ORF-11-L213AS;transcript13086_5(SeqID-Frame)ORF-0-L132AS	22	22	57.8	57.8	56.829	1315100000	1228800000	1074000000	1455700000	1379700000	1382700000
transcript66333_6(SeqID-Frame)ORF-0-L140AS	2	2	11.4	11.4	16.258	0	17465000	41139000	20118000	22086000	48198000
transcript9892_6(SeqID-Frame)ORF-1-L560AS;transcript9891_2(SeqID-Frame)ORF-2-L544AS;transcript9893_5(SeqID-Frame)ORF-2-L544AS;transcript84337_3(SeqID-Frame)ORF-0-L122AS;transcript84337_2(SeqID-Frame)ORF-11-L84AS;transcript84337_3(SeqID-Frame)ORF-3-L79AS	33	33	66.2	66.2	61.927	10372000000	12650000000	6692800000	10157000000	13540000000	9656300000
transcript11102_1(SeqID-Frame)ORF-50-L1011AS;transcript86088_1(SeqID-Frame)ORF-23-L286AS;transcript86088_3(SeqID-Frame)ORF-5-L223AS;transcript86088_2(SeqID-Frame)ORF-0-L117AS;transcript86088_2(SeqID-Frame)ORF-10-L109AS;transcript86088_3(SeqID-Frame)ORF-9-L70AS	31	31	37.7	37.7	115.77	54932000	91230000	100880000	67525000	92473000	137870000
transcript83484_1(SeqID-Frame)ORF-1-L1484AS;transcript83485_6(SeqID-Frame)ORF-27-L980AS;transcript83485_5(SeqID-Frame)ORF-2-L380AS;transcript83485_6(SeqID-Frame)ORF-0-L80AS	7	7	6.4	6.4	166.96	0	0	5635400	0	0	6754400
transcript22990_3(SeqID-Frame)ORF-0-L227AS;transcript96495_4(SeqID-Frame)ORF-0-L97AS	6	2	37.9	11.5	24.996	197480000	132860000	97120000	139520000	140070000	135490000
transcript10370_2(SeqID-Frame)ORF-1-L558AS;transcript85014_2(SeqID-Frame)ORF-20-L112AS;transcript85014_2(SeqID-Frame)ORF-21-L173AS;REV__transcript49876_6(SeqID-Frame)ORF-1-L52AS	12	6	27.4	13.6	60.283	105850000	102390000	79860000	125230000	112660000	105700000
transcript14963_3(SeqID-Frame)ORF-2-L493AS;transcript89752_2(SeqID-Frame)ORF-1-L240AS	15	10	33.9	23.3	55.361	201030000	316060000	262410000	384830000	330520000	362280000
transcript83204_3(SeqID-Frame)ORF-1-L598AS;transcript9192_1(SeqID-Frame)ORF-14-L271AS	12	12	24.4	24.4	70.111	55406000	32560000	47614000	41433000	36213000	59762000
transcript27795_2(SeqID-Frame)ORF-0-L283AS;transcript27796_2(SeqID-Frame)ORF-8-L210AS;transcript27796_3(SeqID-Frame)ORF-0-L92AS	3	3	15.5	15.5	32.006	0	0	6048100	0	7231500	0
transcript11952_1(SeqID-Frame)ORF-4-L229AS;transcript86894_5(SeqID-Frame)ORF-4-L229AS;transcript11950_5(SeqID-Frame)ORF-3-L226AS;transcript11951_4(SeqID-Frame)ORF-5-L226AS	4	4	14.8	14.8	26.031	58268000	100760000	98694000	98472000	107410000	131030000
transcript52912_2(SeqID-Frame)ORF-7-L217AS	10	10	47	47	24.672	201400000	310670000	435950000	209080000	195210000	697170000
transcript6186_3(SeqID-Frame)ORF-0-L218AS;transcript78392_5(SeqID-Frame)ORF-0-L216AS;transcript11110_3(SeqID-Frame)ORF-2-L160AS;transcript78393_2(SeqID-Frame)ORF-0-L154AS;transcript86104_3(SeqID-Frame)ORF-2-L93AS;transcript43157_2(SeqID-Frame)ORF-1-L179AS;transcript86104_1(SeqID-Frame)ORF-6-L58AS	11	4	52.3	15.1	24.567	699320000	717190000	1065900000	1337000000	1084700000	1045300000
transcript14339_6(SeqID-Frame)ORF-0-L361AS;transcript89162_3(SeqID-Frame)ORF-4-L339AS;transcript89162_1(SeqID-Frame)ORF-0-L78AS	9	9	34.1	34.1	42.051	31954000	45423000	41446000	63115000	47328000	56432000
transcript15970_2(SeqID-Frame)ORF-1-L463AS;transcript15969_1(SeqID-Frame)ORF-2-L226AS;transcript90710_1(SeqID-Frame)ORF-0-L110AS;transcript15969_2(SeqID-Frame)ORF-9-L100AS	11	11	25.7	25.7	52.164	62776000	136020000	219500000	133440000	246680000	177960000
transcript4840_5(SeqID-Frame)ORF-1-L473AS;transcript76272_6(SeqID-Frame)ORF-1-L473AS;transcript76271_2(SeqID-Frame)ORF-9-L181AS;transcript76276_4(SeqID-Frame)ORF-12-L167AS;transcript76271_1(SeqID-Frame)ORF-1-L300AS;transcript76276_6(SeqID-Frame)ORF-0-L201AS	13	13	35.7	35.7	53.576	336960000	281820000	478380000	390070000	376580000	530690000
transcript95672_1(SeqID-Frame)ORF-3-L222AS	6	2	29.7	9.5	23.835	124910000	86672000	124050000	258010000	154850000	96558000
transcript77042_5(SeqID-Frame)ORF-2-L133AS;transcript77036_5(SeqID-Frame)ORF-2-L128AS;transcript5314_2(SeqID-Frame)ORF-1-L90AS	9	4	54.9	22.6	15.182	398030000	1111700000	727000000	821270000	966900000	1226300000
transcript16988_2(SeqID-Frame)ORF-2-L389AS	14	1	40.9	5.1	43.27	320000000	308500000	618030000	561410000	401600000	703170000
transcript29067_1(SeqID-Frame)ORF-1-L308AS;transcript100669_6(SeqID-Frame)ORF-0-L89AS	8	8	30.2	30.2	34.838	31360000	67337000	26239000	41001000	69495000	42081000
transcript8526_5(SeqID-Frame)ORF-0-L2106AS;transcript82123_3(SeqID-Frame)ORF-58-L928AS;transcript8527_3(SeqID-Frame)ORF-0-L475AS;transcript82124_5(SeqID-Frame)ORF-0-L471AS;transcript82123_2(SeqID-Frame)ORF-30-L410AS;transcript8527_2(SeqID-Frame)ORF-44-L313AS;transcript82123_3(SeqID-Frame)ORF-0-L371AS;transcript8527_1(SeqID-Frame)ORF-38-L150AS;transcript82124_4(SeqID-Frame)ORF-19-L102AS;transcript…	89	78	48	41.4	238.27	1716600000	1463500000	1462400000	2092300000	1477500000	2011100000
transcript12035_4(SeqID-Frame)ORF-2-L307AS;transcript86977_2(SeqID-Frame)ORF-2-L307AS;transcript86976_3(SeqID-Frame)ORF-0-L293AS;transcript86975_3(SeqID-Frame)ORF-0-L30AS	23	21	65.5	59.9	34.676	6532800000	8886300000	12052000000	11027000000	10330000000	14623000000
transcript8144_2(SeqID-Frame)ORF-0-L469AS;transcript8145_1(SeqID-Frame)ORF-0-L468AS;transcript81489_3(SeqID-Frame)ORF-0-L34AS	17	17	43.5	43.5	50.697	691650000	691870000	578750000	930970000	778700000	735220000
transcript4649_2(SeqID-Frame)ORF-0-L261AS;transcript75984_1(SeqID-Frame)ORF-5-L117AS;transcript91328_2(SeqID-Frame)ORF-0-L68AS	14	5	56.7	18.8	29.107	5703900000	3491100000	4313800000	4115400000	3545800000	5752800000
transcript35804_6(SeqID-Frame)ORF-1-L207AS	3	3	15.5	15.5	24.275	25276000	44260000	0	0	0	52707000
transcript20657_2(SeqID-Frame)ORF-0-L395AS;transcript20656_3(SeqID-Frame)ORF-15-L178AS;transcript20656_1(SeqID-Frame)ORF-0-L188AS;transcript20655_4(SeqID-Frame)ORF-0-L123AS	11	11	34.2	34.2	44.915	56170000	55124000	42323000	35044000	41615000	74424000
transcript17042_5(SeqID-Frame)ORF-0-L434AS;transcript91628_4(SeqID-Frame)ORF-2-L100AS;transcript91627_4(SeqID-Frame)ORF-8-L65AS	9	8	25.3	23	49.989	29661000	25314000	33447000	30955000	48260000	21695000
transcript14965_1(SeqID-Frame)ORF-1-L660AS;transcript89754_4(SeqID-Frame)ORF-4-L459AS;transcript89755_2(SeqID-Frame)ORF-12-L316AS;transcript89755_1(SeqID-Frame)ORF-0-L343AS;transcript89754_5(SeqID-Frame)ORF-0-L159AS;transcript14964_4(SeqID-Frame)ORF-1-L124AS;transcript89753_3(SeqID-Frame)ORF-3-L94AS	31	11	51.5	20.3	72.24	519590000	1003600000	813700000	921860000	1203500000	958560000
transcript7627_4(SeqID-Frame)ORF-3-L541AS	44	40	73.8	68.6	58.78	4760400000	4716300000	4844800000	5601000000	5727700000	5643600000
transcript12072_2(SeqID-Frame)ORF-4-L347AS	9	1	28	2.3	39.678	8609200	23526000	0	18844000	0	27980000
transcript16509_3(SeqID-Frame)ORF-1-L166AS;transcript16508_2(SeqID-Frame)ORF-2-L163AS	7	6	43.4	39.2	19.184	192250000	151240000	92439000	328590000	143860000	145940000
transcript20337_1(SeqID-Frame)ORF-0-L274AS;transcript20336_2(SeqID-Frame)ORF-0-L268AS;transcript26225_1(SeqID-Frame)ORF-2-L284AS	13	13	59.9	59.9	31.025	700470000	848860000	862070000	1085300000	1002800000	1031600000
transcript16650_3(SeqID-Frame)ORF-2-L215AS	6	6	31.2	31.2	24.267	232040000	209510000	318860000	286860000	228940000	399280000
transcript5715_1(SeqID-Frame)ORF-2-L211AS;transcript77628_6(SeqID-Frame)ORF-1-L211AS;transcript5714_1(SeqID-Frame)ORF-0-L201AS	7	7	36.5	36.5	23.807	349710000	275540000	205130000	291040000	321490000	249440000
transcript20408_1(SeqID-Frame)ORF-2-L376AS	5	5	16.8	16.8	40.631	0	10041000	12718000	19959000	0	27026000
transcript6005_6(SeqID-Frame)ORF-1-L299AS;transcript78085_6(SeqID-Frame)ORF-3-L299AS;transcript78086_2(SeqID-Frame)ORF-3-L273AS;transcript6002_6(SeqID-Frame)ORF-14-L177AS;transcript6004_4(SeqID-Frame)ORF-65-L177AS;transcript6003_4(SeqID-Frame)ORF-1-L168AS;transcript6004_4(SeqID-Frame)ORF-3-L141AS	10	8	27.1	21.7	33.543	1534300000	908500000	1240700000	1280600000	1270800000	1279900000
transcript15742_3(SeqID-Frame)ORF-1-L194AS	11	7	71.1	51	21.97	4809500000	4256400000	4670100000	6091200000	5153600000	5436500000
transcript22502_3(SeqID-Frame)ORF-0-L240AS	4	4	23.8	23.8	27.086	45285000	16486000	34528000	62758000	27254000	33261000
transcript27232_3(SeqID-Frame)ORF-0-L332AS;transcript99467_3(SeqID-Frame)ORF-3-L264AS;transcript99468_3(SeqID-Frame)ORF-0-L84AS;transcript99468_2(SeqID-Frame)ORF-9-L87AS	7	5	24.7	17.2	36.857	18841000	16724000	33877000	33662000	26561000	33460000
transcript5677_2(SeqID-Frame)ORF-0-L324AS;transcript5678_1(SeqID-Frame)ORF-0-L320AS;transcript77563_2(SeqID-Frame)ORF-0-L206AS;transcript77563_1(SeqID-Frame)ORF-2-L132AS;transcript11733_6(SeqID-Frame)ORF-21-L36AS;transcript86677_3(SeqID-Frame)ORF-2-L36AS	16	16	60.5	60.5	35.78	762280000	720910000	925240000	1170400000	729340000	1223000000
transcript13115_1(SeqID-Frame)ORF-1-L917AS;transcript13114_3(SeqID-Frame)ORF-17-L186AS;transcript13112_1(SeqID-Frame)ORF-16-L174AS;transcript13112_3(SeqID-Frame)ORF-5-L335AS;transcript13112_1(SeqID-Frame)ORF-3-L192AS;transcript13114_2(SeqID-Frame)ORF-0-L166AS	13	13	19.5	19.5	101.86	21642000	19533000	16409000	17728000	23913000	18709000
transcript34053_3(SeqID-Frame)ORF-0-L243AS;transcript103699_2(SeqID-Frame)ORF-5-L87AS;transcript103699_1(SeqID-Frame)ORF-0-L137AS;transcript103700_6(SeqID-Frame)ORF-1-L47AS	6	5	30.9	24.3	27.524	93430000	32117000	72132000	110420000	54110000	69501000
transcript39848_3(SeqID-Frame)ORF-0-L188AS	2	2	11.2	11.2	22.365	0	0	6135200	9534700	7272500	0
transcript8957_4(SeqID-Frame)ORF-0-L433AS;transcript82854_3(SeqID-Frame)ORF-0-L164AS;transcript82854_1(SeqID-Frame)ORF-8-L44AS	26	25	64.4	62.8	48.711	1080700000	932240000	1227000000	1048200000	1177600000	1381800000
transcript29290_5(SeqID-Frame)ORF-4-L96AS	2	2	26	26	11.003	7314800	0	16242000	17912000	10822000	8425700
transcript10115_2(SeqID-Frame)ORF-0-L303AS;transcript84656_1(SeqID-Frame)ORF-0-L168AS	9	9	32	32	34.32	219290000	66369000	69886000	217560000	56307000	105140000
transcript85597_4(SeqID-Frame)ORF-4-L381AS;transcript10769_3(SeqID-Frame)ORF-24-L160AS;transcript85599_2(SeqID-Frame)ORF-0-L135AS;transcript102260_3(SeqID-Frame)ORF-5-L74AS;transcript85599_3(SeqID-Frame)ORF-12-L48AS	7	2	20.2	5.8	43.956	29545000	12200000	14423000	16804000	12819000	18691000
transcript9430_4(SeqID-Frame)ORF-0-L610AS;transcript83554_2(SeqID-Frame)ORF-14-L227AS;transcript83554_3(SeqID-Frame)ORF-0-L272AS;transcript83555_5(SeqID-Frame)ORF-2-L117AS;transcript83555_6(SeqID-Frame)ORF-0-L56AS;transcript83555_5(SeqID-Frame)ORF-1-L91AS;transcript83555_6(SeqID-Frame)ORF-1-L75AS;transcript83556_5(SeqID-Frame)ORF-0-L64AS	31	21	56.1	39.7	69.876	650330000	669310000	548590000	584690000	732120000	709270000
transcript8275_1(SeqID-Frame)ORF-70-L367AS;transcript81690_2(SeqID-Frame)ORF-0-L261AS	11	11	43.6	43.6	39.168	464510000	497130000	323310000	574370000	556810000	414060000
transcript10532_5(SeqID-Frame)ORF-2-L464AS;transcript85249_3(SeqID-Frame)ORF-0-L102AS	22	22	51.1	51.1	52.757	5199500000	4121100000	3059700000	4140300000	3569400000	4927400000
transcript96573_6(SeqID-Frame)ORF-3-L417AS;transcript23073_5(SeqID-Frame)ORF-0-L296AS	3	1	8.4	2.6	49.118	0	11536000	12572000	0	10973000	17547000
transcript12791_4(SeqID-Frame)ORF-3-L757AS;transcript87728_6(SeqID-Frame)ORF-0-L282AS;transcript87727_4(SeqID-Frame)ORF-0-L211AS;transcript87727_6(SeqID-Frame)ORF-7-L56AS;transcript12792_3(SeqID-Frame)ORF-0-L106AS;transcript12792_1(SeqID-Frame)ORF-5-L95AS;transcript12792_2(SeqID-Frame)ORF-12-L84AS	10	10	19.3	19.3	86.427	20720000	18939000	10061000	36092000	18642000	15649000
transcript35651_1(SeqID-Frame)ORF-0-L156AS	9	9	63.5	63.5	17.904	484560000	342480000	201530000	561370000	278250000	365000000
transcript8332_3(SeqID-Frame)ORF-13-L520AS;transcript81786_3(SeqID-Frame)ORF-0-L357AS;transcript81788_1(SeqID-Frame)ORF-0-L103AS	21	21	37.7	37.7	59.76	408450000	650650000	431430000	598210000	565100000	713670000
transcript73533_2(SeqID-Frame)ORF-1-L461AS;transcript3102_5(SeqID-Frame)ORF-1-L360AS	21	3	48.2	6.7	50.661	1264700000	1173300000	1911100000	1003400000	1349600000	2294900000
transcript8561_1(SeqID-Frame)ORF-3-L538AS;transcript8562_1(SeqID-Frame)ORF-3-L528AS	17	17	33.8	33.8	58.759	115240000	154660000	73564000	120450000	153520000	116030000
transcript12326_1(SeqID-Frame)ORF-1-L348AS;transcript12325_2(SeqID-Frame)ORF-1-L344AS;transcript87263_4(SeqID-Frame)ORF-9-L214AS;transcript87263_6(SeqID-Frame)ORF-1-L165AS	17	17	52.3	52.3	39.185	1215600000	902170000	995600000	1178300000	959900000	1281200000
transcript77602_3(SeqID-Frame)ORF-0-L530AS;transcript5697_4(SeqID-Frame)ORF-0-L374AS;transcript77596_2(SeqID-Frame)ORF-8-L188AS	22	16	54	38.7	57.627	451920000	287640000	388270000	376940000	374780000	422990000
transcript16267_1(SeqID-Frame)ORF-1-L535AS;transcript90967_3(SeqID-Frame)ORF-5-L225AS;transcript90969_1(SeqID-Frame)ORF-0-L84AS;transcript90967_2(SeqID-Frame)ORF-1-L117AS;transcript90968_3(SeqID-Frame)ORF-3-L72AS;transcript90968_2(SeqID-Frame)ORF-4-L61AS;transcript90967_1(SeqID-Frame)ORF-11-L61AS;transcript90968_2(SeqID-Frame)ORF-2-L60AS;transcript90967_3(SeqID-Frame)ORF-8-L53AS;transcript90967_1…	31	31	57.2	57.2	61.237	1223900000	1132900000	789810000	1086000000	1017800000	1251300000
transcript8670_2(SeqID-Frame)ORF-1-L475AS;transcript82379_1(SeqID-Frame)ORF-1-L480AS;transcript82380_1(SeqID-Frame)ORF-1-L424AS	42	41	68.2	66.1	53.066	8377500000	14909000000	9236800000	8829400000	17665000000	10809000000
transcript15568_4(SeqID-Frame)ORF-2-L661AS;transcript90323_3(SeqID-Frame)ORF-0-L133AS;REV__transcript14874_5(SeqID-Frame)ORF-14-L150AS;REV__transcript89681_1(SeqID-Frame)ORF-6-L38AS	24	24	42.1	42.1	74.607	65198000	97765000	99815000	146840000	93874000	139120000
transcript14746_2(SeqID-Frame)ORF-0-L457AS;transcript14745_1(SeqID-Frame)ORF-0-L433AS	9	9	28	28	51.018	369780000	457760000	265170000	340260000	344680000	507790000
transcript12847_2(SeqID-Frame)ORF-12-L313AS;transcript87769_1(SeqID-Frame)ORF-0-L106AS	6	6	25.6	25.6	35.019	0	20609000	23380000	32394000	0	51849000
transcript6853_3(SeqID-Frame)ORF-0-L1555AS;transcript79404_1(SeqID-Frame)ORF-4-L263AS;transcript79404_3(SeqID-Frame)ORF-17-L143AS;transcript79406_2(SeqID-Frame)ORF-0-L90AS	28	27	20.4	19.7	176.14	130470000	131750000	127900000	125530000	142810000	163170000
transcript6656_2(SeqID-Frame)ORF-0-L195AS;transcript6657_2(SeqID-Frame)ORF-1-L158AS;transcript79103_6(SeqID-Frame)ORF-0-L157AS;transcript79102_1(SeqID-Frame)ORF-0-L88AS	9	8	45.1	38.5	21.815	10372000000	5189900000	8370600000	8955300000	9039600000	6939600000
transcript19115_1(SeqID-Frame)ORF-8-L228AS	7	5	33.8	25	25.862	1361200000	1364400000	625640000	1522900000	1649600000	695080000
transcript25997_2(SeqID-Frame)ORF-5-L488AS;transcript98672_5(SeqID-Frame)ORF-1-L130AS;transcript98672_6(SeqID-Frame)ORF-16-L73AS;transcript98672_4(SeqID-Frame)ORF-14-L83AS	8	8	17	17	56.562	94738000	194510000	57520000	72096000	178490000	118380000
transcript18086_1(SeqID-Frame)ORF-1-L257AS	15	14	59.1	56.4	28.153	291160000	361540000	208760000	367870000	363800000	307960000
transcript4706_4(SeqID-Frame)ORF-0-L161AS;transcript4705_1(SeqID-Frame)ORF-1-L81AS;transcript76089_2(SeqID-Frame)ORF-2-L77AS;transcript76089_3(SeqID-Frame)ORF-0-L89AS;transcript4705_2(SeqID-Frame)ORF-0-L80AS	5	5	26.1	26.1	18.033	102020000	55175000	34770000	67033000	59799000	46133000
transcript17394_1(SeqID-Frame)ORF-4-L307AS;transcript91956_3(SeqID-Frame)ORF-12-L93AS;transcript91954_2(SeqID-Frame)ORF-0-L89AS;transcript91954_3(SeqID-Frame)ORF-3-L39AS;REV__transcript3380_6(SeqID-Frame)ORF-10-L21AS	13	10	47.2	36.8	36.331	71502000	80383000	43686000	59635000	68553000	77555000
transcript10090_5(SeqID-Frame)ORF-0-L646AS;transcript84628_5(SeqID-Frame)ORF-0-L612AS;transcript21393_1(SeqID-Frame)ORF-4-L404AS;transcript22729_1(SeqID-Frame)ORF-0-L223AS;transcript10091_2(SeqID-Frame)ORF-0-L180AS;transcript21394_5(SeqID-Frame)ORF-2-L188AS;transcript21393_3(SeqID-Frame)ORF-0-L126AS;transcript7366_3(SeqID-Frame)ORF-35-L92AS;transcript10091_3(SeqID-Frame)ORF-7-L82AS;transcript2139…	4	4	6	6	74.896	20896000	16650000	17062000	13740000	15832000	23866000
transcript12539_5(SeqID-Frame)ORF-0-L423AS;transcript12538_1(SeqID-Frame)ORF-8-L290AS;transcript12538_2(SeqID-Frame)ORF-16-L186AS	10	10	24.6	24.6	48.13	153440000	124950000	66328000	182400000	135210000	89957000
transcript14296_3(SeqID-Frame)ORF-3-L469AS	14	14	35.8	35.8	52.052	1265000000	2320500000	1707700000	1621400000	3226100000	1515600000
transcript78404_2(SeqID-Frame)ORF-2-L539AS	15	2	31.2	3.9	59.06	215850000	105510000	140410000	158620000	78537000	210720000
transcript16546_3(SeqID-Frame)ORF-0-L614AS;transcript16547_2(SeqID-Frame)ORF-0-L435AS;transcript16547_1(SeqID-Frame)ORF-21-L129AS	22	21	44.6	43.5	67.565	1211200000	1437600000	1867200000	1561300000	1889900000	1997100000
transcript44279_6(SeqID-Frame)ORF-1-L206AS	2	2	7.8	7.8	23.993	15686000	0	28037000	0	22166000	10808000
transcript17584_2(SeqID-Frame)ORF-0-L166AS;transcript92126_4(SeqID-Frame)ORF-0-L121AS	8	8	54.2	54.2	18.28	408600000	177770000	104560000	312820000	171860000	160150000
transcript7872_3(SeqID-Frame)ORF-0-L360AS;transcript81060_6(SeqID-Frame)ORF-0-L218AS;transcript81061_3(SeqID-Frame)ORF-0-L110AS;transcript81061_1(SeqID-Frame)ORF-3-L71AS	5	2	13.3	5	39.837	0	94508000	40904000	0	111280000	47898000
transcript25810_1(SeqID-Frame)ORF-1-L407AS;transcript98541_1(SeqID-Frame)ORF-0-L122AS;transcript98543_3(SeqID-Frame)ORF-1-L101AS;transcript98543_2(SeqID-Frame)ORF-9-L315AS;transcript98542_6(SeqID-Frame)ORF-20-L143AS	3	3	7.4	7.4	46.666	0	0	12373000	0	0	14542000
transcript17265_3(SeqID-Frame)ORF-0-L279AS;transcript17266_3(SeqID-Frame)ORF-0-L258AS;transcript91841_1(SeqID-Frame)ORF-0-L164AS;transcript91841_2(SeqID-Frame)ORF-11-L95AS;transcript91840_3(SeqID-Frame)ORF-0-L84AS	10	10	44.1	44.1	30.072	52180000	81467000	42198000	96382000	75118000	70194000
transcript5913_5(SeqID-Frame)ORF-0-L447AS;transcript5912_3(SeqID-Frame)ORF-0-L445AS;transcript77964_3(SeqID-Frame)ORF-0-L45AS	18	15	46.5	41.2	51.466	480380000	397540000	372020000	455100000	501720000	400580000
transcript15250_2(SeqID-Frame)ORF-1-L601AS;transcript15251_2(SeqID-Frame)ORF-4-L337AS;transcript90019_4(SeqID-Frame)ORF-4-L176AS;transcript90019_4(SeqID-Frame)ORF-7-L159AS;transcript90019_5(SeqID-Frame)ORF-0-L53AS	10	10	19.1	19.1	69.973	0	19821000	17188000	0	25254000	18133000
transcript20403_1(SeqID-Frame)ORF-6-L256AS;transcript94463_3(SeqID-Frame)ORF-2-L175AS;transcript94463_1(SeqID-Frame)ORF-12-L54AS;transcript94462_3(SeqID-Frame)ORF-5-L53AS	13	13	43.8	43.8	29.007	221510000	176160000	144290000	220520000	276720000	98763000
transcript15799_1(SeqID-Frame)ORF-0-L332AS;transcript90528_6(SeqID-Frame)ORF-1-L120AS;transcript90528_5(SeqID-Frame)ORF-0-L55AS;transcript82112_1(SeqID-Frame)ORF-0-L28AS	11	11	45.8	45.8	34.014	105060000	213590000	380540000	199910000	226820000	469160000
transcript7778_4(SeqID-Frame)ORF-24-L538AS;transcript80907_4(SeqID-Frame)ORF-0-L278AS;transcript54010_6(SeqID-Frame)ORF-2-L140AS;transcript54010_6(SeqID-Frame)ORF-0-L128AS	13	13	29.9	29.9	60.862	6020100000	3806100000	2549500000	4911900000	4650400000	2794100000
transcript14027_1(SeqID-Frame)ORF-0-L408AS;transcript88883_1(SeqID-Frame)ORF-0-L408AS;transcript14028_2(SeqID-Frame)ORF-2-L330AS;transcript14028_1(SeqID-Frame)ORF-0-L93AS	11	11	28.2	28.2	46.226	315870000	472160000	322550000	291590000	562810000	368050000
transcript13795_2(SeqID-Frame)ORF-0-L446AS;transcript88658_3(SeqID-Frame)ORF-9-L210AS;transcript88656_2(SeqID-Frame)ORF-0-L182AS;transcript88658_2(SeqID-Frame)ORF-17-L109AS;transcript88657_2(SeqID-Frame)ORF-0-L97AS;transcript24738_4(SeqID-Frame)ORF-1-L209AS;transcript59597_3(SeqID-Frame)ORF-0-L127AS;transcript88657_3(SeqID-Frame)ORF-5-L91AS	11	8	29.1	20.9	51.458	104880000	90524000	74676000	113010000	118560000	74805000
transcript4366_3(SeqID-Frame)ORF-9-L1067AS;transcript75495_3(SeqID-Frame)ORF-8-L43AS;transcript75495_1(SeqID-Frame)ORF-0-L65AS	31	11	33.1	10.8	114.1	466770000	272430000	208720000	602350000	248430000	314580000
transcript13303_3(SeqID-Frame)ORF-0-L363AS;transcript13306_6(SeqID-Frame)ORF-10-L206AS;transcript13305_3(SeqID-Frame)ORF-10-L195AS;transcript13304_2(SeqID-Frame)ORF-0-L204AS;transcript13306_4(SeqID-Frame)ORF-0-L163AS;transcript13305_2(SeqID-Frame)ORF-0-L154AS	18	18	46.3	46.3	41.36	1029500000	1128100000	1143200000	1065000000	1154800000	1502700000
transcript11254_3(SeqID-Frame)ORF-3-L406AS;transcript11255_5(SeqID-Frame)ORF-3-L406AS;transcript86250_2(SeqID-Frame)ORF-10-L133AS;transcript86250_3(SeqID-Frame)ORF-0-L194AS	5	5	14.5	14.5	45.183	34960000	32024000	36635000	38154000	42487000	37837000
transcript80888_4(SeqID-Frame)ORF-4-L454AS;transcript7767_6(SeqID-Frame)ORF-5-L438AS;transcript80889_3(SeqID-Frame)ORF-3-L438AS;transcript80891_2(SeqID-Frame)ORF-2-L411AS;transcript80891_3(SeqID-Frame)ORF-16-L33AS	20	20	46.9	46.9	52.756	3468900000	2729200000	2190300000	3637000000	2733700000	3020100000
transcript9647_3(SeqID-Frame)ORF-1-L312AS;transcript9648_3(SeqID-Frame)ORF-5-L189AS;transcript9648_2(SeqID-Frame)ORF-0-L61AS	9	9	44.2	44.2	34.131	50058000	73224000	151020000	174700000	107710000	154240000
transcript10430_6(SeqID-Frame)ORF-1-L222AS;transcript85098_5(SeqID-Frame)ORF-1-L210AS;transcript85097_1(SeqID-Frame)ORF-0-L196AS	12	12	57.2	57.2	24.791	1001800000	883770000	964210000	1081500000	1007100000	1150500000
transcript13037_4(SeqID-Frame)ORF-2-L419AS;transcript13036_2(SeqID-Frame)ORF-1-L426AS;transcript87964_4(SeqID-Frame)ORF-5-L277AS;transcript87964_6(SeqID-Frame)ORF-2-L144AS;transcript87964_5(SeqID-Frame)ORF-22-L69AS;transcript87965_6(SeqID-Frame)ORF-0-L54AS;transcript87965_5(SeqID-Frame)ORF-1-L69AS	16	16	45.1	45.1	44.973	677220000	640310000	608100000	727270000	630510000	826360000
transcript14899_2(SeqID-Frame)ORF-2-L395AS;transcript89691_3(SeqID-Frame)ORF-0-L368AS;transcript14900_2(SeqID-Frame)ORF-0-L353AS	15	9	46.1	30.4	45.439	231940000	299260000	254960000	236350000	322140000	324400000
transcript6541_5(SeqID-Frame)ORF-5-L794AS;transcript6542_5(SeqID-Frame)ORF-5-L493AS;transcript78949_1(SeqID-Frame)ORF-9-L291AS;transcript78949_3(SeqID-Frame)ORF-0-L337AS;transcript6542_6(SeqID-Frame)ORF-19-L323AS;transcript6542_5(SeqID-Frame)ORF-17-L57AS	21	21	30.6	30.6	90.236	27841000	83368000	202720000	95238000	115740000	217820000
transcript12677_3(SeqID-Frame)ORF-0-L277AS;transcript12679_2(SeqID-Frame)ORF-3-L232AS;transcript12678_2(SeqID-Frame)ORF-7-L136AS;transcript87601_5(SeqID-Frame)ORF-7-L131AS;transcript12676_1(SeqID-Frame)ORF-3-L128AS;transcript87600_1(SeqID-Frame)ORF-0-L137AS;transcript12678_3(SeqID-Frame)ORF-0-L130AS;transcript87601_4(SeqID-Frame)ORF-0-L130AS;transcript87600_3(SeqID-Frame)ORF-6-L84AS	8	8	29.6	29.6	32.014	320080000	314390000	441170000	555790000	445680000	434790000
transcript13487_2(SeqID-Frame)ORF-0-L612AS;transcript13488_3(SeqID-Frame)ORF-0-L585AS;transcript10119_1(SeqID-Frame)ORF-67-L225AS;transcript88410_4(SeqID-Frame)ORF-0-L84AS;transcript88410_5(SeqID-Frame)ORF-5-L61AS;transcript88410_6(SeqID-Frame)ORF-0-L35AS	22	22	44	44	66.683	358530000	318970000	337210000	351240000	379720000	384900000
transcript16290_2(SeqID-Frame)ORF-1-L671AS;transcript90986_2(SeqID-Frame)ORF-2-L157AS;transcript90986_3(SeqID-Frame)ORF-0-L49AS	15	15	26.4	26.4	74.66	68991000	65304000	34040000	63267000	58818000	56936000
transcript20670_6(SeqID-Frame)ORF-1-L557AS;transcript20669_2(SeqID-Frame)ORF-0-L417AS;transcript20669_1(SeqID-Frame)ORF-26-L93AS;transcript8585_5(SeqID-Frame)ORF-3-L527AS;transcript19862_2(SeqID-Frame)ORF-4-L546AS;transcript8585_6(SeqID-Frame)ORF-41-L59AS	11	11	22.4	22.4	61.609	0	45311000	25895000	27026000	22481000	60481000
transcript24213_4(SeqID-Frame)ORF-1-L274AS;transcript97416_6(SeqID-Frame)ORF-0-L69AS	4	4	16.4	16.4	31.906	28070000	25623000	35982000	0	0	71712000
transcript12996_4(SeqID-Frame)ORF-3-L207AS;transcript12997_6(SeqID-Frame)ORF-3-L207AS	6	6	43.5	43.5	23.421	150740000	128930000	131530000	119830000	114130000	189050000
transcript12723_5(SeqID-Frame)ORF-11-L635AS;transcript12724_3(SeqID-Frame)ORF-17-L377AS;transcript12722_6(SeqID-Frame)ORF-5-L296AS;transcript12724_2(SeqID-Frame)ORF-0-L239AS;transcript12722_5(SeqID-Frame)ORF-0-L144AS;transcript87653_2(SeqID-Frame)ORF-0-L78AS;transcript87653_2(SeqID-Frame)ORF-1-L37AS	13	13	26.1	26.1	73.474	39556000	144860000	84120000	68037000	136630000	129830000
transcript83172_2(SeqID-Frame)ORF-5-L895AS;transcript83173_6(SeqID-Frame)ORF-0-L677AS;transcript9162_2(SeqID-Frame)ORF-17-L446AS;transcript9163_2(SeqID-Frame)ORF-5-L546AS;transcript9162_2(SeqID-Frame)ORF-5-L370AS;transcript9162_1(SeqID-Frame)ORF-25-L197AS	16	16	20.4	20.4	99.198	57501000	94484000	79734000	85198000	108900000	93808000
transcript45953_3(SeqID-Frame)ORF-2-L182AS	6	6	41.8	41.8	20.578	141170000	64093000	118160000	109720000	0	211990000
transcript30892_1(SeqID-Frame)ORF-3-L363AS;transcript101909_1(SeqID-Frame)ORF-2-L192AS	3	3	9.6	9.6	39.813	0	0	11298000	8310200	0	13131000
transcript2921_1(SeqID-Frame)ORF-1-L572AS;transcript73218_5(SeqID-Frame)ORF-8-L234AS;transcript73218_4(SeqID-Frame)ORF-0-L112AS;transcript14514_3(SeqID-Frame)ORF-4-L42AS	28	28	58.4	58.4	61.972	1728300000	1615400000	1412100000	1445000000	1753300000	1764900000
transcript5783_1(SeqID-Frame)ORF-0-L382AS;transcript77754_1(SeqID-Frame)ORF-0-L257AS;transcript77757_3(SeqID-Frame)ORF-3-L85AS;transcript77757_2(SeqID-Frame)ORF-0-L58AS	11	11	35.9	35.9	41.855	47362000	94239000	59280000	90241000	96636000	81675000
transcript7819_3(SeqID-Frame)ORF-2-L280AS;transcript7818_1(SeqID-Frame)ORF-5-L212AS	25	3	56.4	5.4	31.913	1234700000	1675900000	1130700000	1822000000	2215500000	1043900000
transcript29035_1(SeqID-Frame)ORF-3-L336AS	3	3	13.4	13.4	38.218	33820000	17662000	10729000	17571000	14028000	18942000
transcript13830_4(SeqID-Frame)ORF-1-L1392AS;transcript88693_2(SeqID-Frame)ORF-6-L471AS;transcript88691_1(SeqID-Frame)ORF-21-L343AS;transcript88691_2(SeqID-Frame)ORF-1-L212AS;transcript88691_3(SeqID-Frame)ORF-10-L194AS;transcript88692_1(SeqID-Frame)ORF-1-L141AS;transcript88693_3(SeqID-Frame)ORF-28-L152AS;transcript88692_2(SeqID-Frame)ORF-7-L139AS;transcript88693_2(SeqID-Frame)ORF-0-L58AS	46	45	41.2	40.6	158.22	653400000	516440000	562640000	616370000	673910000	577910000
transcript7903_6(SeqID-Frame)ORF-1-L565AS	11	2	16.1	1.9	62.483	329700000	276600000	284770000	478520000	312050000	338960000
transcript17428_3(SeqID-Frame)ORF-2-L371AS;transcript91994_6(SeqID-Frame)ORF-13-L223AS;transcript91994_5(SeqID-Frame)ORF-1-L164AS	13	13	45	45	41.271	84242000	78368000	124330000	108720000	99207000	135720000
transcript6087_2(SeqID-Frame)ORF-0-L246AS;transcript6089_1(SeqID-Frame)ORF-0-L236AS;transcript6086_4(SeqID-Frame)ORF-0-L161AS;transcript6086_6(SeqID-Frame)ORF-4-L110AS	10	3	48	19.5	27.263	605950000	526630000	584620000	599390000	657370000	628770000
transcript7846_3(SeqID-Frame)ORF-18-L818AS;transcript7847_3(SeqID-Frame)ORF-0-L127AS;transcript7847_1(SeqID-Frame)ORF-4-L141AS	9	9	14.7	14.7	91.902	10070000	0	30635000	14007000	15530000	19924000
transcript12550_2(SeqID-Frame)ORF-16-L325AS;transcript12551_1(SeqID-Frame)ORF-0-L118AS	16	16	47.7	47.7	36.625	169310000	107160000	55590000	110500000	111700000	76619000
transcript85806_1(SeqID-Frame)ORF-0-L688AS;transcript10920_4(SeqID-Frame)ORF-0-L679AS	9	9	16.3	16.3	78.741	156430000	262110000	264680000	190160000	274650000	334600000
transcript9357_2(SeqID-Frame)ORF-11-L205AS;transcript83431_2(SeqID-Frame)ORF-0-L86AS	2	2	14.1	14.1	22.126	0	45288000	14749000	0	46686000	22739000
transcript10974_5(SeqID-Frame)ORF-1-L677AS;transcript10975_3(SeqID-Frame)ORF-3-L624AS;transcript10975_1(SeqID-Frame)ORF-1-L92AS	10	9	21.1	19.6	76.297	66693000	28515000	27680000	25633000	48884000	16075000
transcript17971_3(SeqID-Frame)ORF-1-L378AS	14	14	34.7	34.7	42.983	241110000	433970000	396810000	205540000	425000000	534950000
transcript10467_3(SeqID-Frame)ORF-0-L978AS;transcript10468_2(SeqID-Frame)ORF-0-L160AS	20	18	26.8	24	108.09	192400000	336560000	440930000	224180000	289740000	608510000
transcript12334_2(SeqID-Frame)ORF-2-L369AS;transcript87275_4(SeqID-Frame)ORF-3-L213AS;transcript87274_4(SeqID-Frame)ORF-0-L156AS	4	4	13.8	13.8	42.546	0	0	23249000	20845000	0	26858000
transcript30372_1(SeqID-Frame)ORF-0-L465AS	11	11	29.5	29.5	54.56	0	22295000	21017000	25383000	22977000	27017000
transcript8765_6(SeqID-Frame)ORF-0-L1073AS;transcript82556_5(SeqID-Frame)ORF-0-L712AS;transcript82555_2(SeqID-Frame)ORF-0-L172AS;transcript82554_5(SeqID-Frame)ORF-26-L72AS;transcript82553_1(SeqID-Frame)ORF-0-L78AS	23	22	26.2	25	123.74	169870000	281570000	278530000	164420000	300350000	346010000
transcript10168_4(SeqID-Frame)ORF-2-L272AS;transcript84721_1(SeqID-Frame)ORF-0-L113AS;transcript84722_2(SeqID-Frame)ORF-1-L70AS	10	10	48.5	48.5	30.65	260940000	262350000	331390000	229510000	382010000	303100000
transcript81987_2(SeqID-Frame)ORF-1-L367AS;transcript81993_4(SeqID-Frame)ORF-1-L358AS;transcript8446_2(SeqID-Frame)ORF-1-L358AS;transcript81991_4(SeqID-Frame)ORF-1-L188AS;transcript81989_2(SeqID-Frame)ORF-0-L70AS;transcript81989_1(SeqID-Frame)ORF-6-L29AS;transcript81991_4(SeqID-Frame)ORF-5-L143AS	10	10	38.1	38.1	39.951	166440000	169930000	170720000	215090000	186910000	206120000
transcript11002_2(SeqID-Frame)ORF-1-L418AS;transcript85918_5(SeqID-Frame)ORF-1-L418AS;transcript11003_6(SeqID-Frame)ORF-12-L257AS;transcript85917_5(SeqID-Frame)ORF-10-L257AS;transcript85920_1(SeqID-Frame)ORF-1-L229AS;transcript85920_3(SeqID-Frame)ORF-5-L151AS;transcript85919_5(SeqID-Frame)ORF-1-L112AS	11	9	35.6	30.9	46.516	391340000	568140000	824760000	486680000	557560000	1048900000
transcript76252_3(SeqID-Frame)ORF-4-L406AS;transcript76249_3(SeqID-Frame)ORF-3-L173AS;transcript4821_1(SeqID-Frame)ORF-15-L158AS;transcript4821_3(SeqID-Frame)ORF-4-L317AS;transcript76249_1(SeqID-Frame)ORF-0-L119AS	9	9	30.8	30.8	45.774	164530000	292720000	170470000	305020000	313140000	221030000
transcript18781_4(SeqID-Frame)ORF-22-L447AS;transcript93150_2(SeqID-Frame)ORF-0-L162AS;transcript18782_5(SeqID-Frame)ORF-0-L116AS;transcript93149_3(SeqID-Frame)ORF-0-L69AS;transcript18782_6(SeqID-Frame)ORF-5-L45AS	10	10	28.2	28.2	51.14	43469000	25195000	38155000	40494000	35896000	37154000
transcript21866_3(SeqID-Frame)ORF-0-L411AS	6	6	18	18	46.086	19729000	0	15737000	20694000	0	18142000
transcript31035_4(SeqID-Frame)ORF-2-L106AS	3	3	33	33	11.98	0	0	20899000	31473000	0	24088000
transcript75525_3(SeqID-Frame)ORF-4-L415AS;transcript75532_5(SeqID-Frame)ORF-7-L220AS;transcript4380_2(SeqID-Frame)ORF-8-L168AS;transcript75532_5(SeqID-Frame)ORF-4-L140AS;transcript75538_3(SeqID-Frame)ORF-4-L117AS;transcript4382_3(SeqID-Frame)ORF-1-L100AS;transcript75529_6(SeqID-Frame)ORF-1-L100AS;transcript75534_6(SeqID-Frame)ORF-2-L97AS;transcript75527_1(SeqID-Frame)ORF-9-L81AS	3	3	6.3	6.3	47.165	0	59367000	62751000	36378000	74422000	66318000
transcript6983_1(SeqID-Frame)ORF-0-L539AS;transcript6984_1(SeqID-Frame)ORF-0-L539AS;transcript6985_2(SeqID-Frame)ORF-0-L538AS;transcript6986_2(SeqID-Frame)ORF-0-L452AS;transcript6986_1(SeqID-Frame)ORF-24-L151AS	38	36	75.7	74.2	59.78	3832000000	3776300000	2365800000	4485600000	3771900000	3306700000
transcript42285_6(SeqID-Frame)ORF-0-L331AS	4	4	12.7	12.7	38.704	0	5722900	6272900	0	9735000	4084900
transcript25640_1(SeqID-Frame)ORF-0-L223AS	16	12	75.8	57	25.238	7400900000	3893000000	3337200000	8824500000	4387700000	3941400000
transcript8904_4(SeqID-Frame)ORF-13-L1274AS;transcript82783_2(SeqID-Frame)ORF-10-L311AS;transcript82785_4(SeqID-Frame)ORF-2-L65AS;transcript82784_1(SeqID-Frame)ORF-11-L56AS	17	16	17.1	16.4	141.9	91210000	60229000	41700000	62486000	68480000	48915000
transcript32389_6(SeqID-Frame)ORF-26-L116AS	2	2	23.3	23.3	13.044	0	22113000	29408000	41995000	29479000	29838000
transcript21333_4(SeqID-Frame)ORF-2-L231AS	15	6	65.8	32.5	25.532	635920000	628520000	695940000	1242500000	528230000	996440000
transcript11293_3(SeqID-Frame)ORF-1-L618AS;transcript11292_2(SeqID-Frame)ORF-0-L376AS;transcript86285_5(SeqID-Frame)ORF-0-L96AS;transcript11292_1(SeqID-Frame)ORF-19-L77AS;transcript86284_1(SeqID-Frame)ORF-0-L157AS;transcript43863_1(SeqID-Frame)ORF-5-L40AS	24	2	41.9	4.5	70.92	485300000	616300000	283900000	418570000	508940000	527080000
transcript17964_3(SeqID-Frame)ORF-2-L174AS;transcript92485_1(SeqID-Frame)ORF-1-L174AS	7	7	34.5	34.5	19.821	36421000	0	72232000	56689000	34734000	48331000
transcript108074_5(SeqID-Frame)ORF-3-L173AS	6	3	30.1	14.5	19.32	71741000	78559000	43471000	60932000	80282000	59822000
transcript11226_1(SeqID-Frame)ORF-0-L484AS;transcript86222_5(SeqID-Frame)ORF-0-L153AS;transcript86223_2(SeqID-Frame)ORF-2-L135AS;transcript86223_3(SeqID-Frame)ORF-0-L79AS	15	15	46.3	46.3	53.759	224120000	53710000	66844000	148390000	71548000	66797000
transcript2384_3(SeqID-Frame)ORF-12-L674AS;transcript2390_2(SeqID-Frame)ORF-9-L674AS;transcript72447_2(SeqID-Frame)ORF-1-L391AS;transcript72448_2(SeqID-Frame)ORF-1-L391AS;transcript72454_2(SeqID-Frame)ORF-1-L391AS	12	1	20.2	1.9	77.161	26380000	30441000	34670000	32896000	31565000	43082000
transcript5753_1(SeqID-Frame)ORF-8-L719AS;transcript5754_4(SeqID-Frame)ORF-8-L690AS;transcript77690_6(SeqID-Frame)ORF-6-L415AS;transcript77692_6(SeqID-Frame)ORF-6-L386AS;transcript77693_6(SeqID-Frame)ORF-0-L259AS	5	5	7.1	7.1	79.795	44261000	47971000	23285000	32907000	62472000	19167000
transcript29535_3(SeqID-Frame)ORF-2-L516AS;transcript68820_5(SeqID-Frame)ORF-1-L179AS	10	10	25.6	25.6	57.258	0	36846000	28199000	68779000	42992000	31513000
transcript9955_5(SeqID-Frame)ORF-0-L645AS;transcript9956_4(SeqID-Frame)ORF-0-L645AS;transcript84445_2(SeqID-Frame)ORF-0-L615AS;transcript84446_6(SeqID-Frame)ORF-0-L585AS;transcript84444_5(SeqID-Frame)ORF-0-L159AS;transcript84444_6(SeqID-Frame)ORF-8-L440AS	8	6	13.8	11	70.067	29000000	41677000	62652000	46596000	63939000	55470000
transcript64180_1(SeqID-Frame)ORF-10-L171AS	6	6	35.7	35.7	19.512	0	28767000	0	30077000	19955000	12945000
transcript20058_1(SeqID-Frame)ORF-1-L253AS	14	14	58.1	58.1	27.767	347090000	340100000	349340000	269470000	455890000	332520000
transcript81613_3(SeqID-Frame)ORF-13-L2219AS;transcript8225_2(SeqID-Frame)ORF-21-L2219AS;transcript8226_5(SeqID-Frame)ORF-49-L978AS;transcript8226_6(SeqID-Frame)ORF-27-L292AS;transcript8226_4(SeqID-Frame)ORF-5-L404AS;transcript81614_2(SeqID-Frame)ORF-6-L431AS;transcript81615_2(SeqID-Frame)ORF-0-L156AS;transcript81615_2(SeqID-Frame)ORF-10-L191AS;transcript8226_6(SeqID-Frame)ORF-1-L154AS;transcript…	57	47	31.4	26.9	251.22	302280000	516280000	507150000	328290000	418250000	751690000
transcript22108_5(SeqID-Frame)ORF-20-L210AS	5	5	27.1	27.1	23.746	70465000	59115000	146220000	49285000	112450000	122060000
transcript12313_2(SeqID-Frame)ORF-5-L1061AS;transcript12312_1(SeqID-Frame)ORF-5-L1061AS;transcript12314_4(SeqID-Frame)ORF-0-L264AS;transcript87247_3(SeqID-Frame)ORF-0-L224AS;transcript12314_5(SeqID-Frame)ORF-31-L154AS	32	32	40.1	40.1	117.03	692790000	368980000	388070000	598310000	444620000	419950000
transcript21943_3(SeqID-Frame)ORF-2-L248AS	5	5	22.2	22.2	28.379	60268000	129290000	0	55455000	147500000	0
transcript80073_2(SeqID-Frame)ORF-3-L600AS;transcript80072_5(SeqID-Frame)ORF-3-L582AS;transcript80076_3(SeqID-Frame)ORF-7-L448AS;transcript80077_3(SeqID-Frame)ORF-7-L426AS;transcript80078_2(SeqID-Frame)ORF-11-L332AS;transcript80079_2(SeqID-Frame)ORF-11-L314AS;transcript80078_3(SeqID-Frame)ORF-7-L207AS;transcript80079_3(SeqID-Frame)ORF-7-L207AS	8	8	16.8	16.8	68.214	18811000	22001000	24007000	101460000	24082000	28344000
transcript12877_1(SeqID-Frame)ORF-0-L635AS;transcript87797_2(SeqID-Frame)ORF-0-L134AS;transcript45632_3(SeqID-Frame)ORF-0-L218AS;transcript87797_2(SeqID-Frame)ORF-2-L175AS	9	9	18.7	18.7	71.092	0	0	9089800	4957000	0	10357000
transcript11318_6(SeqID-Frame)ORF-1-L467AS;transcript86304_2(SeqID-Frame)ORF-4-L79AS;transcript86303_4(SeqID-Frame)ORF-0-L154AS;transcript86303_6(SeqID-Frame)ORF-8-L63AS	20	20	42.4	42.4	51.677	2792300000	2929600000	2022400000	2722500000	3028700000	2612800000
transcript87643_3(SeqID-Frame)ORF-0-L177AS;transcript12714_2(SeqID-Frame)ORF-2-L154AS;transcript87644_1(SeqID-Frame)ORF-0-L153AS	5	5	36.7	36.7	20.089	1196400000	932040000	1362300000	812030000	811150000	1802100000
transcript14621_1(SeqID-Frame)ORF-1-L162AS;transcript89434_1(SeqID-Frame)ORF-4-L55AS	2	2	17.9	17.9	18.24	9017000	0	20025000	17150000	16521000	6287400
transcript6639_3(SeqID-Frame)ORF-3-L364AS;transcript79063_2(SeqID-Frame)ORF-9-L102AS	2	2	6.6	6.6	41.37	0	0	6716200	0	0	7648500
transcript21381_2(SeqID-Frame)ORF-0-L449AS;transcript95288_1(SeqID-Frame)ORF-0-L248AS;transcript95289_1(SeqID-Frame)ORF-0-L167AS;transcript95288_3(SeqID-Frame)ORF-24-L119AS;transcript95288_2(SeqID-Frame)ORF-8-L114AS	11	5	27.6	16.7	50.151	95735000	113170000	212890000	89382000	158780000	212510000
transcript2454_2(SeqID-Frame)ORF-2-L216AS;transcript2447_3(SeqID-Frame)ORF-0-L211AS;transcript2438_1(SeqID-Frame)ORF-2-L294AS;transcript2457_1(SeqID-Frame)ORF-1-L226AS;transcript2437_3(SeqID-Frame)ORF-0-L211AS	2	2	11.6	11.6	24.545	0	30923000	0	0	17673000	17524000
transcript83526_2(SeqID-Frame)ORF-4-L635AS;transcript83530_3(SeqID-Frame)ORF-1-L164AS;transcript9417_2(SeqID-Frame)ORF-0-L135AS;transcript83529_6(SeqID-Frame)ORF-0-L99AS;transcript83530_2(SeqID-Frame)ORF-2-L138AS;transcript9416_4(SeqID-Frame)ORF-7-L125AS;transcript83528_2(SeqID-Frame)ORF-0-L118AS;transcript9416_6(SeqID-Frame)ORF-0-L99AS	9	9	20.9	20.9	71.181	31332000	14297000	13162000	27897000	17621000	13619000
transcript65_1(SeqID-Frame)ORF-1-L162AS;transcript37_5(SeqID-Frame)ORF-12-L146AS	22	7	57.4	25.3	18.054	16101000000	10647000000	10035000000	20324000000	12646000000	10873000000
transcript14804_1(SeqID-Frame)ORF-0-L537AS;transcript89623_4(SeqID-Frame)ORF-0-L528AS;transcript89622_2(SeqID-Frame)ORF-0-L160AS;transcript89622_3(SeqID-Frame)ORF-8-L48AS;transcript7709_2(SeqID-Frame)ORF-0-L76AS;transcript89624_2(SeqID-Frame)ORF-1-L71AS	36	33	63.3	60	58.637	4802200000	3513800000	2864500000	4863200000	4102800000	3149400000
transcript14959_2(SeqID-Frame)ORF-15-L98AS	2	2	25.5	25.5	10.848	19018000	43277000	16754000	53568000	40386000	27852000
transcript11927_2(SeqID-Frame)ORF-0-L718AS;transcript11926_2(SeqID-Frame)ORF-0-L359AS	12	7	24	12.8	81.039	26833000	70958000	100180000	53988000	60847000	133680000
transcript34395_3(SeqID-Frame)ORF-1-L213AS	3	3	18.8	18.8	23.054	18463000	19025000	28756000	24390000	16643000	37657000
transcript10293_3(SeqID-Frame)ORF-0-L272AS;transcript10292_3(SeqID-Frame)ORF-6-L217AS;transcript84919_2(SeqID-Frame)ORF-1-L154AS;REV__transcript18143_4(SeqID-Frame)ORF-20-L36AS;REV__transcript57505_2(SeqID-Frame)ORF-5-L23AS	5	4	14.7	12.1	31.364	0	0	44143000	28781000	0	50165000
transcript47951_4(SeqID-Frame)ORF-0-L199AS;transcript79073_4(SeqID-Frame)ORF-4-L217AS	12	2	68.8	10.6	21.318	154070000	243630000	181760000	375460000	137410000	345960000
transcript13884_1(SeqID-Frame)ORF-0-L162AS;transcript88743_3(SeqID-Frame)ORF-1-L152AS;transcript88742_2(SeqID-Frame)ORF-2-L151AS	7	7	40.7	40.7	18.29	877100000	1551400000	1828600000	514600000	1240900000	2599100000
transcript43527_3(SeqID-Frame)ORF-0-L360AS;transcript113800_2(SeqID-Frame)ORF-0-L119AS;transcript108707_6(SeqID-Frame)ORF-0-L116AS;transcript113801_5(SeqID-Frame)ORF-0-L86AS;transcript16604_2(SeqID-Frame)ORF-0-L66AS	8	8	25.3	25.3	41.163	33916000	65395000	33780000	113250000	51040000	61621000
transcript36639_1(SeqID-Frame)ORF-1-L171AS;transcript105141_6(SeqID-Frame)ORF-0-L111AS	3	3	26.9	26.9	19.529	16869000	0	10888000	15793000	0	12365000
transcript15626_4(SeqID-Frame)ORF-7-L650AS;transcript90370_3(SeqID-Frame)ORF-0-L76AS;transcript90370_2(SeqID-Frame)ORF-3-L49AS	28	28	44	44	73.63	718650000	839030000	646380000	1018900000	892860000	793230000
transcript8988_6(SeqID-Frame)ORF-0-L150AS;transcript8989_2(SeqID-Frame)ORF-2-L144AS	4	4	26	26	17.156	174390000	426920000	352580000	249230000	131500000	753010000
transcript8250_1(SeqID-Frame)ORF-0-L448AS	14	14	41.7	41.7	49.471	2224900000	2612000000	2072400000	1841700000	2608300000	2706400000
transcript27028_1(SeqID-Frame)ORF-3-L257AS	14	14	54.5	54.5	28.978	1352200000	1506600000	1758500000	1410900000	1523100000	2180900000
transcript9198_2(SeqID-Frame)ORF-2-L508AS;transcript83222_1(SeqID-Frame)ORF-0-L200AS;transcript83223_2(SeqID-Frame)ORF-0-L161AS;transcript9199_1(SeqID-Frame)ORF-2-L86AS	20	20	52.4	52.4	55.774	902710000	949400000	838590000	839940000	1005600000	1021700000
transcript81867_1(SeqID-Frame)ORF-4-L129AS;transcript8376_3(SeqID-Frame)ORF-3-L132AS;transcript8664_4(SeqID-Frame)ORF-3-L132AS	9	3	48.8	22.5	14.594	3662900000	2025100000	2423700000	3034800000	2924900000	2118100000
transcript78919_3(SeqID-Frame)ORF-1-L659AS;transcript6519_2(SeqID-Frame)ORF-1-L217AS;transcript78920_2(SeqID-Frame)ORF-8-L232AS;transcript78921_3(SeqID-Frame)ORF-4-L217AS	5	5	9.9	9.9	76.034	0	11747000	13937000	12610000	29103000	0
transcript86652_3(SeqID-Frame)ORF-2-L379AS;transcript11702_3(SeqID-Frame)ORF-24-L91AS;transcript11702_2(SeqID-Frame)ORF-4-L272AS;transcript11701_1(SeqID-Frame)ORF-1-L223AS	13	9	32.5	20.8	43.851	314650000	159850000	102870000	126600000	117230000	180300000
transcript36374_6(SeqID-Frame)ORF-0-L157AS;transcript104995_4(SeqID-Frame)ORF-3-L89AS;transcript104995_5(SeqID-Frame)ORF-0-L52AS	10	6	66.9	50.3	17.514	703340000	673530000	445890000	815830000	809170000	458460000
transcript25980_1(SeqID-Frame)ORF-0-L838AS;transcript98663_2(SeqID-Frame)ORF-9-L496AS;transcript98663_1(SeqID-Frame)ORF-0-L230AS;transcript53357_6(SeqID-Frame)ORF-13-L163AS;transcript53357_4(SeqID-Frame)ORF-0-L154AS;transcript98663_1(SeqID-Frame)ORF-41-L66AS	34	34	43.9	43.9	95.358	81119000	183760000	169900000	178500000	204870000	195610000
transcript5399_5(SeqID-Frame)ORF-1-L337AS;transcript77172_3(SeqID-Frame)ORF-1-L127AS	8	8	38.3	38.3	37.613	768120000	911540000	1161500000	1172000000	811040000	1535600000
transcript78852_6(SeqID-Frame)ORF-1-L303AS	8	8	23.1	23.1	33.891	0	151900000	49766000	228890000	158900000	69232000
transcript9941_2(SeqID-Frame)ORF-31-L348AS	7	7	25.3	25.3	40.194	19763000	47574000	41885000	42439000	21241000	79954000
transcript9631_2(SeqID-Frame)ORF-0-L1239AS;transcript83865_4(SeqID-Frame)ORF-0-L599AS;transcript83866_2(SeqID-Frame)ORF-0-L540AS;transcript83867_6(SeqID-Frame)ORF-0-L241AS	8	8	7.5	7.5	137.96	18954000	15972000	16950000	19785000	18992000	18240000
transcript10595_3(SeqID-Frame)ORF-0-L157AS	6	6	47.1	47.1	16.554	100010000	139170000	149520000	290500000	126280000	200030000
transcript21059_1(SeqID-Frame)ORF-0-L273AS;transcript21060_2(SeqID-Frame)ORF-0-L62AS	8	8	38.1	38.1	30.721	101120000	138430000	67914000	111210000	132240000	100970000
transcript7402_3(SeqID-Frame)ORF-7-L776AS;transcript80321_3(SeqID-Frame)ORF-5-L289AS;transcript80317_3(SeqID-Frame)ORF-13-L313AS;transcript7401_1(SeqID-Frame)ORF-6-L333AS;transcript80317_2(SeqID-Frame)ORF-29-L194AS;transcript13217_6(SeqID-Frame)ORF-7-L100AS;transcript88134_2(SeqID-Frame)ORF-6-L100AS	22	17	34.1	26.5	86.836	135090000	260280000	226800000	115130000	280560000	269740000
transcript9549_1(SeqID-Frame)ORF-3-L1091AS	30	30	36.5	36.5	114.36	2191200000	2712500000	2620100000	2178200000	2897000000	3126800000
transcript11036_2(SeqID-Frame)ORF-2-L268AS;transcript85968_2(SeqID-Frame)ORF-2-L163AS	10	10	50	50	30.182	838640000	791290000	1203200000	930910000	980040000	1271800000
transcript77400_1(SeqID-Frame)ORF-2-L416AS;transcript77402_1(SeqID-Frame)ORF-2-L416AS	16	1	40.6	2.6	44.9	3114300000	2285000000	2405300000	2951900000	2283200000	3012100000
transcript9851_1(SeqID-Frame)ORF-7-L241AS;transcript84235_3(SeqID-Frame)ORF-0-L146AS	3	3	23.7	23.7	27.587	0	0	19352000	13675000	0	21845000
transcript51324_5(SeqID-Frame)ORF-2-L97AS	4	4	48.5	48.5	11.243	203450000	155950000	346810000	179990000	226840000	340520000
transcript6187_4(SeqID-Frame)ORF-1-L794AS;transcript78395_1(SeqID-Frame)ORF-1-L794AS;transcript78396_2(SeqID-Frame)ORF-6-L313AS;transcript6188_2(SeqID-Frame)ORF-3-L261AS;transcript6188_2(SeqID-Frame)ORF-0-L149AS	28	26	45.5	41.9	87.283	1664800000	5393800000	4597000000	4489500000	5496300000	5775200000
transcript15549_1(SeqID-Frame)ORF-0-L576AS;transcript90294_5(SeqID-Frame)ORF-0-L202AS;transcript90297_1(SeqID-Frame)ORF-3-L115AS;transcript90296_3(SeqID-Frame)ORF-3-L100AS;transcript90296_1(SeqID-Frame)ORF-0-L91AS;transcript90297_2(SeqID-Frame)ORF-0-L49AS;transcript90294_6(SeqID-Frame)ORF-20-L74AS;transcript90295_3(SeqID-Frame)ORF-0-L60AS;transcript90297_1(SeqID-Frame)ORF-4-L44AS;transcript90293_…	26	26	53.6	53.6	66.397	173310000	126160000	152150000	158070000	155780000	158120000
transcript14801_2(SeqID-Frame)ORF-2-L952AS;transcript89617_5(SeqID-Frame)ORF-0-L348AS;transcript89616_4(SeqID-Frame)ORF-0-L356AS	4	4	4.3	4.3	107.71	0	0	5996500	0	0	6757900
transcript16189_6(SeqID-Frame)ORF-0-L398AS	12	12	38.9	38.9	44.678	28093000	76309000	70181000	37679000	82712000	82333000
transcript8381_6(SeqID-Frame)ORF-2-L355AS;transcript81877_4(SeqID-Frame)ORF-0-L338AS;transcript81879_4(SeqID-Frame)ORF-0-L107AS;REV__transcript34748_4(SeqID-Frame)ORF-5-L61AS	15	12	47.9	38.3	40.654	1637000000	1282800000	1394200000	1602300000	1575500000	1439900000
transcript18538_2(SeqID-Frame)ORF-0-L507AS;transcript18537_5(SeqID-Frame)ORF-0-L102AS	19	18	43.4	42	56.424	537110000	225530000	214950000	563010000	253880000	241800000
transcript83691_6(SeqID-Frame)ORF-1-L560AS;transcript9514_4(SeqID-Frame)ORF-1-L560AS	13	13	28.9	28.9	63.155	157110000	189590000	164120000	94911000	200120000	197420000
transcript4651_1(SeqID-Frame)ORF-18-L950AS;transcript4654_6(SeqID-Frame)ORF-18-L934AS;transcript31800_2(SeqID-Frame)ORF-0-L57AS	11	11	15.6	15.6	104.09	17041000	22229000	20532000	17148000	20713000	27337000
transcript11592_1(SeqID-Frame)ORF-1-L511AS;transcript11593_5(SeqID-Frame)ORF-1-L511AS;transcript86562_4(SeqID-Frame)ORF-0-L160AS;transcript86561_4(SeqID-Frame)ORF-6-L59AS;transcript86561_5(SeqID-Frame)ORF-0-L137AS	29	29	70.8	70.8	56.495	1666200000	1692400000	1511100000	1344600000	1684600000	1914300000
transcript13952_1(SeqID-Frame)ORF-0-L797AS;transcript88814_5(SeqID-Frame)ORF-2-L529AS;transcript88814_4(SeqID-Frame)ORF-37-L162AS;transcript88812_1(SeqID-Frame)ORF-0-L100AS;transcript88814_4(SeqID-Frame)ORF-0-L73AS;transcript88814_6(SeqID-Frame)ORF-38-L100AS	31	31	44.8	44.8	91.715	1166500000	1798700000	1563000000	1836900000	1686300000	2090200000
transcript85221_4(SeqID-Frame)ORF-1-L352AS;transcript10511_2(SeqID-Frame)ORF-4-L343AS;transcript85223_5(SeqID-Frame)ORF-2-L343AS;transcript85222_2(SeqID-Frame)ORF-1-L336AS;transcript11408_3(SeqID-Frame)ORF-16-L131AS	13	5	46	15.1	38.776	9034100000	6250000000	6399900000	9509900000	6625100000	7584100000
transcript6054_3(SeqID-Frame)ORF-1-L416AS;transcript6055_3(SeqID-Frame)ORF-8-L312AS;transcript6056_1(SeqID-Frame)ORF-0-L147AS;transcript6055_2(SeqID-Frame)ORF-1-L182AS	13	13	40.6	40.6	44.892	5509500000	5100000000	4931000000	6641500000	5074800000	6188900000
transcript16032_1(SeqID-Frame)ORF-0-L378AS;transcript90751_4(SeqID-Frame)ORF-0-L326AS	17	8	45.2	21.4	43.496	1209700000	1293300000	1180400000	1222900000	1539400000	1235300000
transcript8293_6(SeqID-Frame)ORF-1-L785AS	14	14	26.1	26.1	86.93	27445000	41322000	27501000	30577000	40453000	36722000
transcript96041_1(SeqID-Frame)ORF-8-L476AS;transcript22421_2(SeqID-Frame)ORF-12-L428AS	12	12	31.5	31.5	54.417	27046000	37101000	43891000	28845000	30455000	60358000
transcript19729_3(SeqID-Frame)ORF-4-L280AS	3	3	13.6	13.6	31.503	46089000	0	47018000	65366000	0	52711000
transcript15081_1(SeqID-Frame)ORF-0-L346AS;transcript89864_1(SeqID-Frame)ORF-2-L259AS;transcript89863_1(SeqID-Frame)ORF-0-L150AS	16	13	52.6	41	36.994	8948300000	9101100000	10251000000	9783800000	10064000000	11631000000
transcript7324_2(SeqID-Frame)ORF-3-L575AS;transcript80189_6(SeqID-Frame)ORF-1-L512AS;transcript7326_3(SeqID-Frame)ORF-5-L472AS;transcript80190_3(SeqID-Frame)ORF-1-L39AS;transcript80190_2(SeqID-Frame)ORF-2-L117AS	18	4	41	8.5	64.105	441180000	355530000	477160000	317880000	269180000	664200000
transcript9410_3(SeqID-Frame)ORF-1-L685AS;transcript83518_3(SeqID-Frame)ORF-0-L618AS;transcript83519_2(SeqID-Frame)ORF-0-L632AS;transcript83517_6(SeqID-Frame)ORF-5-L406AS	25	19	37.8	29.1	76.443	1077900000	1500500000	1445600000	1282800000	1411300000	1890300000
transcript84258_2(SeqID-Frame)ORF-5-L283AS;transcript9862_2(SeqID-Frame)ORF-4-L100AS	5	1	23	6	32.444	0	16323000	16712000	15764000	18545000	18454000
transcript7937_5(SeqID-Frame)ORF-0-L271AS	7	7	27.3	27.3	30.141	58086000	67378000	50729000	25964000	54575000	77657000
transcript28015_3(SeqID-Frame)ORF-2-L163AS;transcript100015_2(SeqID-Frame)ORF-3-L85AS	2	2	21.5	21.5	18.415	38632000	75670000	84852000	139500000	0	179640000
transcript20431_3(SeqID-Frame)ORF-2-L245AS	11	2	24.5	5.7	27.046	8450600000	16678000000	6303300000	9073800000	18939000000	6777300000
transcript31186_4(SeqID-Frame)ORF-0-L219AS;transcript102065_5(SeqID-Frame)ORF-0-L121AS	6	6	33.8	33.8	24.647	45540000	18127000	17334000	12145000	24735000	14938000
transcript7717_2(SeqID-Frame)ORF-8-L485AS;transcript7719_3(SeqID-Frame)ORF-2-L485AS;transcript80828_3(SeqID-Frame)ORF-2-L166AS;transcript7718_4(SeqID-Frame)ORF-4-L53AS;transcript4672_6(SeqID-Frame)ORF-41-L52AS	20	19	50.3	48.9	55.813	629360000	558150000	624110000	466900000	530430000	791930000
transcript76027_2(SeqID-Frame)ORF-12-L140AS;transcript76030_4(SeqID-Frame)ORF-3-L87AS;transcript76030_6(SeqID-Frame)ORF-2-L61AS	6	4	48.6	33.6	15.905	0	65128000	70113000	0	65538000	85665000
transcript17842_6(SeqID-Frame)ORF-1-L423AS	20	8	58.4	25.5	48.096	12448000000	8355100000	9517000000	9937900000	9001300000	10980000000
transcript27354_2(SeqID-Frame)ORF-0-L169AS;transcript99533_2(SeqID-Frame)ORF-0-L146AS;transcript99533_3(SeqID-Frame)ORF-6-L46AS	2	2	18.9	18.9	18.571	0	0	12323000	0	0	13775000
transcript7006_6(SeqID-Frame)ORF-36-L520AS;transcript79641_1(SeqID-Frame)ORF-36-L529AS;transcript79645_2(SeqID-Frame)ORF-0-L194AS;transcript7004_5(SeqID-Frame)ORF-23-L110AS	18	9	45.2	22.7	59.389	182960000	188990000	228080000	287990000	194400000	271710000
transcript51645_2(SeqID-Frame)ORF-0-L164AS	3	3	18.9	18.9	18.565	0	27741000	0	0	30999000	0
transcript11646_2(SeqID-Frame)ORF-3-L304AS	11	11	37.8	37.8	33.821	503190000	227220000	262760000	544660000	322340000	224970000
transcript4515_1(SeqID-Frame)ORF-1-L1498AS;transcript75793_1(SeqID-Frame)ORF-1-L1498AS;transcript75797_1(SeqID-Frame)ORF-1-L1498AS;transcript75799_3(SeqID-Frame)ORF-1-L634AS;transcript75792_1(SeqID-Frame)ORF-35-L199AS	18	5	13.7	4.1	163.81	50700000	66695000	46391000	60093000	71651000	54632000
transcript13323_2(SeqID-Frame)ORF-0-L397AS;transcript13324_1(SeqID-Frame)ORF-0-L325AS;transcript88233_6(SeqID-Frame)ORF-12-L162AS;transcript88233_5(SeqID-Frame)ORF-0-L128AS;transcript13324_2(SeqID-Frame)ORF-12-L76AS	26	26	53.1	53.1	43.237	6307300000	7610800000	3792700000	6004600000	7877700000	4856200000
transcript11035_2(SeqID-Frame)ORF-3-L400AS;transcript85966_6(SeqID-Frame)ORF-0-L47AS	19	8	50.2	21	45.431	1820200000	2549100000	1949300000	1601800000	2752300000	2270300000
transcript7791_1(SeqID-Frame)ORF-3-L198AS;transcript80923_1(SeqID-Frame)ORF-2-L103AS;transcript80922_4(SeqID-Frame)ORF-1-L47AS;transcript80923_4(SeqID-Frame)ORF-3-L38AS;transcript7791_4(SeqID-Frame)ORF-9-L26AS;transcript80922_6(SeqID-Frame)ORF-1-L48AS	10	10	44.9	44.9	22.54	979790000	1096800000	2203500000	1207100000	1782700000	1900300000
transcript12672_3(SeqID-Frame)ORF-1-L626AS;transcript12671_2(SeqID-Frame)ORF-1-L584AS;transcript87596_3(SeqID-Frame)ORF-0-L143AS;transcript87596_1(SeqID-Frame)ORF-11-L72AS;transcript83521_1(SeqID-Frame)ORF-0-L139AS	22	16	39.8	30.2	69.494	477290000	808780000	933010000	742280000	925640000	1018100000
transcript11961_4(SeqID-Frame)ORF-0-L192AS;transcript86899_1(SeqID-Frame)ORF-0-L61AS	8	4	38	21.4	20.867	0	29140000	31407000	19790000	35912000	31646000
transcript30423_2(SeqID-Frame)ORF-4-L466AS;transcript101617_3(SeqID-Frame)ORF-0-L183AS;transcript101617_3(SeqID-Frame)ORF-3-L123AS;transcript101618_2(SeqID-Frame)ORF-0-L63AS;transcript101618_1(SeqID-Frame)ORF-5-L32AS	11	11	29.6	29.6	53.801	90782000	78540000	25663000	69724000	60073000	56181000
transcript28556_3(SeqID-Frame)ORF-0-L259AS	2	2	11.2	11.2	29.311	4049600	3188600	5240700	6295800	4254900	5144900
transcript5126_5(SeqID-Frame)ORF-0-L295AS;transcript5124_5(SeqID-Frame)ORF-1-L277AS;transcript76762_3(SeqID-Frame)ORF-1-L277AS;transcript76764_4(SeqID-Frame)ORF-1-L277AS	17	3	67.8	9.2	32.941	3632100000	2821000000	2312500000	3093600000	2786100000	2937400000
transcript25519_5(SeqID-Frame)ORF-0-L357AS	5	5	21.3	21.3	38.759	25196000	51211000	67041000	28281000	49655000	82122000
transcript10095_3(SeqID-Frame)ORF-0-L303AS	17	15	65	55.1	32.884	5018600000	4606000000	6439200000	5391700000	6157600000	6144900000
transcript84501_6(SeqID-Frame)ORF-5-L419AS;transcript10000_2(SeqID-Frame)ORF-1-L337AS;transcript84503_2(SeqID-Frame)ORF-9-L148AS;transcript10000_3(SeqID-Frame)ORF-19-L123AS;transcript84503_3(SeqID-Frame)ORF-1-L84AS;transcript84503_1(SeqID-Frame)ORF-6-L80AS	4	4	12.9	12.9	46.306	0	0	16172000	10210000	0	18011000
transcript8433_2(SeqID-Frame)ORF-2-L928AS;transcript8435_6(SeqID-Frame)ORF-0-L326AS;transcript8435_5(SeqID-Frame)ORF-20-L114AS	19	15	30.4	25.2	101.21	189170000	142420000	136340000	173720000	144560000	165710000
transcript27695_2(SeqID-Frame)ORF-2-L234AS;REV__transcript28236_2(SeqID-Frame)ORF-0-L42AS	7	7	32.5	32.5	26.91	235380000	108260000	71106000	240660000	169670000	29956000
transcript94256_6(SeqID-Frame)ORF-1-L527AS;transcript94257_2(SeqID-Frame)ORF-0-L60AS	8	1	16.7	2.5	60.832	78166000	118200000	74816000	59268000	108120000	106600000
transcript11201_1(SeqID-Frame)ORF-4-L201AS;transcript86194_3(SeqID-Frame)ORF-1-L157AS;transcript86192_3(SeqID-Frame)ORF-0-L211AS;transcript16251_2(SeqID-Frame)ORF-2-L78AS;transcript68252_1(SeqID-Frame)ORF-2-L47AS;transcript16596_3(SeqID-Frame)ORF-2-L45AS	6	2	36.8	11.9	22.385	617230000	465280000	456910000	746550000	441870000	583280000
transcript20968_3(SeqID-Frame)ORF-0-L233AS;transcript94943_4(SeqID-Frame)ORF-0-L176AS;transcript20969_2(SeqID-Frame)ORF-0-L164AS	3	3	15.9	15.9	27.046	0	33328000	21640000	0	41808000	19294000
transcript45007_2(SeqID-Frame)ORF-0-L536AS	14	14	38.6	38.6	57.259	70549000	50961000	54452000	116050000	53437000	63732000
transcript42098_1(SeqID-Frame)ORF-0-L184AS	3	3	22.8	22.8	21.533	0	11320000	10868000	11365000	5049500	19612000
transcript24721_2(SeqID-Frame)ORF-3-L193AS	9	9	59.1	59.1	21.833	21279000	86339000	57259000	77130000	79545000	80054000
transcript3490_2(SeqID-Frame)ORF-2-L146AS;transcript74106_4(SeqID-Frame)ORF-10-L108AS;transcript3487_3(SeqID-Frame)ORF-11-L63AS;transcript3488_4(SeqID-Frame)ORF-16-L42AS;transcript74107_6(SeqID-Frame)ORF-8-L42AS	17	3	95.9	12.3	16.09	38906000000	34240000000	11489000000	18460000000	36170000000	14651000000
transcript15180_2(SeqID-Frame)ORF-3-L501AS;transcript15179_5(SeqID-Frame)ORF-4-L150AS;transcript15179_6(SeqID-Frame)ORF-20-L46AS	15	4	36.9	11	57.921	94404000	59745000	41150000	117760000	43578000	68547000
transcript14179_1(SeqID-Frame)ORF-1-L709AS;transcript14181_3(SeqID-Frame)ORF-20-L566AS;transcript14181_6(SeqID-Frame)ORF-19-L566AS;transcript89014_1(SeqID-Frame)ORF-3-L303AS;transcript89014_3(SeqID-Frame)ORF-5-L92AS;transcript89015_6(SeqID-Frame)ORF-0-L57AS;transcript89014_1(SeqID-Frame)ORF-0-L80AS	21	21	38.5	38.5	79.277	173670000	308350000	307760000	269020000	346540000	338060000
transcript11997_1(SeqID-Frame)ORF-0-L420AS;transcript11996_2(SeqID-Frame)ORF-1-L419AS;transcript86939_1(SeqID-Frame)ORF-0-L416AS;transcript86938_3(SeqID-Frame)ORF-7-L104AS;transcript86938_1(SeqID-Frame)ORF-0-L162AS;transcript100583_1(SeqID-Frame)ORF-2-L29AS;transcript28929_1(SeqID-Frame)ORF-2-L29AS	19	19	37.6	37.6	46.513	1980300000	1825800000	1634700000	2459500000	1939500000	1904300000
transcript9279_2(SeqID-Frame)ORF-0-L325AS;transcript83324_3(SeqID-Frame)ORF-0-L236AS;transcript83326_4(SeqID-Frame)ORF-0-L152AS	9	9	29.8	29.8	38.095	54140000	34649000	25524000	44566000	28937000	37895000
transcript91693_3(SeqID-Frame)ORF-2-L549AS;transcript17105_1(SeqID-Frame)ORF-2-L505AS	15	14	29	27.3	61.98	883560000	710680000	324750000	593840000	658650000	490750000
transcript11943_3(SeqID-Frame)ORF-3-L518AS	31	31	58.3	58.3	58.414	5872900000	7549100000	4644200000	4888400000	8589400000	4944800000
transcript82636_5(SeqID-Frame)ORF-40-L528AS;transcript8808_6(SeqID-Frame)ORF-25-L287AS;transcript82639_1(SeqID-Frame)ORF-0-L199AS;transcript82637_2(SeqID-Frame)ORF-3-L162AS;transcript82639_3(SeqID-Frame)ORF-16-L162AS;transcript82639_2(SeqID-Frame)ORF-21-L111AS;transcript82637_1(SeqID-Frame)ORF-4-L96AS	11	7	26.1	16.3	60.093	106910000	107910000	76661000	82114000	64517000	140320000
transcript6077_2(SeqID-Frame)ORF-0-L386AS;transcript78185_4(SeqID-Frame)ORF-0-L327AS	8	8	26.7	26.7	45.221	109950000	208120000	131420000	112800000	158490000	218050000
transcript113908_3(SeqID-Frame)ORF-0-L154AS	7	7	58.4	58.4	17.309	104210000	143380000	80894000	192870000	121040000	127580000
transcript99438_3(SeqID-Frame)ORF-3-L132AS	8	3	70.5	22.7	14.79	554640000	189830000	444670000	889160000	290580000	412590000
transcript25289_3(SeqID-Frame)ORF-0-L84AS;transcript98179_6(SeqID-Frame)ORF-0-L82AS	3	3	72.6	72.6	9.3053	0	26519000	55440000	118230000	0	90803000
transcript17677_1(SeqID-Frame)ORF-0-L276AS;transcript17678_3(SeqID-Frame)ORF-1-L129AS;transcript92217_4(SeqID-Frame)ORF-2-L96AS;transcript92218_5(SeqID-Frame)ORF-4-L56AS;transcript92219_3(SeqID-Frame)ORF-0-L36AS;transcript17678_1(SeqID-Frame)ORF-3-L29AS	11	4	39.5	12.3	31.429	436960000	414840000	726400000	414060000	513580000	750790000
transcript14377_2(SeqID-Frame)ORF-1-L231AS;transcript89191_3(SeqID-Frame)ORF-1-L123AS	7	7	31.6	31.6	26.011	529170000	390500000	268920000	261510000	436230000	294320000
transcript5390_2(SeqID-Frame)ORF-0-L361AS;transcript77151_2(SeqID-Frame)ORF-8-L249AS	15	4	42.1	11.1	40.991	345700000	168820000	183870000	122460000	199400000	191310000
transcript28039_5(SeqID-Frame)ORF-0-L266AS;transcript100032_6(SeqID-Frame)ORF-0-L249AS	10	10	56.8	56.8	29.03	774410000	802890000	1399800000	835810000	826350000	1613700000
transcript11358_5(SeqID-Frame)ORF-3-L1405AS;transcript11357_2(SeqID-Frame)ORF-3-L272AS;transcript11357_1(SeqID-Frame)ORF-24-L242AS;transcript11357_1(SeqID-Frame)ORF-49-L203AS	12	9	13.2	9.2	152.62	14791000	0	46597000	43518000	20075000	31532000
transcript48886_5(SeqID-Frame)ORF-3-L113AS	6	6	56.6	56.6	12.706	27814000	72045000	89134000	40356000	91741000	86692000
transcript16232_2(SeqID-Frame)ORF-0-L219AS;transcript90937_2(SeqID-Frame)ORF-0-L95AS;transcript90935_1(SeqID-Frame)ORF-3-L47AS	3	3	21.5	21.5	23.972	112740000	91849000	94387000	87757000	71519000	134560000
transcript8744_3(SeqID-Frame)ORF-5-L701AS;CON__ENSEMBL:ENSBTAP00000016046	17	4	31.2	7.3	77.494	0	124820000	108980000	73889000	155370000	103310000
transcript19276_3(SeqID-Frame)ORF-0-L166AS;transcript93528_5(SeqID-Frame)ORF-4-L94AS;transcript93528_6(SeqID-Frame)ORF-0-L54AS	3	3	18.1	18.1	18.28	150940000	310090000	763110000	471480000	775940000	411320000
transcript78780_3(SeqID-Frame)ORF-2-L794AS;transcript78781_4(SeqID-Frame)ORF-26-L87AS;transcript78781_5(SeqID-Frame)ORF-3-L77AS;transcript78781_4(SeqID-Frame)ORF-20-L201AS;transcript78782_1(SeqID-Frame)ORF-0-L125AS;transcript78781_5(SeqID-Frame)ORF-14-L99AS;transcript78781_6(SeqID-Frame)ORF-1-L51AS	14	14	23.4	23.4	92.399	34394000	66668000	86235000	61570000	76145000	92883000
transcript9681_3(SeqID-Frame)ORF-1-L380AS;transcript83956_1(SeqID-Frame)ORF-0-L276AS;transcript83957_2(SeqID-Frame)ORF-0-L180AS;transcript30366_5(SeqID-Frame)ORF-11-L154AS;transcript83960_2(SeqID-Frame)ORF-2-L122AS;transcript83957_1(SeqID-Frame)ORF-15-L110AS;REV__transcript53266_6(SeqID-Frame)ORF-5-L31AS	10	5	31.6	19.2	42.577	358550000	523720000	647360000	677710000	556170000	737560000
transcript9706_2(SeqID-Frame)ORF-1-L985AS;transcript83991_2(SeqID-Frame)ORF-0-L233AS;transcript83992_1(SeqID-Frame)ORF-10-L357AS;transcript9707_2(SeqID-Frame)ORF-14-L93AS;transcript83991_3(SeqID-Frame)ORF-16-L72AS	9	8	13.9	12.9	111.79	46971000	74580000	47095000	51421000	88403000	45984000
transcript12401_2(SeqID-Frame)ORF-0-L345AS;transcript12402_1(SeqID-Frame)ORF-0-L411AS	8	8	33.3	33.3	38.751	189500000	247340000	232570000	281160000	232460000	297550000
transcript15567_3(SeqID-Frame)ORF-2-L324AS;transcript90320_3(SeqID-Frame)ORF-0-L84AS	12	12	50	50	36.182	193970000	132600000	134340000	222300000	179010000	115730000
transcript14096_4(SeqID-Frame)ORF-1-L466AS	18	13	38.8	32.2	53.471	736980000	576270000	661860000	1041300000	711480000	655360000
transcript8844_2(SeqID-Frame)ORF-1-L220AS;transcript82687_3(SeqID-Frame)ORF-0-L176AS;transcript82689_5(SeqID-Frame)ORF-2-L66AS	5	5	30.5	30.5	25.287	45372000	40353000	34392000	49661000	40315000	42183000
transcript20467_2(SeqID-Frame)ORF-1-L340AS	14	14	41.2	41.2	39.223	278180000	235590000	284850000	279770000	301650000	272710000
transcript83210_1(SeqID-Frame)ORF-0-L385AS;transcript9196_2(SeqID-Frame)ORF-1-L334AS;transcript83212_5(SeqID-Frame)ORF-0-L40AS	8	4	28.8	12.2	43.658	48486000	44820000	25168000	75543000	38183000	39033000
transcript9204_1(SeqID-Frame)ORF-0-L594AS	22	22	40.4	40.4	68.507	332650000	613560000	436040000	401740000	500940000	656660000
transcript18282_2(SeqID-Frame)ORF-0-L529AS;transcript92734_1(SeqID-Frame)ORF-0-L388AS	19	17	38.4	34.4	59.713	743380000	751300000	450700000	738470000	720680000	604670000
transcript15430_5(SeqID-Frame)ORF-1-L322AS;transcript15431_2(SeqID-Frame)ORF-3-L209AS	11	8	45	32.3	35.167	182990000	158500000	222450000	213980000	175550000	244400000
transcript10928_3(SeqID-Frame)ORF-0-L259AS;transcript85817_6(SeqID-Frame)ORF-0-L42AS;transcript85817_4(SeqID-Frame)ORF-5-L39AS	8	5	35.1	22.8	29.421	155250000	164400000	154260000	163010000	184000000	167090000
transcript10815_5(SeqID-Frame)ORF-0-L554AS;transcript85671_5(SeqID-Frame)ORF-0-L517AS;transcript85669_2(SeqID-Frame)ORF-0-L387AS;transcript85670_1(SeqID-Frame)ORF-18-L240AS;transcript85670_2(SeqID-Frame)ORF-0-L195AS	25	25	51.6	51.6	62.384	995240000	972500000	491750000	905350000	732960000	880100000
transcript85576_5(SeqID-Frame)ORF-0-L216AS;transcript10754_5(SeqID-Frame)ORF-14-L124AS;transcript10754_6(SeqID-Frame)ORF-9-L119AS	4	4	15.7	15.7	24.537	55079000	0	46458000	13397000	25058000	26113000
transcript23367_4(SeqID-Frame)ORF-3-L395AS;transcript96828_1(SeqID-Frame)ORF-25-L109AS	12	3	35.7	8.4	43.975	104180000	95600000	85481000	85492000	89785000	109650000
transcript12131_1(SeqID-Frame)ORF-0-L883AS;transcript12130_1(SeqID-Frame)ORF-14-L367AS;transcript12130_3(SeqID-Frame)ORF-11-L327AS;transcript12130_1(SeqID-Frame)ORF-0-L171AS	33	26	45.9	36.5	98.654	436300000	596010000	574300000	323630000	521250000	767520000
transcript10512_3(SeqID-Frame)ORF-0-L414AS;transcript85224_6(SeqID-Frame)ORF-0-L32AS	11	11	34.8	34.8	46.657	1198500000	1737000000	970410000	1634100000	2095600000	885330000
transcript16373_1(SeqID-Frame)ORF-0-L727AS;transcript44013_2(SeqID-Frame)ORF-5-L48AS	19	19	39.3	39.3	81.069	88577000	150700000	174910000	220820000	127650000	230820000
transcript85510_1(SeqID-Frame)ORF-0-L695AS;transcript85511_6(SeqID-Frame)ORF-13-L172AS;transcript10707_6(SeqID-Frame)ORF-0-L92AS;transcript85511_4(SeqID-Frame)ORF-6-L71AS;transcript85511_5(SeqID-Frame)ORF-0-L68AS;transcript43633_1(SeqID-Frame)ORF-2-L66AS	8	7	13.7	12.2	79.9	0	24471000	20509000	10858000	32133000	17366000
transcript4745_2(SeqID-Frame)ORF-2-L936AS;transcript76137_2(SeqID-Frame)ORF-1-L134AS;transcript76139_1(SeqID-Frame)ORF-0-L86AS;transcript54776_3(SeqID-Frame)ORF-0-L210AS	64	8	68.2	6.3	107.45	1537500000	6745800000	3761200000	5114200000	7037600000	4524700000
transcript85271_1(SeqID-Frame)ORF-1-L224AS;transcript10551_1(SeqID-Frame)ORF-1-L241AS	8	6	39.7	36.2	25.479	164240000	155100000	105560000	185350000	154600000	132190000
transcript10775_3(SeqID-Frame)ORF-5-L545AS;transcript85606_5(SeqID-Frame)ORF-8-L140AS;transcript85606_4(SeqID-Frame)ORF-0-L47AS	21	19	44.8	41.1	61.721	1038500000	972210000	459050000	865510000	892890000	681430000
transcript5505_6(SeqID-Frame)ORF-6-L684AS;transcript5506_2(SeqID-Frame)ORF-5-L684AS;transcript77325_1(SeqID-Frame)ORF-2-L454AS;transcript77327_3(SeqID-Frame)ORF-7-L98AS;transcript77326_2(SeqID-Frame)ORF-2-L101AS;transcript77327_2(SeqID-Frame)ORF-2-L88AS;transcript77327_1(SeqID-Frame)ORF-6-L78AS	15	12	26.6	19.9	76.469	39926000	35834000	25988000	49882000	45632000	22369000
transcript81890_4(SeqID-Frame)ORF-0-L188AS;transcript8385_3(SeqID-Frame)ORF-0-L182AS	6	3	30.9	20.2	20.184	274270000	229710000	183670000	278620000	235090000	219370000
transcript9797_1(SeqID-Frame)ORF-1-L1050AS;transcript84129_2(SeqID-Frame)ORF-4-L644AS;transcript84130_5(SeqID-Frame)ORF-0-L210AS;transcript84130_4(SeqID-Frame)ORF-22-L205AS;transcript84130_6(SeqID-Frame)ORF-19-L172AS;transcript84130_6(SeqID-Frame)ORF-30-L366AS;transcript84129_1(SeqID-Frame)ORF-56-L120AS;transcript84129_1(SeqID-Frame)ORF-0-L110AS;transcript84130_4(SeqID-Frame)ORF-12-L57AS	32	32	30.7	30.7	116.48	429910000	667630000	560300000	673880000	668290000	680730000
transcript87641_2(SeqID-Frame)ORF-0-L419AS;transcript12713_3(SeqID-Frame)ORF-9-L276AS;transcript87640_3(SeqID-Frame)ORF-0-L222AS;transcript12713_2(SeqID-Frame)ORF-0-L178AS	13	13	35.3	35.3	46.525	83575000	52639000	88030000	88182000	50057000	104300000
transcript44924_2(SeqID-Frame)ORF-1-L206AS	4	4	30.1	30.1	22.392	73363000	0	47740000	96648000	0	52358000
transcript11993_1(SeqID-Frame)ORF-1-L209AS	7	1	55	8.1	23.708	609870000	348380000	743920000	912790000	552880000	645060000
transcript5096_5(SeqID-Frame)ORF-4-L408AS;transcript76719_1(SeqID-Frame)ORF-0-L278AS;transcript76721_1(SeqID-Frame)ORF-0-L278AS;transcript76722_6(SeqID-Frame)ORF-0-L123AS;transcript76724_1(SeqID-Frame)ORF-1-L83AS	15	15	42.4	42.4	45.689	330160000	620880000	870070000	443830000	680930000	953770000
transcript18356_3(SeqID-Frame)ORF-0-L326AS;transcript92788_5(SeqID-Frame)ORF-0-L86AS;transcript92788_4(SeqID-Frame)ORF-3-L95AS	21	20	64.4	62	36.106	2462600000	2069900000	1654500000	2000300000	2377800000	1702400000
transcript6083_5(SeqID-Frame)ORF-2-L339AS	9	8	46.6	43.4	37.098	162650000	151560000	202500000	505550000	175100000	212760000
transcript18728_3(SeqID-Frame)ORF-0-L466AS;transcript93098_6(SeqID-Frame)ORF-2-L147AS;transcript93096_5(SeqID-Frame)ORF-4-L158AS;transcript93098_5(SeqID-Frame)ORF-4-L152AS;transcript93096_4(SeqID-Frame)ORF-3-L100AS;transcript93097_1(SeqID-Frame)ORF-7-L80AS	6	6	16.1	16.1	53.155	72091000	19276000	50367000	32993000	20694000	55592000
transcript11990_1(SeqID-Frame)ORF-10-L215AS;transcript11989_6(SeqID-Frame)ORF-0-L26AS	9	9	59.5	59.5	24.742	89181000	102260000	106590000	111060000	108070000	120630000
transcript14376_1(SeqID-Frame)ORF-2-L617AS;transcript89189_1(SeqID-Frame)ORF-0-L433AS;transcript89189_2(SeqID-Frame)ORF-20-L165AS;transcript89190_5(SeqID-Frame)ORF-0-L160AS;transcript89190_4(SeqID-Frame)ORF-7-L106AS	23	23	34	34	69.088	187020000	363580000	217220000	335500000	348090000	287870000
transcript5475_4(SeqID-Frame)ORF-1-L399AS;transcript5476_4(SeqID-Frame)ORF-1-L399AS;transcript5477_1(SeqID-Frame)ORF-2-L399AS;transcript77284_6(SeqID-Frame)ORF-1-L399AS;transcript5478_3(SeqID-Frame)ORF-1-L397AS;transcript5479_3(SeqID-Frame)ORF-1-L397AS;transcript77285_3(SeqID-Frame)ORF-1-L397AS	14	14	48.4	48.4	44.978	1423900000	472130000	645820000	2193400000	502780000	720890000
transcript21726_2(SeqID-Frame)ORF-1-L304AS;transcript95514_1(SeqID-Frame)ORF-6-L78AS;transcript95514_3(SeqID-Frame)ORF-7-L85AS;transcript95514_3(SeqID-Frame)ORF-10-L35AS;transcript95514_1(SeqID-Frame)ORF-1-L145AS	12	12	39.5	39.5	34.031	220670000	226700000	177250000	234810000	243090000	199050000
transcript8705_4(SeqID-Frame)ORF-0-L170AS	5	4	34.1	28.8	19.495	147060000	164470000	179240000	126830000	163120000	212990000
transcript12487_1(SeqID-Frame)ORF-3-L731AS;transcript87410_3(SeqID-Frame)ORF-2-L690AS;transcript87408_4(SeqID-Frame)ORF-0-L240AS;transcript87408_6(SeqID-Frame)ORF-12-L351AS	23	23	35.7	35.7	82.361	129790000	205460000	207700000	174230000	172830000	279030000
transcript13584_1(SeqID-Frame)ORF-0-L256AS;transcript88489_2(SeqID-Frame)ORF-2-L107AS;transcript88488_2(SeqID-Frame)ORF-0-L89AS;transcript88489_1(SeqID-Frame)ORF-0-L58AS;transcript88488_1(SeqID-Frame)ORF-1-L47AS	14	14	68.4	68.4	29.269	397020000	353620000	461520000	408880000	394650000	496740000
transcript86032_1(SeqID-Frame)ORF-0-L122AS;transcript86033_3(SeqID-Frame)ORF-2-L121AS;transcript11071_1(SeqID-Frame)ORF-6-L96AS;transcript86034_5(SeqID-Frame)ORF-0-L77AS	3	3	21.3	21.3	13.681	150810000	234360000	164050000	140990000	230710000	204780000
transcript9669_1(SeqID-Frame)ORF-0-L438AS;transcript9667_3(SeqID-Frame)ORF-0-L446AS;transcript83937_4(SeqID-Frame)ORF-0-L157AS;transcript83937_4(SeqID-Frame)ORF-8-L80AS;transcript83937_5(SeqID-Frame)ORF-7-L65AS	15	15	34.5	34.5	48.583	458690000	414360000	558440000	359460000	456750000	606390000
transcript21352_2(SeqID-Frame)ORF-2-L188AS;transcript95248_5(SeqID-Frame)ORF-1-L188AS	12	3	52.1	14.9	21.303	203630000	243860000	195980000	228870000	188170000	292450000
transcript9168_2(SeqID-Frame)ORF-3-L768AS;transcript83179_2(SeqID-Frame)ORF-25-L298AS;transcript83179_1(SeqID-Frame)ORF-8-L213AS;transcript9169_3(SeqID-Frame)ORF-26-L457AS;transcript9169_2(SeqID-Frame)ORF-9-L202AS;transcript83179_3(SeqID-Frame)ORF-15-L115AS;transcript83178_3(SeqID-Frame)ORF-2-L71AS;transcript9169_1(SeqID-Frame)ORF-1-L177AS	10	10	16.4	16.4	85.269	0	64042000	21548000	4671300	52483000	41030000
transcript32077_3(SeqID-Frame)ORF-0-L315AS	18	13	58.7	48.9	36.046	294770000	65330000	29032000	172970000	78610000	24450000
transcript82025_1(SeqID-Frame)ORF-0-L794AS;transcript8466_3(SeqID-Frame)ORF-0-L606AS	24	21	27.8	22.9	83.03	6892000000	4447400000	2983700000	5029200000	4914300000	3201100000
transcript12982_3(SeqID-Frame)ORF-2-L229AS	6	2	30.1	11.8	25.727	88739000	262650000	309810000	243800000	280260000	344880000
transcript12513_4(SeqID-Frame)ORF-3-L424AS;transcript12514_5(SeqID-Frame)ORF-0-L252AS;transcript87439_5(SeqID-Frame)ORF-0-L252AS;transcript87438_4(SeqID-Frame)ORF-0-L211AS;transcript87440_5(SeqID-Frame)ORF-0-L175AS;transcript87438_6(SeqID-Frame)ORF-13-L56AS;transcript87439_6(SeqID-Frame)ORF-19-L39AS	12	10	36.8	31.8	46.854	99941000	86589000	86098000	139920000	66480000	122050000
transcript57235_4(SeqID-Frame)ORF-5-L75AS	3	3	60	60	8.6388	213490000	186630000	185900000	205620000	158900000	247550000
transcript65657_1(SeqID-Frame)ORF-2-L236AS;transcript46635_3(SeqID-Frame)ORF-2-L263AS	16	7	76.3	43.6	25.839	1324600000	1719700000	1602100000	2341700000	1366600000	2257600000
transcript4838_4(SeqID-Frame)ORF-3-L387AS;transcript76267_6(SeqID-Frame)ORF-2-L333AS;transcript94357_1(SeqID-Frame)ORF-0-L132AS;transcript4836_5(SeqID-Frame)ORF-0-L87AS;transcript20237_1(SeqID-Frame)ORF-8-L83AS	15	14	36.2	36.2	44.11	1028100000	508370000	489000000	1016900000	608730000	478410000
transcript15861_3(SeqID-Frame)ORF-0-L297AS;transcript15862_3(SeqID-Frame)ORF-0-L242AS;transcript90599_1(SeqID-Frame)ORF-0-L187AS	11	10	58.2	53.9	31.024	402450000	446740000	329070000	488580000	416400000	429220000
transcript7042_3(SeqID-Frame)ORF-0-L333AS;transcript7043_1(SeqID-Frame)ORF-0-L141AS;transcript7044_1(SeqID-Frame)ORF-1-L86AS;transcript7044_2(SeqID-Frame)ORF-5-L149AS	6	6	20.7	20.7	37.074	3432200000	2386600000	1776200000	3566200000	3103000000	1432500000
transcript5452_2(SeqID-Frame)ORF-0-L473AS;transcript5453_6(SeqID-Frame)ORF-0-L61AS;transcript77250_3(SeqID-Frame)ORF-0-L189AS;transcript77250_2(SeqID-Frame)ORF-8-L94AS	20	20	34	34	54.756	824850000	1693700000	2161500000	758130000	1978400000	2221500000
transcript9411_2(SeqID-Frame)ORF-2-L233AS;transcript9412_6(SeqID-Frame)ORF-0-L227AS;transcript83522_6(SeqID-Frame)ORF-0-L130AS;REV__transcript91483_6(SeqID-Frame)ORF-1-L73AS;REV__transcript16872_3(SeqID-Frame)ORF-14-L45AS	10	10	51.5	51.5	26.851	125010000	122020000	120660000	52325000	100750000	163600000
transcript6794_1(SeqID-Frame)ORF-10-L996AS;transcript79310_5(SeqID-Frame)ORF-3-L236AS	12	10	16.4	14.5	116.03	6799800	14806000	19098000	10996000	9992100	26935000
transcript22482_2(SeqID-Frame)ORF-0-L149AS;transcript22481_2(SeqID-Frame)ORF-7-L196AS	4	4	38.3	38.3	16.813	0	0	99778000	0	0	108670000
transcript11841_3(SeqID-Frame)ORF-1-L389AS;transcript11842_3(SeqID-Frame)ORF-1-L366AS;transcript86776_2(SeqID-Frame)ORF-8-L194AS;transcript86777_2(SeqID-Frame)ORF-8-L136AS;transcript86776_3(SeqID-Frame)ORF-0-L81AS;transcript86777_3(SeqID-Frame)ORF-0-L81AS	12	12	43.2	43.2	43.152	147600000	70267000	90866000	116940000	76226000	99264000
transcript10537_3(SeqID-Frame)ORF-0-L197AS;transcript85253_3(SeqID-Frame)ORF-0-L197AS;transcript10536_3(SeqID-Frame)ORF-0-L199AS;transcript10536_2(SeqID-Frame)ORF-10-L62AS	12	12	49.2	49.2	21.163	2067800000	1211800000	1248100000	2198900000	1333100000	1344900000
transcript13916_3(SeqID-Frame)ORF-4-L233AS;transcript88782_6(SeqID-Frame)ORF-3-L35AS	7	7	38.2	38.2	26.297	92259000	135670000	94271000	186680000	134940000	115370000
transcript7430_3(SeqID-Frame)ORF-0-L365AS;transcript80361_4(SeqID-Frame)ORF-0-L200AS	9	9	27.7	27.7	41.306	543440000	1475800000	1573100000	720860000	1606800000	1710900000
transcript5687_2(SeqID-Frame)ORF-2-L1735AS;transcript77575_4(SeqID-Frame)ORF-14-L424AS;transcript77575_5(SeqID-Frame)ORF-0-L358AS;transcript72469_1(SeqID-Frame)ORF-0-L52AS	86	36	52.1	21.9	200.98	1493400000	1998900000	1713700000	2021700000	1328600000	2710900000
transcript10595_2(SeqID-Frame)ORF-6-L619AS	31	31	59.9	59.9	67.216	2169000000	4492400000	3868600000	4730000000	4538200000	4557900000
transcript27990_1(SeqID-Frame)ORF-0-L299AS;transcript99999_6(SeqID-Frame)ORF-0-L84AS;transcript99998_1(SeqID-Frame)ORF-0-L47AS	6	6	27.8	27.8	31.822	31251000	634100000	186720000	872640000	43246000	849360000
transcript83224_1(SeqID-Frame)ORF-0-L160AS;transcript9203_6(SeqID-Frame)ORF-0-L156AS	5	5	29.4	29.4	18.323	75929000	159000000	171700000	74412000	181980000	177630000
transcript6432_1(SeqID-Frame)ORF-1-L342AS	8	8	25.4	25.4	38.892	1801300000	2287100000	3082800000	2623200000	2202400000	3636600000
transcript10141_5(SeqID-Frame)ORF-4-L850AS;transcript10142_2(SeqID-Frame)ORF-29-L461AS;transcript84686_6(SeqID-Frame)ORF-0-L339AS;transcript84689_6(SeqID-Frame)ORF-4-L109AS;transcript84686_5(SeqID-Frame)ORF-17-L381AS;transcript84689_5(SeqID-Frame)ORF-13-L381AS;transcript10142_3(SeqID-Frame)ORF-7-L291AS	3	3	4.5	4.5	97.004	0	3323600	13478000	3804600	0	18266000
transcript8491_3(SeqID-Frame)ORF-23-L197AS;transcript82061_1(SeqID-Frame)ORF-4-L169AS	11	11	50.3	50.3	21.846	0	62068000	74605000	76770000	77812000	70736000
transcript59073_1(SeqID-Frame)ORF-0-L457AS;transcript31651_4(SeqID-Frame)ORF-13-L149AS;transcript31651_5(SeqID-Frame)ORF-0-L188AS	8	8	20.6	20.6	51.44	45886000	56712000	47652000	42029000	58249000	55175000
transcript14937_1(SeqID-Frame)ORF-0-L245AS;transcript14938_4(SeqID-Frame)ORF-6-L138AS;transcript14938_6(SeqID-Frame)ORF-0-L89AS	8	8	44.9	44.9	27.528	17500000	82220000	134470000	45619000	75468000	159980000
transcript31505_2(SeqID-Frame)ORF-14-L263AS	13	2	65.4	13.7	29.927	74315000	140360000	106390000	85159000	182150000	85959000
transcript5519_4(SeqID-Frame)ORF-95-L1141AS;transcript5520_5(SeqID-Frame)ORF-95-L1141AS;transcript5521_2(SeqID-Frame)ORF-95-L1141AS;transcript77353_6(SeqID-Frame)ORF-0-L642AS;transcript77354_4(SeqID-Frame)ORF-0-L642AS;transcript77355_5(SeqID-Frame)ORF-0-L642AS;transcript77356_5(SeqID-Frame)ORF-0-L321AS	54	39	67.7	50	121.45	768410000	1073200000	1024700000	1029800000	965450000	1313500000
transcript85525_3(SeqID-Frame)ORF-4-L1303AS;transcript10719_2(SeqID-Frame)ORF-1-L232AS	40	40	36.8	36.8	145.39	472020000	625900000	757790000	365420000	562730000	940130000
transcript35774_1(SeqID-Frame)ORF-0-L176AS	10	10	76.1	76.1	18.971	259510000	545710000	361160000	937130000	206150000	778800000
transcript8267_5(SeqID-Frame)ORF-0-L217AS;transcript81678_6(SeqID-Frame)ORF-0-L208AS;transcript81679_5(SeqID-Frame)ORF-4-L95AS;transcript81679_6(SeqID-Frame)ORF-0-L84AS	10	9	41.5	37.3	25.032	1422000000	1695500000	2246500000	1027300000	1531500000	2749600000
transcript15668_3(SeqID-Frame)ORF-2-L789AS;transcript90405_1(SeqID-Frame)ORF-0-L562AS;transcript15669_1(SeqID-Frame)ORF-0-L231AS;transcript15669_2(SeqID-Frame)ORF-16-L220AS;transcript90406_2(SeqID-Frame)ORF-2-L56AS	16	16	25	25	89.207	13226000	24676000	54522000	30824000	27274000	58697000
transcript12388_3(SeqID-Frame)ORF-3-L125AS;transcript87321_3(SeqID-Frame)ORF-1-L90AS;transcript87322_2(SeqID-Frame)ORF-6-L50AS;transcript87322_3(SeqID-Frame)ORF-1-L108AS	10	10	64.8	64.8	14.042	1679400000	3485600000	2795700000	1956300000	4385200000	2431500000
transcript11249_2(SeqID-Frame)ORF-2-L371AS;transcript86245_3(SeqID-Frame)ORF-2-L213AS;transcript86246_5(SeqID-Frame)ORF-2-L213AS;transcript86246_4(SeqID-Frame)ORF-13-L99AS;transcript86243_3(SeqID-Frame)ORF-3-L153AS;transcript86245_1(SeqID-Frame)ORF-13-L86AS;transcript86245_1(SeqID-Frame)ORF-2-L74AS;transcript86246_4(SeqID-Frame)ORF-2-L74AS	19	1	59	8.4	39.273	1454900000	1633500000	1788800000	1520100000	1415300000	2298400000
transcript26071_1(SeqID-Frame)ORF-0-L313AS;transcript98725_3(SeqID-Frame)ORF-3-L46AS	3	3	10.2	10.2	38.298	0	0	15587000	0	0	16907000
transcript12238_2(SeqID-Frame)ORF-1-L1162AS;transcript12240_2(SeqID-Frame)ORF-0-L469AS;transcript12240_3(SeqID-Frame)ORF-33-L218AS;transcript12239_1(SeqID-Frame)ORF-40-L154AS;transcript12240_1(SeqID-Frame)ORF-45-L64AS;REV__transcript27748_4(SeqID-Frame)ORF-1-L16AS	37	14	35.5	10.3	129.39	346440000	281730000	332000000	411610000	306910000	358750000
transcript6103_1(SeqID-Frame)ORF-3-L708AS;transcript78218_4(SeqID-Frame)ORF-1-L706AS	27	1	50.3	2.4	79.691	2529100000	1811200000	1817000000	3274700000	1699700000	2234800000
transcript6958_6(SeqID-Frame)ORF-0-L882AS;transcript6959_1(SeqID-Frame)ORF-8-L344AS;transcript79583_1(SeqID-Frame)ORF-8-L289AS;transcript79584_1(SeqID-Frame)ORF-0-L151AS;transcript79582_6(SeqID-Frame)ORF-19-L149AS;transcript79582_4(SeqID-Frame)ORF-4-L182AS;transcript6959_3(SeqID-Frame)ORF-25-L180AS;transcript6959_3(SeqID-Frame)ORF-0-L186AS;transcript79583_3(SeqID-Frame)ORF-0-L186AS;transcript7958…	52	48	58.7	54	101.13	1603000000	2331500000	2360500000	1980000000	2446100000	2641600000
transcript25859_1(SeqID-Frame)ORF-0-L207AS	5	5	27.1	27.1	23.633	33630000	42248000	50662000	51631000	39509000	61206000
transcript21001_3(SeqID-Frame)ORF-0-L257AS;transcript94967_5(SeqID-Frame)ORF-5-L108AS;transcript94966_3(SeqID-Frame)ORF-12-L73AS;transcript56805_2(SeqID-Frame)ORF-1-L40AS	13	6	42.8	23.7	29.522	9094300000	9823100000	5216800000	9604800000	11671000000	4627200000
transcript13170_3(SeqID-Frame)ORF-1-L525AS;transcript13169_1(SeqID-Frame)ORF-4-L387AS;transcript13169_3(SeqID-Frame)ORF-0-L110AS	4	4	9.3	9.3	57.774	33185000	65943000	54240000	21937000	70678000	59541000
transcript25782_1(SeqID-Frame)ORF-0-L567AS	3	3	7.1	7.1	64.51	0	0	5041300	7618900	0	5462100
transcript9042_3(SeqID-Frame)ORF-0-L1384AS;transcript82985_2(SeqID-Frame)ORF-1-L562AS;transcript9044_2(SeqID-Frame)ORF-17-L556AS;transcript82983_2(SeqID-Frame)ORF-1-L403AS;transcript9044_1(SeqID-Frame)ORF-0-L360AS;transcript9044_2(SeqID-Frame)ORF-18-L191AS;transcript82983_3(SeqID-Frame)ORF-22-L142AS;transcript9044_1(SeqID-Frame)ORF-55-L233AS;transcript82982_5(SeqID-Frame)ORF-0-L157AS;transcript82…	36	30	27.9	22.5	160.55	215090000	146590000	130430000	160320000	168210000	131850000
transcript14378_1(SeqID-Frame)ORF-4-L1014AS;transcript89193_2(SeqID-Frame)ORF-6-L304AS;transcript89192_5(SeqID-Frame)ORF-4-L354AS;transcript89194_4(SeqID-Frame)ORF-3-L235AS;transcript89194_5(SeqID-Frame)ORF-13-L335AS;transcript89194_5(SeqID-Frame)ORF-0-L97AS;transcript89193_1(SeqID-Frame)ORF-0-L85AS;transcript44634_3(SeqID-Frame)ORF-0-L148AS;transcript89193_3(SeqID-Frame)ORF-17-L212AS	30	29	31.1	30.3	116.53	41434000	331810000	242360000	53826000	345520000	276250000
transcript16647_4(SeqID-Frame)ORF-0-L377AS	12	9	40.8	33.7	43.072	93568000	329110000	298500000	79223000	349260000	330340000
transcript8548_2(SeqID-Frame)ORF-20-L389AS;transcript82171_2(SeqID-Frame)ORF-3-L184AS;transcript82171_2(SeqID-Frame)ORF-0-L32AS	14	7	39.8	22.1	43.439	35591000	254730000	153510000	34102000	266740000	175120000
transcript18307_2(SeqID-Frame)ORF-0-L489AS;transcript92752_3(SeqID-Frame)ORF-2-L102AS;transcript92752_1(SeqID-Frame)ORF-0-L69AS	16	6	37.8	10.8	53.222	3262400000	4836600000	3605900000	2802100000	4612500000	4524700000
transcript16791_3(SeqID-Frame)ORF-2-L469AS;transcript91417_3(SeqID-Frame)ORF-2-L469AS	15	15	35.4	35.4	55.358	114910000	179240000	149410000	142020000	197960000	157730000
transcript7744_3(SeqID-Frame)ORF-5-L381AS;transcript80861_2(SeqID-Frame)ORF-3-L319AS;transcript80864_1(SeqID-Frame)ORF-0-L216AS	5	5	16	16	43.058	0	0	24508000	25152000	0	26513000
transcript78177_1(SeqID-Frame)ORF-0-L299AS;transcript62011_1(SeqID-Frame)ORF-0-L258AS	7	6	38.8	33.8	31.459	150830000	514710000	306550000	549170000	363260000	524670000
transcript21327_2(SeqID-Frame)ORF-15-L437AS;transcript97267_2(SeqID-Frame)ORF-1-L238AS;transcript23996_6(SeqID-Frame)ORF-3-L109AS;transcript42349_4(SeqID-Frame)ORF-0-L36AS;transcript4440_2(SeqID-Frame)ORF-37-L25AS;REV__transcript57148_5(SeqID-Frame)ORF-10-L21AS	10	10	25.9	25.9	50.404	137610000	104170000	58342000	188330000	103670000	72000000
transcript17440_2(SeqID-Frame)ORF-0-L209AS	6	6	30.1	30.1	23.429	25634000	20324000	18586000	39087000	21928000	20128000
transcript13423_4(SeqID-Frame)ORF-17-L447AS	8	5	22.1	14.8	51.474	54415000	31840000	37051000	69053000	27611000	46842000
transcript7287_4(SeqID-Frame)ORF-6-L209AS;transcript24706_2(SeqID-Frame)ORF-9-L111AS;transcript36405_6(SeqID-Frame)ORF-7-L53AS;transcript84645_1(SeqID-Frame)ORF-0-L51AS	14	12	58.9	48.3	23.543	4023800000	2758800000	3096100000	4110500000	2911200000	3411900000
transcript10368_1(SeqID-Frame)ORF-0-L356AS;transcript10369_2(SeqID-Frame)ORF-0-L162AS;transcript85012_2(SeqID-Frame)ORF-6-L65AS	11	11	36.2	36.2	40.375	307440000	302330000	211900000	216680000	268490000	286800000
transcript6910_2(SeqID-Frame)ORF-2-L484AS;transcript79509_3(SeqID-Frame)ORF-3-L238AS	10	2	21.3	3.5	55.695	145120000	167670000	188920000	59172000	228550000	156410000
transcript81460_2(SeqID-Frame)ORF-3-L355AS;transcript81458_6(SeqID-Frame)ORF-3-L355AS	17	17	42.5	42.5	41.304	295820000	222760000	252430000	265880000	271790000	241200000
transcript18439_3(SeqID-Frame)ORF-6-L338AS;transcript15254_2(SeqID-Frame)ORF-1-L317AS;transcript92865_3(SeqID-Frame)ORF-5-L316AS;transcript92866_2(SeqID-Frame)ORF-0-L148AS	15	13	52.1	47.9	38.693	758920000	912540000	821350000	922460000	780130000	1091100000
transcript14328_5(SeqID-Frame)ORF-3-L377AS;transcript89154_5(SeqID-Frame)ORF-3-L348AS;transcript89153_2(SeqID-Frame)ORF-0-L150AS;transcript89153_3(SeqID-Frame)ORF-5-L87AS	12	12	24.7	24.7	41.799	139420000	386930000	506940000	259230000	425280000	539250000
transcript83913_2(SeqID-Frame)ORF-0-L188AS;transcript9659_5(SeqID-Frame)ORF-42-L165AS	2	2	12.2	12.2	21.167	0	0	6381500	12594000	0	6881200
transcript6017_3(SeqID-Frame)ORF-3-L1783AS;transcript6019_1(SeqID-Frame)ORF-3-L1768AS;transcript6018_6(SeqID-Frame)ORF-17-L1214AS;transcript78104_4(SeqID-Frame)ORF-16-L490AS;transcript78104_5(SeqID-Frame)ORF-0-L203AS	15	15	9.1	9.1	201.8	24321000	20143000	19748000	50916000	18896000	24118000
transcript5686_3(SeqID-Frame)ORF-102-L2344AS;transcript77572_5(SeqID-Frame)ORF-28-L578AS;transcript77574_2(SeqID-Frame)ORF-70-L353AS;transcript77572_6(SeqID-Frame)ORF-97-L318AS;transcript77572_4(SeqID-Frame)ORF-48-L398AS;transcript77572_6(SeqID-Frame)ORF-75-L299AS;transcript77574_3(SeqID-Frame)ORF-102-L252AS;transcript77573_1(SeqID-Frame)ORF-25-L205AS;transcript77574_1(SeqID-Frame)ORF-112-L226AS;…	111	46	51.5	20.6	268.03	2138900000	3031500000	2700700000	3087200000	2520600000	3660000000
transcript6788_2(SeqID-Frame)ORF-0-L215AS;transcript79300_2(SeqID-Frame)ORF-0-L195AS	5	2	28.4	12.6	25.405	0	42485000	0	0	45802000	0
transcript17632_5(SeqID-Frame)ORF-1-L854AS;transcript92173_6(SeqID-Frame)ORF-0-L93AS;transcript18554_4(SeqID-Frame)ORF-11-L21AS	35	35	40	40	98.739	1882700000	908930000	718380000	1482300000	1012000000	742030000
transcript12430_2(SeqID-Frame)ORF-15-L369AS;transcript87357_2(SeqID-Frame)ORF-0-L215AS;transcript87359_1(SeqID-Frame)ORF-5-L63AS	4	4	13	13	40.366	13436000	5568700	5572600	22203000	0	12000000
transcript14581_3(SeqID-Frame)ORF-1-L350AS;transcript14582_4(SeqID-Frame)ORF-1-L332AS	14	2	51.1	5.1	37.084	754980000	761690000	679480000	1010900000	765270000	786950000
transcript11631_1(SeqID-Frame)ORF-2-L733AS;transcript86592_3(SeqID-Frame)ORF-1-L353AS;transcript86595_2(SeqID-Frame)ORF-9-L229AS;transcript86595_3(SeqID-Frame)ORF-4-L167AS;transcript11632_2(SeqID-Frame)ORF-0-L268AS;transcript86592_2(SeqID-Frame)ORF-19-L204AS;transcript86595_1(SeqID-Frame)ORF-4-L151AS;transcript86592_1(SeqID-Frame)ORF-0-L82AS;transcript86595_2(SeqID-Frame)ORF-3-L79AS;transcript116…	22	22	41.3	41.3	80.275	1877100000	4294900000	2338200000	1605500000	4662000000	2482100000
transcript9724_1(SeqID-Frame)ORF-25-L508AS;transcript84023_6(SeqID-Frame)ORF-0-L201AS;transcript84024_5(SeqID-Frame)ORF-0-L201AS;transcript84024_5(SeqID-Frame)ORF-1-L133AS;transcript84023_5(SeqID-Frame)ORF-17-L92AS;transcript84023_6(SeqID-Frame)ORF-4-L114AS;transcript84024_6(SeqID-Frame)ORF-16-L114AS	12	12	28.3	28.3	58.677	69885000	57932000	71673000	84039000	35308000	104200000
transcript14564_2(SeqID-Frame)ORF-0-L381AS;transcript89367_2(SeqID-Frame)ORF-3-L277AS;transcript89367_1(SeqID-Frame)ORF-0-L93AS;transcript89368_4(SeqID-Frame)ORF-0-L39AS	17	5	53	15	43.527	463400000	431380000	543340000	626730000	289670000	758740000
transcript10245_3(SeqID-Frame)ORF-1-L241AS;transcript84852_1(SeqID-Frame)ORF-0-L230AS;transcript84853_1(SeqID-Frame)ORF-0-L70AS	7	7	39	39	26.506	35574000	42820000	42261000	41639000	41937000	49561000
transcript80420_3(SeqID-Frame)ORF-8-L549AS;transcript80423_5(SeqID-Frame)ORF-5-L467AS;transcript7474_3(SeqID-Frame)ORF-8-L308AS;transcript7474_1(SeqID-Frame)ORF-22-L202AS;transcript80422_3(SeqID-Frame)ORF-0-L59AS;transcript7474_3(SeqID-Frame)ORF-13-L111AS;transcript80423_6(SeqID-Frame)ORF-25-L43AS	28	23	45.2	36.8	62.346	935640000	1018500000	460210000	1008800000	854660000	735070000
transcript3321_4(SeqID-Frame)ORF-1-L478AS;transcript3318_6(SeqID-Frame)ORF-0-L92AS;transcript3320_5(SeqID-Frame)ORF-0-L92AS;transcript73889_4(SeqID-Frame)ORF-0-L92AS;transcript73884_2(SeqID-Frame)ORF-0-L77AS	24	12	57.5	40.6	51.974	14604000000	22567000000	24757000000	12984000000	25646000000	25228000000
transcript25537_3(SeqID-Frame)ORF-1-L683AS	26	25	42.8	41.3	76.013	905920000	1453700000	1070000000	1440600000	1275000000	1436900000
transcript8391_3(SeqID-Frame)ORF-0-L961AS;transcript81907_3(SeqID-Frame)ORF-17-L341AS;transcript81907_1(SeqID-Frame)ORF-16-L255AS;transcript81907_1(SeqID-Frame)ORF-0-L389AS;transcript81908_1(SeqID-Frame)ORF-0-L238AS	43	28	49.8	33.7	106.34	846750000	2028700000	1628700000	1616000000	1856000000	2073600000
transcript16211_6(SeqID-Frame)ORF-0-L257AS;transcript90916_2(SeqID-Frame)ORF-0-L220AS	11	11	41.2	41.2	28.843	301180000	427930000	267850000	362600000	392370000	355040000
transcript76159_1(SeqID-Frame)ORF-1-L455AS;transcript76157_1(SeqID-Frame)ORF-1-L340AS;transcript76160_1(SeqID-Frame)ORF-1-L301AS;transcript4765_2(SeqID-Frame)ORF-24-L325AS;transcript76165_2(SeqID-Frame)ORF-19-L325AS;transcript76158_1(SeqID-Frame)ORF-1-L212AS;transcript76158_3(SeqID-Frame)ORF-29-L277AS;transcript76166_1(SeqID-Frame)ORF-10-L277AS;transcript4765_1(SeqID-Frame)ORF-1-L155AS;transcript…	15	7	41.1	15.8	49.69	3727700000	4326600000	6340500000	3457300000	5452900000	6002600000
transcript43734_2(SeqID-Frame)ORF-4-L237AS	6	6	32.1	32.1	27.764	25901000	34847000	42104000	38737000	42770000	39866000
transcript10549_2(SeqID-Frame)ORF-3-L501AS	15	15	36.7	36.7	55.638	394100000	417780000	235120000	278570000	484890000	216100000
transcript82467_2(SeqID-Frame)ORF-2-L349AS;transcript8706_2(SeqID-Frame)ORF-3-L320AS;transcript82468_3(SeqID-Frame)ORF-1-L310AS	13	12	26.1	23.2	38.493	610680000	1104300000	2661700000	907270000	1081300000	2961200000
transcript9187_2(SeqID-Frame)ORF-2-L293AS;transcript83200_3(SeqID-Frame)ORF-0-L273AS;transcript83199_3(SeqID-Frame)ORF-1-L183AS;REV__transcript10025_4(SeqID-Frame)ORF-6-L32AS;REV__transcript84545_1(SeqID-Frame)ORF-6-L32AS;REV__transcript84546_2(SeqID-Frame)ORF-3-L32AS;transcript28861_1(SeqID-Frame)ORF-18-L30AS;transcript48456_2(SeqID-Frame)ORF-0-L21AS	21	21	61.8	61.8	33.562	2650400000	4340100000	2653000000	3017200000	4629800000	2874800000
transcript6537_1(SeqID-Frame)ORF-0-L701AS;transcript6536_3(SeqID-Frame)ORF-15-L515AS;transcript78947_2(SeqID-Frame)ORF-2-L510AS;transcript6536_1(SeqID-Frame)ORF-0-L306AS;transcript78944_1(SeqID-Frame)ORF-0-L191AS;transcript78944_2(SeqID-Frame)ORF-8-L45AS;transcript78947_1(SeqID-Frame)ORF-42-L58AS;transcript78947_3(SeqID-Frame)ORF-0-L73AS	24	24	42.5	42.5	80.059	392840000	517320000	413670000	463900000	461650000	537130000
transcript80903_2(SeqID-Frame)ORF-1-L1103AS;transcript7776_2(SeqID-Frame)ORF-1-L961AS;transcript7777_5(SeqID-Frame)ORF-0-L504AS;transcript80902_6(SeqID-Frame)ORF-1-L421AS;transcript101219_1(SeqID-Frame)ORF-1-L126AS	3	3	3.6	3.6	116.5	0	0	22257000	0	0	23875000
transcript16730_1(SeqID-Frame)ORF-1-L356AS;transcript16729_1(SeqID-Frame)ORF-0-L213AS;transcript16729_2(SeqID-Frame)ORF-9-L116AS	8	8	32.3	32.3	39.591	39599000	0	64711000	0	0	69414000
transcript12224_1(SeqID-Frame)ORF-0-L259AS;transcript12222_3(SeqID-Frame)ORF-14-L103AS;transcript25795_2(SeqID-Frame)ORF-8-L148AS	4	2	21.2	12	29.905	754520000	1420100000	1510700000	1327400000	2030800000	1112700000
transcript16498_6(SeqID-Frame)ORF-0-L538AS	17	17	34.2	34.2	61.165	1039900000	944460000	704410000	799480000	1000600000	767650000
transcript8436_2(SeqID-Frame)ORF-4-L209AS	15	15	64.6	64.6	23.762	3766900000	2790500000	4576500000	4792400000	3021600000	4878300000
transcript20926_1(SeqID-Frame)ORF-0-L134AS;transcript94908_1(SeqID-Frame)ORF-12-L95AS	6	5	54.5	42.5	15.29	384380000	93764000	77040000	263530000	101230000	81869000
transcript17844_2(SeqID-Frame)ORF-0-L434AS;transcript17845_2(SeqID-Frame)ORF-0-L425AS;transcript92372_3(SeqID-Frame)ORF-0-L50AS	7	7	21.9	21.9	49.18	59689000	65183000	44474000	126020000	72722000	44814000
transcript14567_1(SeqID-Frame)ORF-4-L206AS	2	2	19.4	19.4	22.285	12142000	0	19108000	21487000	0	20479000
transcript6616_4(SeqID-Frame)ORF-3-L162AS;transcript6617_4(SeqID-Frame)ORF-2-L162AS;transcript79031_5(SeqID-Frame)ORF-2-L162AS;transcript79034_2(SeqID-Frame)ORF-2-L140AS	7	7	38.9	38.9	18.517	118610000	156410000	239730000	110750000	284130000	140290000
transcript9716_1(SeqID-Frame)ORF-2-L171AS	5	5	30.4	30.4	18.61	1466500000	1296300000	601160000	2040200000	1017200000	1015600000
transcript103234_3(SeqID-Frame)ORF-4-L167AS	3	3	19.8	19.8	18.777	43881000	35420000	29252000	43860000	48030000	21231000
transcript18197_6(SeqID-Frame)ORF-4-L231AS	9	4	28.6	10.4	26.616	350180000	192240000	0	393160000	131540000	74203000
transcript8360_3(SeqID-Frame)ORF-6-L1879AS;transcript81838_3(SeqID-Frame)ORF-16-L323AS;transcript81838_2(SeqID-Frame)ORF-2-L180AS;transcript81838_1(SeqID-Frame)ORF-0-L51AS	53	51	33.8	33.1	212.91	305080000	417410000	503370000	299070000	479650000	505230000
transcript15935_2(SeqID-Frame)ORF-5-L238AS;transcript15934_4(SeqID-Frame)ORF-0-L127AS;transcript15934_6(SeqID-Frame)ORF-0-L38AS;transcript90674_4(SeqID-Frame)ORF-0-L42AS	7	6	36.6	30.3	26.392	207460000	126720000	111490000	144420000	134120000	120650000
transcript11029_2(SeqID-Frame)ORF-1-L378AS;transcript85961_4(SeqID-Frame)ORF-1-L385AS	17	17	55.6	55.6	41.127	3480500000	2989000000	3126400000	3555300000	3303900000	3235100000
transcript22122_2(SeqID-Frame)ORF-1-L335AS;transcript95805_1(SeqID-Frame)ORF-0-L208AS;transcript95806_2(SeqID-Frame)ORF-0-L110AS;transcript95806_1(SeqID-Frame)ORF-4-L42AS	13	13	42.7	42.7	37.922	449300000	594770000	419230000	433830000	589450000	494430000
transcript11479_3(SeqID-Frame)ORF-0-L231AS;transcript11480_3(SeqID-Frame)ORF-0-L231AS;transcript11481_1(SeqID-Frame)ORF-0-L174AS;transcript86462_1(SeqID-Frame)ORF-0-L174AS	10	10	62.8	62.8	24.745	672910000	511360000	558310000	707580000	609650000	533370000
transcript14007_2(SeqID-Frame)ORF-5-L205AS	6	1	40	4.4	23.288	0	0	8673300	0	9267700	0
transcript8491_1(SeqID-Frame)ORF-2-L676AS;transcript82060_4(SeqID-Frame)ORF-7-L177AS;transcript82060_5(SeqID-Frame)ORF-0-L105AS	12	12	23.2	23.2	74.05	0	90320000	71793000	76839000	101720000	71480000
transcript9132_6(SeqID-Frame)ORF-0-L569AS;transcript83124_6(SeqID-Frame)ORF-0-L563AS;transcript83126_3(SeqID-Frame)ORF-0-L66AS	12	12	21.4	21.4	64.998	830590000	867880000	799170000	1068600000	968100000	812070000
transcript108058_6(SeqID-Frame)ORF-0-L114AS	5	1	53.5	9.6	13.197	0	31726000	19041000	44254000	17401000	36806000
transcript25282_3(SeqID-Frame)ORF-0-L420AS;transcript98174_3(SeqID-Frame)ORF-0-L177AS;transcript108072_4(SeqID-Frame)ORF-4-L119AS	25	25	64.3	64.3	47.836	1019700000	3081400000	1088900000	1129500000	3078800000	1373200000
transcript10503_3(SeqID-Frame)ORF-3-L293AS;transcript10504_2(SeqID-Frame)ORF-3-L243AS;transcript95289_3(SeqID-Frame)ORF-17-L45AS	6	4	28	19.5	32.762	0	30814000	50477000	43035000	35001000	51781000
transcript4538_1(SeqID-Frame)ORF-28-L1177AS;transcript75820_1(SeqID-Frame)ORF-28-L1177AS;transcript75825_5(SeqID-Frame)ORF-0-L238AS;transcript75821_6(SeqID-Frame)ORF-0-L223AS;transcript4545_2(SeqID-Frame)ORF-0-L159AS;transcript4543_4(SeqID-Frame)ORF-7-L86AS;transcript75825_4(SeqID-Frame)ORF-10-L58AS;transcript75825_6(SeqID-Frame)ORF-10-L149AS;transcript4545_2(SeqID-Frame)ORF-3-L102AS;transcript45…	39	33	40.8	34.8	130.49	444710000	482540000	273310000	534480000	462600000	344040000
transcript15652_1(SeqID-Frame)ORF-26-L132AS	3	2	36.4	22	14.451	0	74279000	41638000	63384000	68109000	55569000
transcript6757_1(SeqID-Frame)ORF-85-L646AS;transcript79262_3(SeqID-Frame)ORF-24-L154AS;transcript79262_1(SeqID-Frame)ORF-2-L88AS;transcript79262_2(SeqID-Frame)ORF-6-L95AS;transcript79265_3(SeqID-Frame)ORF-0-L73AS	19	17	37.6	34.5	71.933	62657000	90009000	81808000	41396000	82679000	100610000
transcript44399_5(SeqID-Frame)ORF-1-L189AS;transcript31700_5(SeqID-Frame)ORF-0-L247AS;transcript102396_4(SeqID-Frame)ORF-0-L129AS	3	3	15.9	15.9	21.034	107180000	126930000	29419000	84711000	86681000	80092000
transcript6517_1(SeqID-Frame)ORF-5-L938AS;transcript78907_1(SeqID-Frame)ORF-5-L916AS;transcript78908_1(SeqID-Frame)ORF-5-L903AS;transcript78915_3(SeqID-Frame)ORF-5-L883AS;transcript78909_2(SeqID-Frame)ORF-6-L872AS;transcript78911_1(SeqID-Frame)ORF-12-L727AS;transcript78912_3(SeqID-Frame)ORF-4-L539AS;transcript78906_2(SeqID-Frame)ORF-10-L490AS;transcript78910_3(SeqID-Frame)ORF-3-L507AS;transcript7…	16	16	20.3	20.3	105.46	27339000	89707000	104150000	67577000	103280000	103490000
transcript13532_2(SeqID-Frame)ORF-0-L269AS;transcript13531_3(SeqID-Frame)ORF-0-L143AS;transcript88444_2(SeqID-Frame)ORF-2-L69AS	10	10	56.1	56.1	30.172	214870000	504170000	370100000	355670000	626450000	305210000
transcript35209_1(SeqID-Frame)ORF-0-L258AS;REV__transcript25799_5(SeqID-Frame)ORF-16-L53AS	11	11	40.7	40.7	29.284	359940000	400690000	321380000	494180000	316530000	452830000
transcript43742_1(SeqID-Frame)ORF-1-L199AS	5	5	28.6	28.6	22.01	192230000	100650000	87921000	187040000	94389000	106530000
transcript10186_1(SeqID-Frame)ORF-1-L643AS;transcript10188_2(SeqID-Frame)ORF-4-L237AS;transcript84758_6(SeqID-Frame)ORF-0-L180AS;transcript84758_4(SeqID-Frame)ORF-8-L200AS;transcript10188_1(SeqID-Frame)ORF-0-L85AS;transcript10188_3(SeqID-Frame)ORF-20-L69AS;transcript10188_1(SeqID-Frame)ORF-9-L72AS	19	19	34.5	34.5	73.287	274520000	268180000	228460000	666970000	269380000	259770000
transcript27967_3(SeqID-Frame)ORF-1-L178AS;transcript99978_5(SeqID-Frame)ORF-1-L167AS	4	4	23.6	23.6	20.188	520720000	348990000	513330000	566050000	467630000	451090000
transcript13733_2(SeqID-Frame)ORF-0-L357AS;transcript88604_6(SeqID-Frame)ORF-6-L194AS;transcript88603_3(SeqID-Frame)ORF-1-L179AS;transcript88604_4(SeqID-Frame)ORF-0-L135AS;transcript88602_3(SeqID-Frame)ORF-1-L197AS;transcript88601_3(SeqID-Frame)ORF-3-L130AS	8	8	27.2	27.2	40.28	65911000	66681000	95169000	85468000	97319000	75096000
transcript84662_2(SeqID-Frame)ORF-5-L532AS;transcript84663_5(SeqID-Frame)ORF-6-L237AS	8	8	20.5	20.5	60.14	97165000	56275000	36564000	57228000	45910000	52989000
transcript7611_1(SeqID-Frame)ORF-2-L311AS	14	14	56.6	56.6	34.712	1497500000	2978000000	3913500000	2064900000	2270500000	5069600000
transcript4785_1(SeqID-Frame)ORF-0-L680AS;transcript76194_1(SeqID-Frame)ORF-0-L301AS;transcript76191_1(SeqID-Frame)ORF-1-L229AS;transcript76195_1(SeqID-Frame)ORF-0-L233AS;transcript76192_3(SeqID-Frame)ORF-0-L176AS;transcript76190_1(SeqID-Frame)ORF-0-L123AS;transcript76191_1(SeqID-Frame)ORF-0-L111AS;transcript76193_3(SeqID-Frame)ORF-0-L89AS;transcript17679_5(SeqID-Frame)ORF-1-L82AS;transcript76195…	39	21	60.7	34.1	74.626	1350900000	5017800000	4788300000	2522000000	5320300000	5119700000
transcript18779_3(SeqID-Frame)ORF-2-L386AS	29	25	57.5	52.1	42.887	42496000000	59220000000	44545000000	33700000000	71706000000	38703000000
transcript101958_1(SeqID-Frame)ORF-1-L105AS;transcript30998_1(SeqID-Frame)ORF-0-L90AS	3	3	36.2	36.2	11.828	0	21540000	50611000	54769000	76764000	0
transcript846_1(SeqID-Frame)ORF-21-L783AS;transcript69179_5(SeqID-Frame)ORF-6-L223AS;transcript69179_6(SeqID-Frame)ORF-0-L192AS	8	8	11.2	11.2	90.079	38135000	47165000	61077000	39059000	58459000	56635000
transcript9630_4(SeqID-Frame)ORF-3-L110AS	6	3	72.7	30	12.477	447740000	494220000	842360000	456990000	754970000	665140000
transcript14517_3(SeqID-Frame)ORF-2-L722AS;transcript14518_1(SeqID-Frame)ORF-0-L399AS;transcript89333_5(SeqID-Frame)ORF-2-L302AS;transcript89333_5(SeqID-Frame)ORF-0-L207AS;transcript14518_1(SeqID-Frame)ORF-3-L94AS;transcript89333_6(SeqID-Frame)ORF-16-L77AS;transcript14518_3(SeqID-Frame)ORF-32-L49AS	21	18	30.3	25.5	83.185	36617000	232800000	177920000	86619000	276070000	160140000
transcript5248_5(SeqID-Frame)ORF-1-L2508AS;transcript76930_1(SeqID-Frame)ORF-1-L2490AS;transcript76936_5(SeqID-Frame)ORF-1-L2462AS;transcript76931_5(SeqID-Frame)ORF-1-L2444AS;transcript76932_1(SeqID-Frame)ORF-1-L2400AS;transcript5247_5(SeqID-Frame)ORF-1-L2418AS;transcript76933_1(SeqID-Frame)ORF-1-L693AS;transcript76939_3(SeqID-Frame)ORF-0-L204AS;transcript76934_4(SeqID-Frame)ORF-0-L169AS;transcri…	71	2	38.4	1.3	275.66	370860000	2326300000	1604700000	303720000	2303800000	1870600000
transcript84392_5(SeqID-Frame)ORF-4-L140AS;transcript9929_1(SeqID-Frame)ORF-82-L31AS	9	2	75.7	17.9	15	65941000	146360000	112620000	150500000	136910000	138080000
transcript9929_2(SeqID-Frame)ORF-2-L934AS;transcript84394_2(SeqID-Frame)ORF-2-L315AS;transcript84393_2(SeqID-Frame)ORF-13-L311AS;transcript84393_2(SeqID-Frame)ORF-2-L264AS;transcript84393_3(SeqID-Frame)ORF-13-L167AS;transcript84392_6(SeqID-Frame)ORF-0-L46AS;transcript70353_1(SeqID-Frame)ORF-3-L28AS	48	19	55.5	19.6	104.47	1109700000	3468900000	2385000000	3481900000	3304900000	2910300000
transcript9772_1(SeqID-Frame)ORF-0-L399AS;transcript9773_5(SeqID-Frame)ORF-4-L283AS;transcript84089_1(SeqID-Frame)ORF-2-L236AS;transcript84089_3(SeqID-Frame)ORF-0-L190AS;transcript9773_4(SeqID-Frame)ORF-14-L185AS;transcript84089_3(SeqID-Frame)ORF-5-L89AS	13	12	47.1	43.6	44.183	300740000	157750000	268740000	402380000	217080000	235690000
transcript46877_5(SeqID-Frame)ORF-0-L200AS	9	9	47	47	23.4	71464000	70502000	110390000	64123000	83416000	108620000
transcript3225_3(SeqID-Frame)ORF-1-L126AS	4	2	49.2	24.6	14.487	13614000	65060000	17319000	29875000	26199000	61249000
transcript23932_1(SeqID-Frame)ORF-1-L249AS;transcript97235_1(SeqID-Frame)ORF-1-L179AS	5	5	24.5	24.5	27.205	0	52979000	48246000	62912000	49016000	58432000
transcript4904_3(SeqID-Frame)ORF-2-L431AS;transcript4900_1(SeqID-Frame)ORF-35-L375AS;transcript4902_2(SeqID-Frame)ORF-35-L375AS;transcript76366_5(SeqID-Frame)ORF-4-L343AS;transcript4899_3(SeqID-Frame)ORF-40-L374AS;transcript4901_3(SeqID-Frame)ORF-38-L316AS;transcript4903_1(SeqID-Frame)ORF-35-L288AS;transcript76369_2(SeqID-Frame)ORF-35-L263AS;transcript76366_6(SeqID-Frame)ORF-3-L103AS;transcript49…	31	29	69.4	67.5	47.692	15021000000	16431000000	23580000000	14996000000	18300000000	24150000000
transcript11135_4(SeqID-Frame)ORF-4-L226AS;transcript11137_6(SeqID-Frame)ORF-4-L226AS;transcript11136_1(SeqID-Frame)ORF-0-L217AS;transcript86131_2(SeqID-Frame)ORF-0-L84AS	10	8	45.1	37.2	25.702	3093800000	2678700000	1862500000	2958900000	3014200000	1800000000
transcript10846_4(SeqID-Frame)ORF-6-L326AS;transcript10847_3(SeqID-Frame)ORF-4-L155AS;transcript85713_4(SeqID-Frame)ORF-0-L90AS	10	3	34.7	12.9	37.807	317480000	305790000	286640000	277810000	353610000	274180000
transcript26510_3(SeqID-Frame)ORF-10-L577AS	32	20	53	38	66.999	892680000	570090000	483110000	985510000	665980000	449930000
transcript93891_2(SeqID-Frame)ORF-0-L178AS;transcript93890_4(SeqID-Frame)ORF-0-L69AS	4	1	26.4	5.1	20.367	77273000	48740000	40611000	53965000	49372000	45282000
transcript9150_2(SeqID-Frame)ORF-6-L435AS;transcript9151_2(SeqID-Frame)ORF-10-L189AS	12	2	28.7	9.4	47.032	328100000	494720000	369130000	337650000	448470000	466490000
transcript80069_1(SeqID-Frame)ORF-4-L240AS;transcript80071_1(SeqID-Frame)ORF-4-L240AS;transcript7257_2(SeqID-Frame)ORF-4-L205AS;transcript80068_3(SeqID-Frame)ORF-3-L246AS;transcript80068_1(SeqID-Frame)ORF-7-L119AS;transcript80068_2(SeqID-Frame)ORF-9-L129AS	16	16	50.4	50.4	27.789	3885800000	3164400000	2248000000	3332600000	2870500000	2861400000
transcript14945_3(SeqID-Frame)ORF-3-L461AS;transcript89735_3(SeqID-Frame)ORF-1-L183AS;transcript89734_3(SeqID-Frame)ORF-0-L48AS;transcript89735_2(SeqID-Frame)ORF-0-L35AS	17	17	41.2	41.2	52.711	82178000	449960000	236470000	122180000	383140000	343720000
transcript15831_1(SeqID-Frame)ORF-0-L173AS;transcript94344_1(SeqID-Frame)ORF-1-L96AS	7	7	49.1	49.1	18.867	95058000	197230000	118670000	151230000	129810000	204630000
transcript5529_3(SeqID-Frame)ORF-1-L410AS;transcript5532_2(SeqID-Frame)ORF-1-L394AS;transcript5531_1(SeqID-Frame)ORF-0-L305AS;transcript5530_1(SeqID-Frame)ORF-16-L108AS;transcript5530_2(SeqID-Frame)ORF-6-L59AS	22	20	56.8	51.5	47.155	2633800000	4028000000	2816600000	2330700000	4125500000	3119400000
transcript25985_2(SeqID-Frame)ORF-1-L379AS;transcript98667_1(SeqID-Frame)ORF-1-L268AS;transcript98666_2(SeqID-Frame)ORF-5-L100AS;transcript98667_2(SeqID-Frame)ORF-0-L82AS;transcript10146_3(SeqID-Frame)ORF-4-L92AS;transcript84696_3(SeqID-Frame)ORF-4-L92AS	12	9	40.9	31.9	42.292	194460000	191120000	159700000	126410000	204170000	167080000
transcript35016_2(SeqID-Frame)ORF-0-L480AS;transcript35015_1(SeqID-Frame)ORF-0-L75AS	10	10	25.8	25.8	55.271	16563000	28095000	23833000	30966000	31921000	23021000
transcript16007_3(SeqID-Frame)ORF-0-L370AS;transcript99300_6(SeqID-Frame)ORF-3-L108AS;transcript26946_5(SeqID-Frame)ORF-7-L108AS;transcript99299_6(SeqID-Frame)ORF-0-L55AS	19	17	58.6	48.9	41.712	10208000000	2049400000	1174900000	8735400000	1933600000	1477800000
transcript21286_3(SeqID-Frame)ORF-0-L246AS;transcript21285_1(SeqID-Frame)ORF-3-L97AS;transcript21285_3(SeqID-Frame)ORF-0-L71AS	7	7	46.7	46.7	27.39	70086000	51574000	41432000	31776000	49130000	49272000
transcript6485_5(SeqID-Frame)ORF-1-L293AS;transcript78860_3(SeqID-Frame)ORF-3-L272AS	7	7	21.5	21.5	32.974	493090000	531180000	673390000	510910000	637780000	635890000
transcript13701_3(SeqID-Frame)ORF-0-L336AS;transcript88573_6(SeqID-Frame)ORF-0-L121AS;transcript88573_4(SeqID-Frame)ORF-13-L76AS	11	10	35.7	33.3	37.574	248770000	98066000	99933000	328260000	56337000	153020000
transcript7316_1(SeqID-Frame)ORF-0-L1011AS;transcript7317_3(SeqID-Frame)ORF-0-L213AS	10	10	13.9	13.9	111.98	171750000	126180000	111960000	174130000	127450000	124160000
transcript29062_3(SeqID-Frame)ORF-2-L191AS	3	3	15.2	15.2	21.156	125410000	157470000	80570000	56240000	149900000	101460000
transcript82968_1(SeqID-Frame)ORF-0-L621AS;transcript82969_1(SeqID-Frame)ORF-0-L568AS;transcript9030_1(SeqID-Frame)ORF-0-L558AS;transcript82970_1(SeqID-Frame)ORF-0-L397AS;transcript82971_3(SeqID-Frame)ORF-5-L291AS;transcript9031_3(SeqID-Frame)ORF-10-L174AS;transcript82971_2(SeqID-Frame)ORF-2-L51AS;transcript82970_3(SeqID-Frame)ORF-0-L56AS;transcript82972_1(SeqID-Frame)ORF-0-L49AS;transcript82969_…	41	41	63.1	63.1	67.885	2398600000	7661100000	8491300000	6169500000	8251100000	8794600000
transcript12453_2(SeqID-Frame)ORF-0-L468AS;transcript87379_3(SeqID-Frame)ORF-0-L96AS;REV__transcript17235_1(SeqID-Frame)ORF-16-L100AS;REV__transcript91819_1(SeqID-Frame)ORF-1-L100AS;REV__transcript17236_3(SeqID-Frame)ORF-11-L90AS	20	20	51.9	51.9	50.155	2387300000	2726500000	2210300000	2815600000	2317100000	2891800000
transcript11161_5(SeqID-Frame)ORF-0-L396AS;transcript86156_1(SeqID-Frame)ORF-0-L205AS;transcript86155_1(SeqID-Frame)ORF-1-L233AS;transcript11162_5(SeqID-Frame)ORF-0-L178AS;transcript9914_5(SeqID-Frame)ORF-6-L21AS	15	12	41.4	31.3	46.076	370290000	333950000	243360000	338680000	312200000	296750000
transcript10092_5(SeqID-Frame)ORF-2-L454AS;transcript84629_6(SeqID-Frame)ORF-0-L69AS	21	20	48.7	48.7	51.131	20592000000	15598000000	7115100000	18429000000	16376000000	7579700000
transcript24599_6(SeqID-Frame)ORF-0-L329AS;transcript24598_5(SeqID-Frame)ORF-4-L83AS	4	4	17	17	37.82	0	0	5761200	0	6075800	0
transcript6642_2(SeqID-Frame)ORF-1-L653AS;transcript6643_1(SeqID-Frame)ORF-0-L665AS;transcript79066_5(SeqID-Frame)ORF-6-L232AS;transcript79066_4(SeqID-Frame)ORF-9-L162AS;transcript79066_6(SeqID-Frame)ORF-2-L115AS;transcript17679_5(SeqID-Frame)ORF-0-L189AS;transcript79066_4(SeqID-Frame)ORF-0-L93AS;transcript92221_6(SeqID-Frame)ORF-0-L42AS	40	21	66.8	37.7	71.543	6247700000	13723000000	7854500000	10180000000	14076000000	8678100000
transcript38444_3(SeqID-Frame)ORF-0-L109AS	5	5	48.6	48.6	12.188	0	30489000	27474000	21836000	33825000	27292000
transcript4456_2(SeqID-Frame)ORF-1-L870AS;transcript75691_2(SeqID-Frame)ORF-0-L317AS;transcript75691_1(SeqID-Frame)ORF-12-L196AS	35	35	49.1	49.1	94.767	626710000	550860000	454540000	1035500000	22758000	1037300000
transcript14370_4(SeqID-Frame)ORF-1-L549AS;transcript14371_5(SeqID-Frame)ORF-0-L530AS;transcript89185_5(SeqID-Frame)ORF-0-L526AS;transcript89183_4(SeqID-Frame)ORF-1-L524AS;transcript89182_5(SeqID-Frame)ORF-1-L394AS;transcript43534_3(SeqID-Frame)ORF-0-L139AS;transcript108712_4(SeqID-Frame)ORF-0-L135AS;transcript93257_5(SeqID-Frame)ORF-25-L79AS	12	8	23.7	16.6	61.613	396210000	413060000	275550000	356340000	459450000	266520000
transcript83531_2(SeqID-Frame)ORF-3-L621AS;transcript83532_2(SeqID-Frame)ORF-3-L621AS;transcript83533_2(SeqID-Frame)ORF-3-L621AS;transcript9418_2(SeqID-Frame)ORF-3-L621AS;transcript9419_1(SeqID-Frame)ORF-1-L621AS;transcript83535_3(SeqID-Frame)ORF-0-L251AS	38	38	74.2	74.2	68.98	914770000	2379800000	2044900000	1482100000	2337200000	2327100000
transcript19966_1(SeqID-Frame)ORF-2-L340AS	6	6	22.4	22.4	37.452	40508000	50418000	135480000	46988000	53962000	141940000
transcript8996_4(SeqID-Frame)ORF-1-L679AS;transcript8997_5(SeqID-Frame)ORF-0-L224AS;transcript82912_2(SeqID-Frame)ORF-3-L202AS;transcript82913_5(SeqID-Frame)ORF-2-L195AS;transcript82912_3(SeqID-Frame)ORF-0-L138AS;transcript82913_4(SeqID-Frame)ORF-7-L62AS;transcript8997_4(SeqID-Frame)ORF-8-L62AS	11	8	22.4	18.1	73.981	62016000	111080000	175330000	0	185620000	116130000
transcript11102_2(SeqID-Frame)ORF-72-L235AS	2	2	11.9	11.9	26.909	0	0	17520000	0	0	18458000
transcript9226_2(SeqID-Frame)ORF-0-L445AS;transcript83248_2(SeqID-Frame)ORF-0-L143AS	12	6	32.4	15.1	51.016	69497000	47200000	43399000	77207000	56130000	39301000
transcript5318_4(SeqID-Frame)ORF-2-L307AS;transcript5319_4(SeqID-Frame)ORF-2-L307AS;transcript5321_6(SeqID-Frame)ORF-2-L307AS	29	28	75.9	75.9	34.861	13978000000	13817000000	12350000000	18520000000	13871000000	13689000000
transcript14779_1(SeqID-Frame)ORF-0-L400AS;transcript89596_6(SeqID-Frame)ORF-0-L310AS	12	1	36.5	3.5	44.871	275910000	302800000	381860000	415650000	319770000	401280000
transcript11847_2(SeqID-Frame)ORF-3-L455AS	18	18	43.1	43.1	50.149	135200000	194320000	273090000	115930000	132270000	359930000
transcript17510_4(SeqID-Frame)ORF-0-L642AS;transcript92068_3(SeqID-Frame)ORF-11-L354AS;transcript92068_2(SeqID-Frame)ORF-0-L226AS	8	8	17.4	17.4	70.972	0	16653000	11231000	6548500	11782000	17577000
transcript46361_5(SeqID-Frame)ORF-0-L350AS	13	13	39.1	39.1	38.367	27912000	98090000	74008000	110350000	118050000	63141000
transcript82540_6(SeqID-Frame)ORF-0-L227AS;transcript82541_5(SeqID-Frame)ORF-0-L227AS;transcript8758_3(SeqID-Frame)ORF-1-L144AS;transcript8758_1(SeqID-Frame)ORF-1-L188AS	6	6	47.6	47.6	23.046	43350000	61355000	42259000	41096000	69395000	39692000
transcript7762_3(SeqID-Frame)ORF-3-L466AS;transcript7763_2(SeqID-Frame)ORF-3-L445AS;transcript7764_2(SeqID-Frame)ORF-3-L422AS	9	9	26	26	51.912	21993000	49171000	34957000	26799000	36550000	52019000
transcript40533_1(SeqID-Frame)ORF-0-L190AS;REV__transcript6934_5(SeqID-Frame)ORF-36-L28AS;REV__transcript79545_2(SeqID-Frame)ORF-3-L28AS	7	7	37.9	37.9	20.056	83762000	32339000	43808000	90087000	47419000	32741000
transcript65375_2(SeqID-Frame)ORF-0-L100AS	3	3	36	36	11.13	26924000	0	24970000	17210000	14923000	11361000
transcript12943_6(SeqID-Frame)ORF-1-L341AS;transcript87873_2(SeqID-Frame)ORF-0-L341AS;transcript12942_5(SeqID-Frame)ORF-0-L26AS	8	8	21.1	21.1	38.166	374280000	327060000	536450000	468120000	621520000	287430000
transcript13103_1(SeqID-Frame)ORF-0-L776AS;transcript88026_6(SeqID-Frame)ORF-0-L294AS;transcript88025_1(SeqID-Frame)ORF-10-L370AS;transcript88025_2(SeqID-Frame)ORF-12-L202AS;transcript88027_2(SeqID-Frame)ORF-0-L63AS;transcript88025_2(SeqID-Frame)ORF-0-L215AS;transcript88027_3(SeqID-Frame)ORF-4-L63AS	12	12	24.1	24.1	85.504	202920000	282600000	340270000	375840000	284340000	371110000
transcript4571_6(SeqID-Frame)ORF-0-L126AS	6	3	46.8	20.6	14.331	70309000	65768000	37060000	67692000	66704000	41474000
transcript44158_2(SeqID-Frame)ORF-2-L447AS	18	18	45.4	45.4	48.775	1067500000	1317300000	1141800000	1066300000	1128600000	1458200000
transcript11960_3(SeqID-Frame)ORF-0-L262AS;transcript11959_3(SeqID-Frame)ORF-0-L257AS;transcript11958_3(SeqID-Frame)ORF-0-L183AS;transcript86897_1(SeqID-Frame)ORF-0-L125AS	4	4	21.4	21.4	28.444	22009000	53361000	33301000	28481000	0	91131000
transcript8387_3(SeqID-Frame)ORF-5-L512AS;transcript33645_2(SeqID-Frame)ORF-4-L327AS;transcript81899_4(SeqID-Frame)ORF-15-L217AS;transcript25416_5(SeqID-Frame)ORF-5-L312AS	8	8	14.5	14.5	55.985	8558400000	9354300000	8244000000	12792000000	9817200000	8682500000
transcript23801_6(SeqID-Frame)ORF-6-L89AS	7	3	77.5	44.9	9.8916	363270000	291510000	222470000	364850000	287680000	252620000
transcript6455_5(SeqID-Frame)ORF-1-L617AS;transcript78817_6(SeqID-Frame)ORF-1-L564AS;transcript78815_1(SeqID-Frame)ORF-6-L167AS;transcript78816_3(SeqID-Frame)ORF-6-L167AS;transcript78815_2(SeqID-Frame)ORF-2-L166AS;transcript78816_1(SeqID-Frame)ORF-2-L77AS	7	6	13.3	12	67.443	65504000	120440000	108880000	111390000	86289000	154760000
transcript26027_1(SeqID-Frame)ORF-0-L214AS;transcript98692_1(SeqID-Frame)ORF-1-L121AS;transcript98692_2(SeqID-Frame)ORF-4-L82AS;transcript98692_3(SeqID-Frame)ORF-11-L53AS	6	6	27.6	27.6	24.442	32167000	39084000	71822000	56501000	49612000	66923000
transcript12327_5(SeqID-Frame)ORF-0-L282AS;transcript45790_3(SeqID-Frame)ORF-1-L97AS;transcript109646_4(SeqID-Frame)ORF-0-L45AS	14	14	47.9	47.9	31.717	1129000000	1240700000	1225200000	1401600000	1144600000	1446200000
transcript14386_2(SeqID-Frame)ORF-8-L479AS;transcript14388_6(SeqID-Frame)ORF-20-L173AS;transcript14388_5(SeqID-Frame)ORF-3-L102AS;transcript89208_5(SeqID-Frame)ORF-0-L99AS;transcript14388_5(SeqID-Frame)ORF-6-L89AS	11	10	27.1	25.7	55.961	34000000	23117000	31102000	25824000	38384000	18581000
transcript19532_3(SeqID-Frame)ORF-2-L140AS;transcript93765_2(SeqID-Frame)ORF-2-L140AS	4	4	35	35	16.158	50102000	31443000	20512000	34282000	0	54581000
transcript10237_3(SeqID-Frame)ORF-0-L622AS;transcript27922_3(SeqID-Frame)ORF-0-L249AS;transcript84831_1(SeqID-Frame)ORF-0-L93AS;transcript863_2(SeqID-Frame)ORF-4-L1191AS;transcript68892_1(SeqID-Frame)ORF-13-L1018AS;transcript88_6(SeqID-Frame)ORF-5-L1018AS;transcript24853_1(SeqID-Frame)ORF-2-L420AS;transcript97891_2(SeqID-Frame)ORF-0-L293AS;transcript69493_3(SeqID-Frame)ORF-3-L133AS;transcript8483…	13	11	25.4	22.3	70.802	41912000	18803000	21117000	38953000	17690000	24234000
transcript25573_5(SeqID-Frame)ORF-3-L423AS;transcript25572_3(SeqID-Frame)ORF-0-L362AS;transcript100955_5(SeqID-Frame)ORF-3-L125AS	11	6	37.8	26.2	48.576	778070000	595710000	763850000	693270000	678940000	748730000
transcript25670_2(SeqID-Frame)ORF-4-L370AS;transcript98455_1(SeqID-Frame)ORF-4-L128AS;transcript98456_1(SeqID-Frame)ORF-2-L63AS	10	10	38.9	38.9	41.108	83967000	151710000	231090000	195710000	145070000	256900000
transcript8334_3(SeqID-Frame)ORF-0-L516AS;transcript81789_2(SeqID-Frame)ORF-0-L439AS;transcript81789_1(SeqID-Frame)ORF-14-L103AS;transcript81790_3(SeqID-Frame)ORF-1-L54AS	10	10	12.6	12.6	56.423	2795400000	2093200000	927260000	2474100000	2073600000	1097800000
transcript12991_2(SeqID-Frame)ORF-1-L350AS	21	15	65.1	47.4	40.208	3173800000	2027300000	2031100000	3581100000	1875900000	2385200000
transcript42870_2(SeqID-Frame)ORF-0-L221AS	7	7	39.8	39.8	25.741	0	28634000	47248000	0	66287000	13383000
transcript12745_3(SeqID-Frame)ORF-2-L523AS;transcript12746_1(SeqID-Frame)ORF-0-L307AS;transcript12746_3(SeqID-Frame)ORF-28-L230AS;transcript12746_2(SeqID-Frame)ORF-16-L101AS	8	8	19.3	19.3	61.106	39790000	65260000	20853000	42191000	42381000	48019000
transcript35187_5(SeqID-Frame)ORF-0-L131AS;transcript104322_4(SeqID-Frame)ORF-0-L115AS;transcript104322_6(SeqID-Frame)ORF-5-L64AS	4	4	32.8	32.8	15.386	0	0	39947000	54010000	0	41935000
transcript17675_4(SeqID-Frame)ORF-2-L192AS	9	1	69.3	8.9	21.676	540450000	738740000	644960000	547190000	748950000	703190000
transcript82575_4(SeqID-Frame)ORF-4-L131AS;transcript8774_4(SeqID-Frame)ORF-3-L131AS;transcript8775_4(SeqID-Frame)ORF-3-L93AS;transcript68977_4(SeqID-Frame)ORF-2-L22AS;transcript800_5(SeqID-Frame)ORF-2-L22AS	7	5	56.5	49.6	13.981	7953100000	5031900000	2383100000	8182900000	4554500000	3223300000
transcript7409_6(SeqID-Frame)ORF-2-L284AS	5	5	23.6	23.6	30.866	0	637080000	556400000	454620000	604640000	647080000
transcript17506_2(SeqID-Frame)ORF-0-L374AS	4	4	9.9	9.9	40.522	75160000	65145000	82628000	79632000	87543000	67404000
transcript32447_6(SeqID-Frame)ORF-0-L262AS	9	9	45	45	28.617	0	40727000	35465000	31403000	29944000	49938000
transcript46075_1(SeqID-Frame)ORF-0-L361AS;transcript109757_2(SeqID-Frame)ORF-3-L306AS	4	4	12.7	12.7	42.184	0	0	29542000	0	0	30968000
transcript103286_5(SeqID-Frame)ORF-1-L138AS;transcript33259_2(SeqID-Frame)ORF-1-L129AS	6	3	48.6	21	14.865	64519000	62657000	48026000	44227000	56001000	60008000
transcript13665_3(SeqID-Frame)ORF-2-L418AS	9	3	25.6	10	45.887	296620000	313490000	283960000	382420000	386540000	239510000
transcript17235_3(SeqID-Frame)ORF-1-L227AS;transcript17236_2(SeqID-Frame)ORF-0-L141AS;transcript91819_1(SeqID-Frame)ORF-0-L129AS;transcript91818_1(SeqID-Frame)ORF-2-L123AS;transcript91819_3(SeqID-Frame)ORF-6-L64AS	4	4	19.4	19.4	25.289	66752000	117380000	139590000	112570000	130690000	138510000
transcript3021_3(SeqID-Frame)ORF-1-L474AS;transcript73359_4(SeqID-Frame)ORF-1-L474AS;transcript73358_1(SeqID-Frame)ORF-18-L94AS;transcript73358_3(SeqID-Frame)ORF-4-L146AS;transcript73358_2(SeqID-Frame)ORF-5-L97AS;transcript73362_4(SeqID-Frame)ORF-8-L50AS;transcript73358_2(SeqID-Frame)ORF-1-L105AS;transcript73358_3(SeqID-Frame)ORF-9-L66AS	24	8	58.4	29.1	52.966	266290000	505240000	590650000	219910000	414170000	733610000
transcript6843_4(SeqID-Frame)ORF-16-L314AS;transcript67309_2(SeqID-Frame)ORF-0-L45AS	9	2	36	7.6	35.538	0	51027000	41819000	0	72664000	24578000
transcript21255_3(SeqID-Frame)ORF-3-L323AS;transcript95174_2(SeqID-Frame)ORF-0-L178AS;transcript98577_3(SeqID-Frame)ORF-1-L153AS;transcript95175_5(SeqID-Frame)ORF-0-L152AS	2	1	9.3	4.6	35.216	28609000	50697000	68433000	30203000	45783000	78978000
transcript9760_2(SeqID-Frame)ORF-7-L586AS;transcript9761_2(SeqID-Frame)ORF-0-L460AS	11	11	24.9	24.9	66.028	0	56379000	53402000	57719000	55586000	59360000
transcript17109_4(SeqID-Frame)ORF-2-L187AS;transcript17108_2(SeqID-Frame)ORF-3-L177AS;transcript17108_1(SeqID-Frame)ORF-5-L129AS	8	8	39.6	39.6	20.926	683010000	213000000	134120000	682250000	183010000	180300000
transcript16611_2(SeqID-Frame)ORF-0-L642AS	9	9	15.6	15.6	72.806	0	18800000	10521000	0	15231000	15445000
transcript14648_3(SeqID-Frame)ORF-0-L372AS;transcript89466_1(SeqID-Frame)ORF-0-L77AS	8	8	25.5	25.5	42.651	0	25870000	31746000	32243000	0	60273000
transcript98729_4(SeqID-Frame)ORF-2-L328AS;transcript98730_2(SeqID-Frame)ORF-1-L328AS;transcript98731_6(SeqID-Frame)ORF-2-L322AS;transcript26077_3(SeqID-Frame)ORF-0-L317AS	10	10	32.6	32.6	37.12	227890000	135120000	201070000	306330000	190870000	160800000
transcript32898_3(SeqID-Frame)ORF-3-L595AS	23	22	40.8	39.5	64.877	128530000	354100000	283710000	230960000	306750000	360320000
transcript63418_1(SeqID-Frame)ORF-0-L94AS	4	4	50	50	10.629	195200000	228700000	184980000	212970000	233090000	199530000
transcript11489_4(SeqID-Frame)ORF-2-L396AS;transcript11488_5(SeqID-Frame)ORF-0-L346AS;transcript11487_1(SeqID-Frame)ORF-2-L327AS	14	12	49.5	45.7	43.146	260920000	439750000	941450000	310560000	562930000	880980000
transcript13542_1(SeqID-Frame)ORF-2-L539AS;transcript88453_2(SeqID-Frame)ORF-0-L457AS;transcript88452_2(SeqID-Frame)ORF-0-L75AS	23	23	47.3	47.3	61.454	1368600000	1804300000	2470100000	2026700000	2017800000	2447700000
transcript21554_2(SeqID-Frame)ORF-16-L172AS;REV__transcript73380_1(SeqID-Frame)ORF-10-L45AS;REV__transcript88902_5(SeqID-Frame)ORF-6-L19AS	7	7	32.6	32.6	18.902	0	11218000	29335000	21646000	23745000	18603000
transcript11450_3(SeqID-Frame)ORF-1-L554AS;transcript86431_3(SeqID-Frame)ORF-14-L170AS;transcript86431_2(SeqID-Frame)ORF-0-L158AS;transcript86431_1(SeqID-Frame)ORF-21-L58AS	31	31	65.9	65.9	59.844	1421500000	1614800000	1499600000	1379000000	1570800000	1681200000
transcript7492_6(SeqID-Frame)ORF-1-L2020AS;transcript80452_3(SeqID-Frame)ORF-2-L1474AS;transcript80455_4(SeqID-Frame)ORF-34-L628AS;transcript80451_1(SeqID-Frame)ORF-15-L594AS;transcript80453_4(SeqID-Frame)ORF-3-L633AS;transcript80454_1(SeqID-Frame)ORF-0-L147AS	16	13	10.4	8.9	222.46	132360000	122260000	161480000	100730000	103380000	192870000
transcript7778_5(SeqID-Frame)ORF-1-L623AS;transcript80905_4(SeqID-Frame)ORF-10-L246AS;transcript80905_6(SeqID-Frame)ORF-2-L163AS;REV__transcript30078_2(SeqID-Frame)ORF-4-L61AS	17	17	31	31	64.021	6743600000	5539600000	3229100000	5392600000	5672800000	3475300000
transcript7782_2(SeqID-Frame)ORF-14-L501AS;transcript80913_4(SeqID-Frame)ORF-0-L144AS	8	8	21.2	21.2	55.958	92158000	62834000	47747000	52188000	64108000	51221000
transcript20422_1(SeqID-Frame)ORF-0-L308AS	6	6	17.9	17.9	35.028	0	0	16913000	10323000	0	17639000
transcript12192_1(SeqID-Frame)ORF-0-L145AS	4	4	43.4	43.4	14.743	0	314430000	550010000	53115000	722140000	179370000
transcript6040_6(SeqID-Frame)ORF-1-L339AS	6	1	31.6	5.9	34.553	32056000	64796000	65567000	169900000	72528000	63409000
transcript6311_3(SeqID-Frame)ORF-3-L586AS;transcript78598_6(SeqID-Frame)ORF-0-L568AS;transcript78600_4(SeqID-Frame)ORF-0-L568AS	15	15	27.5	27.5	64.894	216850000	464860000	393860000	394110000	554040000	341320000
transcript9270_1(SeqID-Frame)ORF-0-L1079AS	20	18	21.4	20.5	119.41	79898000	71237000	89537000	99061000	67440000	100150000
transcript9500_1(SeqID-Frame)ORF-1-L485AS;transcript83671_6(SeqID-Frame)ORF-1-L478AS;transcript9501_1(SeqID-Frame)ORF-7-L414AS;transcript26561_2(SeqID-Frame)ORF-0-L409AS;transcript9501_2(SeqID-Frame)ORF-1-L90AS;transcript99065_3(SeqID-Frame)ORF-2-L69AS	14	10	31.1	22.5	56.42	120370000	67159000	38176000	99034000	49459000	60259000
transcript43485_1(SeqID-Frame)ORF-4-L340AS	9	9	33.2	33.2	37.204	43913000	41943000	146190000	186450000	80763000	115170000
transcript20883_3(SeqID-Frame)ORF-0-L463AS;transcript94875_6(SeqID-Frame)ORF-0-L145AS	20	20	43.8	43.8	54.098	1071100000	1054900000	888160000	1492000000	1084600000	938870000
transcript21133_1(SeqID-Frame)ORF-0-L610AS;transcript21134_2(SeqID-Frame)ORF-0-L171AS	22	22	40.3	40.3	69.314	381540000	373090000	259290000	438370000	380210000	278320000
transcript8520_1(SeqID-Frame)ORF-0-L437AS;transcript82111_1(SeqID-Frame)ORF-0-L425AS;transcript82110_2(SeqID-Frame)ORF-0-L246AS;transcript82110_3(SeqID-Frame)ORF-7-L291AS	10	8	29.5	24.5	45.576	119910000	191950000	278320000	326400000	138810000	350690000
transcript14039_2(SeqID-Frame)ORF-1-L128AS	2	2	23.4	23.4	14.283	0	0	8745000	7665800	0	9101800
transcript6693_4(SeqID-Frame)ORF-2-L466AS;transcript79174_6(SeqID-Frame)ORF-4-L405AS;transcript79175_4(SeqID-Frame)ORF-2-L355AS;transcript79171_2(SeqID-Frame)ORF-2-L325AS;transcript79171_1(SeqID-Frame)ORF-23-L146AS;transcript79176_6(SeqID-Frame)ORF-2-L140AS;transcript79171_2(SeqID-Frame)ORF-9-L72AS;transcript79174_5(SeqID-Frame)ORF-2-L53AS	19	19	54.3	54.3	52.571	275240000	267260000	246290000	286780000	280120000	254380000
transcript16529_1(SeqID-Frame)ORF-1-L361AS;transcript91171_1(SeqID-Frame)ORF-0-L97AS;transcript16528_2(SeqID-Frame)ORF-0-L75AS;REV__transcript36008_6(SeqID-Frame)ORF-1-L52AS	15	9	50.7	29.9	39.19	973900000	861250000	825140000	904360000	786730000	966880000
transcript28935_3(SeqID-Frame)ORF-3-L141AS	3	3	20.6	20.6	15.745	78712000	89837000	72813000	74547000	0	169090000
transcript19601_1(SeqID-Frame)ORF-0-L333AS;transcript19600_2(SeqID-Frame)ORF-0-L187AS	15	15	52.6	52.6	36.721	135730000	518050000	550940000	423860000	599960000	510730000
transcript5933_2(SeqID-Frame)ORF-15-L2179AS;transcript77998_3(SeqID-Frame)ORF-6-L1252AS;transcript77997_1(SeqID-Frame)ORF-10-L728AS;transcript78001_4(SeqID-Frame)ORF-12-L504AS;transcript77997_2(SeqID-Frame)ORF-50-L161AS;transcript77997_2(SeqID-Frame)ORF-0-L124AS;transcript77997_1(SeqID-Frame)ORF-28-L96AS;transcript5168_1(SeqID-Frame)ORF-0-L46AS	7	7	4	4	245.27	0	0	5748500	11771000	0	5970600
transcript8570_1(SeqID-Frame)ORF-22-L198AS	6	6	34.8	34.8	21.857	41726000	30271000	74876000	60081000	45778000	63397000
transcript81735_2(SeqID-Frame)ORF-4-L653AS;transcript8304_1(SeqID-Frame)ORF-6-L653AS;transcript84030_6(SeqID-Frame)ORF-1-L99AS	23	16	30.8	21.4	72.878	400060000	1386900000	1515000000	451690000	1387900000	1624200000
transcript27045_6(SeqID-Frame)ORF-1-L453AS;transcript99360_4(SeqID-Frame)ORF-0-L81AS	9	9	25.4	25.4	52.346	27331000	78728000	23296000	47761000	29413000	76452000
transcript381_4(SeqID-Frame)ORF-0-L1065AS;transcript70134_5(SeqID-Frame)ORF-0-L610AS;transcript69746_1(SeqID-Frame)ORF-0-L208AS	50	12	48.2	9.7	116.63	1411800000	3482300000	2121800000	3811400000	3532900000	2281300000
transcript75517_4(SeqID-Frame)ORF-4-L246AS;transcript4379_4(SeqID-Frame)ORF-4-L129AS;transcript4379_5(SeqID-Frame)ORF-3-L120AS	8	8	55.7	55.7	26.635	334620000	348080000	491370000	301400000	399410000	471270000
transcript49426_1(SeqID-Frame)ORF-0-L182AS	6	6	33	33	20.088	161040000	122530000	135470000	106040000	175230000	92363000
transcript83768_1(SeqID-Frame)ORF-0-L151AS	8	6	56.3	50.3	16.865	765050000	482730000	1077700000	583970000	1013700000	604730000
transcript11462_1(SeqID-Frame)ORF-0-L857AS;transcript11463_6(SeqID-Frame)ORF-2-L375AS;transcript86441_1(SeqID-Frame)ORF-0-L186AS;transcript11463_5(SeqID-Frame)ORF-20-L120AS	8	8	12	12	96.302	0	14107000	13352000	9607000	13194000	15279000
transcript22611_4(SeqID-Frame)ORF-0-L172AS;transcript22610_5(SeqID-Frame)ORF-0-L40AS	3	3	18.6	18.6	19.236	0	0	11641000	0	0	12069000
transcript88861_2(SeqID-Frame)ORF-0-L431AS;transcript14008_2(SeqID-Frame)ORF-0-L119AS;transcript88862_6(SeqID-Frame)ORF-1-L59AS	10	7	31.1	20.9	47.281	27928000	53012000	39775000	32672000	49037000	47138000
transcript11527_6(SeqID-Frame)ORF-1-L1021AS;transcript11526_5(SeqID-Frame)ORF-1-L371AS;transcript11526_4(SeqID-Frame)ORF-17-L235AS;transcript58958_3(SeqID-Frame)ORF-0-L159AS	26	26	30	30	116.39	143150000	145400000	153780000	156630000	146740000	163350000
transcript88252_3(SeqID-Frame)ORF-0-L180AS;transcript13343_1(SeqID-Frame)ORF-0-L165AS;transcript88253_4(SeqID-Frame)ORF-0-L129AS	7	7	41.1	41.1	20.309	276270000	308490000	231660000	209090000	279050000	280650000
transcript17640_2(SeqID-Frame)ORF-0-L397AS;transcript17639_3(SeqID-Frame)ORF-0-L236AS;transcript17639_2(SeqID-Frame)ORF-9-L87AS	15	15	38.3	38.3	43.634	3262900000	5738000000	4888200000	5316200000	4339800000	6663600000
transcript3633_4(SeqID-Frame)ORF-5-L579AS;transcript74334_4(SeqID-Frame)ORF-8-L515AS;transcript74324_6(SeqID-Frame)ORF-10-L476AS;transcript74324_4(SeqID-Frame)ORF-4-L119AS;transcript74334_5(SeqID-Frame)ORF-4-L98AS	21	21	34.9	34.9	64.165	760620000	881630000	932520000	480320000	741960000	1136100000
transcript8131_1(SeqID-Frame)ORF-0-L416AS	23	23	56.5	56.5	45.884	1105100000	1596300000	2202700000	1018000000	1786500000	2145900000
transcript10527_1(SeqID-Frame)ORF-1-L205AS;transcript85242_1(SeqID-Frame)ORF-2-L205AS;transcript85243_1(SeqID-Frame)ORF-1-L205AS;transcript11317_2(SeqID-Frame)ORF-0-L84AS	16	13	66.8	51.7	23.169	1188600000	929640000	1165300000	1009600000	958020000	1209600000
transcript60386_6(SeqID-Frame)ORF-1-L149AS	4	4	26.2	26.2	16.215	30599000	0	35335000	47203000	0	36558000
transcript15652_3(SeqID-Frame)ORF-0-L514AS;transcript90396_6(SeqID-Frame)ORF-6-L178AS;transcript90396_4(SeqID-Frame)ORF-4-L108AS;transcript90396_5(SeqID-Frame)ORF-12-L38AS	19	19	36.2	36.2	57.875	984000000	1272800000	891090000	1234000000	1224200000	1014500000
transcript26161_1(SeqID-Frame)ORF-0-L366AS;transcript98781_1(SeqID-Frame)ORF-0-L301AS;transcript98779_1(SeqID-Frame)ORF-2-L203AS;transcript98780_2(SeqID-Frame)ORF-2-L89AS;transcript98781_3(SeqID-Frame)ORF-22-L88AS;transcript36370_1(SeqID-Frame)ORF-6-L75AS	4	4	13.1	13.1	41.608	0	0	23212000	0	0	24012000
transcript81760_2(SeqID-Frame)ORF-2-L715AS;transcript8319_4(SeqID-Frame)ORF-37-L448AS;transcript8320_3(SeqID-Frame)ORF-12-L384AS;transcript8319_6(SeqID-Frame)ORF-2-L259AS;transcript81762_3(SeqID-Frame)ORF-0-L171AS;transcript8320_2(SeqID-Frame)ORF-3-L66AS	35	35	49.8	49.8	81.786	959720000	2786600000	2391200000	2604200000	2431600000	2924200000
transcript7896_4(SeqID-Frame)ORF-5-L314AS;transcript81110_5(SeqID-Frame)ORF-1-L275AS	10	10	44.6	44.6	34.927	118080000	226910000	180470000	169980000	228170000	192770000
transcript30394_2(SeqID-Frame)ORF-0-L211AS	4	4	19.9	19.9	24.568	0	22287000	37936000	0	0	62215000
transcript98223_6(SeqID-Frame)ORF-3-L89AS;transcript98221_2(SeqID-Frame)ORF-5-L87AS;transcript98224_3(SeqID-Frame)ORF-0-L62AS;transcript98222_3(SeqID-Frame)ORF-4-L57AS;transcript25334_2(SeqID-Frame)ORF-3-L89AS	4	4	44.9	44.9	9.7733	0	0	51915000	0	0	53623000
transcript90372_1(SeqID-Frame)ORF-0-L168AS;transcript15628_4(SeqID-Frame)ORF-1-L129AS;transcript90371_3(SeqID-Frame)ORF-0-L62AS;transcript15628_6(SeqID-Frame)ORF-0-L64AS	11	4	79.8	29.8	19.257	444270000	528890000	574390000	651220000	529220000	610240000
transcript5024_1(SeqID-Frame)ORF-0-L183AS	4	2	19.7	13.1	20.433	0	59669000	0	0	61620000	0
transcript6809_5(SeqID-Frame)ORF-5-L310AS;transcript79344_2(SeqID-Frame)ORF-0-L76AS;transcript79344_3(SeqID-Frame)ORF-0-L90AS;REV__transcript2558_2(SeqID-Frame)ORF-6-L25AS	8	8	36.5	36.5	33.145	150230000	204680000	244150000	175780000	217250000	246240000
transcript21634_2(SeqID-Frame)ORF-3-L941AS;transcript95464_6(SeqID-Frame)ORF-2-L230AS;transcript95464_4(SeqID-Frame)ORF-3-L141AS	32	11	44.7	14.5	105.74	362030000	552560000	652920000	287510000	509150000	735260000
transcript15035_5(SeqID-Frame)ORF-0-L773AS;transcript15036_4(SeqID-Frame)ORF-26-L302AS	33	13	48	21.3	87.459	365600000	644070000	569480000	362040000	631310000	621280000
transcript8734_5(SeqID-Frame)ORF-6-L248AS;transcript8735_1(SeqID-Frame)ORF-0-L230AS;transcript82509_6(SeqID-Frame)ORF-2-L166AS;transcript8734_1(SeqID-Frame)ORF-8-L166AS;transcript82509_2(SeqID-Frame)ORF-7-L96AS	13	12	49.2	46.4	27.402	3384300000	3626200000	3638700000	3865500000	3431600000	4066400000
transcript8911_1(SeqID-Frame)ORF-1-L584AS;transcript8910_1(SeqID-Frame)ORF-1-L565AS	14	13	23.6	22.3	66.572	425500000	558990000	518200000	410730000	588990000	522570000
transcript8461_3(SeqID-Frame)ORF-1-L521AS;transcript8458_4(SeqID-Frame)ORF-1-L510AS;transcript8459_1(SeqID-Frame)ORF-2-L510AS;transcript8460_2(SeqID-Frame)ORF-2-L510AS;transcript82014_3(SeqID-Frame)ORF-1-L369AS;transcript82014_2(SeqID-Frame)ORF-29-L166AS;transcript82015_6(SeqID-Frame)ORF-0-L38AS	25	23	55.7	51.8	58.948	4812500000	4893900000	2568400000	4634000000	5611200000	2086700000
transcript9675_4(SeqID-Frame)ORF-2-L741AS;transcript83942_3(SeqID-Frame)ORF-0-L500AS;transcript83943_2(SeqID-Frame)ORF-24-L186AS;transcript83941_3(SeqID-Frame)ORF-16-L176AS;transcript83943_3(SeqID-Frame)ORF-16-L176AS;transcript83942_1(SeqID-Frame)ORF-26-L172AS;transcript83941_2(SeqID-Frame)ORF-5-L121AS;transcript83943_2(SeqID-Frame)ORF-5-L121AS;transcript83946_2(SeqID-Frame)ORF-5-L121AS;transcrip…	24	18	39.8	28.7	83.445	133630000	282560000	217380000	161450000	310190000	205460000
transcript5282_2(SeqID-Frame)ORF-0-L368AS;transcript76992_4(SeqID-Frame)ORF-4-L260AS;transcript76990_5(SeqID-Frame)ORF-4-L198AS	19	19	51.1	51.1	42.269	1113300000	1814300000	2656200000	819430000	1604400000	3006500000
transcript9718_3(SeqID-Frame)ORF-2-L1729AS;transcript84011_6(SeqID-Frame)ORF-2-L1734AS;transcript84012_2(SeqID-Frame)ORF-0-L1008AS;transcript84009_4(SeqID-Frame)ORF-1-L630AS;transcript84010_6(SeqID-Frame)ORF-12-L202AS;transcript84010_4(SeqID-Frame)ORF-0-L206AS;transcript84010_5(SeqID-Frame)ORF-15-L129AS;transcript81241_4(SeqID-Frame)ORF-55-L119AS;transcript84009_5(SeqID-Frame)ORF-30-L69AS;transcr…	87	53	57.7	39.4	197.27	9833000000	8480800000	9325100000	8487300000	8847000000	9517500000
transcript14239_1(SeqID-Frame)ORF-7-L282AS;transcript89070_1(SeqID-Frame)ORF-1-L126AS;transcript89068_1(SeqID-Frame)ORF-0-L95AS;transcript89069_1(SeqID-Frame)ORF-1-L84AS;transcript89071_2(SeqID-Frame)ORF-1-L76AS;transcript89071_1(SeqID-Frame)ORF-5-L48AS	21	21	81.2	81.2	31.016	4897400000	5084600000	5465800000	4857400000	5362300000	5515700000
transcript108422_1(SeqID-Frame)ORF-0-L487AS;transcript42851_6(SeqID-Frame)ORF-0-L267AS;transcript42851_5(SeqID-Frame)ORF-19-L61AS	7	7	15.4	15.4	53.121	0	16223000	12634000	0	15626000	14115000
transcript4650_1(SeqID-Frame)ORF-5-L2560AS;transcript75977_6(SeqID-Frame)ORF-4-L910AS;transcript75977_5(SeqID-Frame)ORF-73-L641AS;transcript75978_3(SeqID-Frame)ORF-10-L342AS;transcript75978_1(SeqID-Frame)ORF-26-L343AS;transcript75973_3(SeqID-Frame)ORF-11-L303AS;transcript75976_2(SeqID-Frame)ORF-0-L228AS;transcript75981_6(SeqID-Frame)ORF-5-L187AS;transcript75973_1(SeqID-Frame)ORF-0-L123AS;transcri…	54	54	25.4	25.4	290.56	79456000	143170000	165110000	189400000	115210000	202490000
transcript16436_3(SeqID-Frame)ORF-0-L229AS	15	10	63.3	47.2	26.034	351950000	246040000	267230000	323520000	224410000	304530000
transcript19863_2(SeqID-Frame)ORF-0-L715AS;transcript94023_6(SeqID-Frame)ORF-3-L134AS;transcript94022_1(SeqID-Frame)ORF-5-L150AS;transcript94023_4(SeqID-Frame)ORF-12-L196AS;transcript94023_4(SeqID-Frame)ORF-0-L109AS	17	17	26.2	26.2	81.92	82124000	74657000	70373000	61193000	65602000	83837000
transcript9508_1(SeqID-Frame)ORF-0-L113AS	5	4	57.5	46	12.251	47411000	53367000	46329000	47435000	50984000	51741000
transcript29389_6(SeqID-Frame)ORF-5-L403AS;transcript100893_3(SeqID-Frame)ORF-1-L124AS;transcript32083_1(SeqID-Frame)ORF-0-L75AS;transcript100891_3(SeqID-Frame)ORF-2-L91AS;transcript100891_1(SeqID-Frame)ORF-0-L86AS	19	16	51.9	46.7	45.402	409880000	474720000	508270000	455110000	500140000	512250000
transcript18599_1(SeqID-Frame)ORF-2-L343AS;transcript18600_4(SeqID-Frame)ORF-4-L343AS	15	15	46.6	46.6	38.291	516830000	815160000	1734000000	847650000	724930000	1900200000
transcript35998_2(SeqID-Frame)ORF-4-L380AS;transcript104786_5(SeqID-Frame)ORF-3-L133AS;transcript104785_5(SeqID-Frame)ORF-3-L155AS;transcript104785_4(SeqID-Frame)ORF-0-L123AS	4	4	12.6	12.6	44.906	107030000	84042000	82836000	85805000	79075000	92714000
transcript9160_6(SeqID-Frame)ORF-0-L601AS;transcript83166_2(SeqID-Frame)ORF-5-L456AS;transcript83165_3(SeqID-Frame)ORF-6-L443AS;transcript83169_2(SeqID-Frame)ORF-0-L301AS;transcript83168_5(SeqID-Frame)ORF-6-L129AS	18	17	45.8	44.3	66.119	325800000	621850000	602080000	252840000	725250000	534500000
transcript59815_2(SeqID-Frame)ORF-0-L99AS;REV__transcript48120_3(SeqID-Frame)ORF-0-L103AS	7	7	63.6	63.6	10.697	62668000	92647000	115760000	147350000	127250000	87134000
transcript79309_1(SeqID-Frame)ORF-0-L524AS;transcript6793_5(SeqID-Frame)ORF-64-L184AS	8	7	15.8	13.7	60.436	0	9736000	15272000	9590800	11681000	14037000
transcript8666_5(SeqID-Frame)ORF-4-L399AS;transcript8667_2(SeqID-Frame)ORF-1-L317AS;transcript8667_1(SeqID-Frame)ORF-10-L85AS	3	3	8.3	8.3	45.131	0	13558000	30697000	15837000	45511000	0
transcript12857_3(SeqID-Frame)ORF-0-L664AS;transcript12858_3(SeqID-Frame)ORF-3-L649AS;transcript87779_5(SeqID-Frame)ORF-0-L115AS;transcript87779_6(SeqID-Frame)ORF-7-L69AS	44	44	62.5	62.5	76.014	1894900000	3438300000	1995700000	1691600000	3491700000	2096000000
transcript22714_3(SeqID-Frame)ORF-0-L176AS;transcript96280_3(SeqID-Frame)ORF-2-L186AS;transcript22715_3(SeqID-Frame)ORF-1-L117AS;transcript96281_3(SeqID-Frame)ORF-2-L117AS;transcript82836_2(SeqID-Frame)ORF-2-L94AS;transcript96281_1(SeqID-Frame)ORF-0-L94AS;transcript22715_1(SeqID-Frame)ORF-2-L59AS	3	1	16.5	4.5	19.467	2282800000	2909800000	2186300000	1569800000	3270700000	1968600000
transcript11553_3(SeqID-Frame)ORF-1-L108AS	3	3	21.3	21.3	12.028	0	46467000	48853000	47837000	0	97989000
transcript21273_3(SeqID-Frame)ORF-0-L306AS;transcript95188_3(SeqID-Frame)ORF-0-L125AS	20	17	60.5	52.6	33.709	3002300000	4179400000	5613300000	4295700000	5086900000	4974200000
transcript5427_2(SeqID-Frame)ORF-66-L783AS;transcript77205_5(SeqID-Frame)ORF-74-L692AS;transcript77211_4(SeqID-Frame)ORF-0-L439AS;transcript77205_6(SeqID-Frame)ORF-66-L124AS;transcript77201_2(SeqID-Frame)ORF-26-L66AS	14	14	22.5	22.5	88.345	0	24123000	43256000	19902000	21703000	47486000
transcript20366_2(SeqID-Frame)ORF-2-L644AS;REV__transcript102928_3(SeqID-Frame)ORF-0-L28AS	15	15	26.7	26.7	73.991	0	152160000	264210000	14050000	167670000	259790000
transcript7457_1(SeqID-Frame)ORF-1-L768AS;transcript80405_2(SeqID-Frame)ORF-1-L727AS;transcript7458_3(SeqID-Frame)ORF-1-L442AS;transcript80406_4(SeqID-Frame)ORF-0-L89AS;transcript7458_2(SeqID-Frame)ORF-17-L46AS	4	4	7.4	7.4	85.228	0	10174000	9270900	13121000	0	19960000
transcript9462_3(SeqID-Frame)ORF-0-L562AS;transcript83602_1(SeqID-Frame)ORF-0-L164AS;transcript83601_3(SeqID-Frame)ORF-4-L56AS;transcript83601_2(SeqID-Frame)ORF-0-L55AS	30	30	59.8	59.8	63.669	735910000	735370000	833840000	670760000	793210000	817300000
transcript14221_3(SeqID-Frame)ORF-0-L727AS	17	17	23.9	23.9	81.844	38800000	56117000	33674000	92729000	51154000	40971000
transcript12052_1(SeqID-Frame)ORF-0-L280AS;transcript12051_1(SeqID-Frame)ORF-1-L235AS;transcript86987_1(SeqID-Frame)ORF-0-L193AS	8	8	31.1	31.1	31.258	2088500000	1853700000	1494300000	2212600000	1766800000	1666900000
transcript22756_3(SeqID-Frame)ORF-2-L225AS	5	5	24.4	24.4	25.616	66701000	36700000	39856000	75966000	44426000	34057000
transcript7173_5(SeqID-Frame)ORF-3-L301AS;transcript79963_2(SeqID-Frame)ORF-2-L112AS;transcript79963_3(SeqID-Frame)ORF-2-L53AS	16	10	47.8	34.9	33.064	1999800000	3002700000	3267200000	2391900000	2404900000	4022800000
transcript7015_5(SeqID-Frame)ORF-7-L184AS;transcript79660_6(SeqID-Frame)ORF-0-L152AS;transcript79662_3(SeqID-Frame)ORF-2-L63AS	7	6	47.8	43.5	20.89	183870000	163850000	161040000	207860000	129410000	203590000
transcript11147_2(SeqID-Frame)ORF-1-L125AS;transcript86146_4(SeqID-Frame)ORF-0-L124AS	9	9	56.8	56.8	14.578	548250000	419660000	653940000	461460000	524260000	575870000
transcript7403_3(SeqID-Frame)ORF-2-L835AS;transcript80322_3(SeqID-Frame)ORF-7-L178AS;transcript80322_2(SeqID-Frame)ORF-1-L207AS	53	14	62.4	14.7	92.393	2269100000	4523300000	3957600000	3201800000	4344400000	4345800000
transcript4538_3(SeqID-Frame)ORF-0-L601AS;transcript75820_3(SeqID-Frame)ORF-0-L601AS;transcript75822_1(SeqID-Frame)ORF-9-L107AS;transcript4542_1(SeqID-Frame)ORF-9-L92AS	15	12	25.6	20	67.098	212270000	231530000	157570000	310600000	213570000	184980000
transcript7869_4(SeqID-Frame)ORF-2-L403AS	18	11	51.1	34.7	45.598	5792100000	4397700000	4417100000	5217100000	4828400000	4200000000
transcript111984_2(SeqID-Frame)ORF-0-L87AS	2	2	39.1	39.1	9.0562	62636000	0	24477000	102240000	0	25070000
transcript5230_4(SeqID-Frame)ORF-2-L347AS;transcript76901_5(SeqID-Frame)ORF-1-L327AS	12	6	45.8	21	38.443	1114000000	676040000	804770000	1263800000	745540000	771030000
transcript11443_3(SeqID-Frame)ORF-0-L300AS;transcript86424_2(SeqID-Frame)ORF-2-L148AS	12	11	53.7	50.3	32.222	7536800000	2922100000	3574500000	3820700000	2961100000	3689300000
transcript17453_1(SeqID-Frame)ORF-0-L724AS;transcript92017_1(SeqID-Frame)ORF-4-L660AS;transcript92016_2(SeqID-Frame)ORF-0-L263AS	32	32	43.1	43.1	78.418	712690000	1591300000	1555000000	1108400000	1948700000	1271200000
transcript16435_2(SeqID-Frame)ORF-0-L609AS;transcript91104_6(SeqID-Frame)ORF-0-L571AS	7	7	17.7	17.7	66.518	36006000	49122000	62808000	81441000	43850000	70691000
transcript19190_1(SeqID-Frame)ORF-0-L704AS	18	18	33.8	33.8	77.671	192370000	107460000	100260000	172910000	117800000	94742000
transcript10312_1(SeqID-Frame)ORF-4-L656AS;transcript84941_3(SeqID-Frame)ORF-0-L257AS;transcript84941_3(SeqID-Frame)ORF-5-L165AS;transcript84941_1(SeqID-Frame)ORF-11-L84AS	40	37	54.3	50	72.697	1910500000	6827700000	5191000000	2909800000	7083200000	5209100000
transcript10216_3(SeqID-Frame)ORF-1-L559AS;transcript84795_6(SeqID-Frame)ORF-5-L199AS;transcript84796_2(SeqID-Frame)ORF-0-L405AS;transcript84796_1(SeqID-Frame)ORF-19-L154AS;transcript84795_5(SeqID-Frame)ORF-6-L219AS;transcript84795_6(SeqID-Frame)ORF-0-L134AS	9	9	19	19	62.469	0	30931000	39646000	36949000	38417000	33747000
transcript19521_3(SeqID-Frame)ORF-2-L255AS;transcript93761_6(SeqID-Frame)ORF-0-L227AS;transcript93760_1(SeqID-Frame)ORF-2-L102AS	9	9	32.2	32.2	28.373	71747000	145910000	119230000	168300000	129620000	141450000
transcript29579_3(SeqID-Frame)ORF-0-L504AS;transcript29580_2(SeqID-Frame)ORF-10-L247AS;transcript29580_3(SeqID-Frame)ORF-0-L201AS	16	16	43.7	43.7	54.448	627030000	802420000	619140000	502120000	861060000	591930000
transcript9823_2(SeqID-Frame)ORF-2-L117AS	6	6	34.2	34.2	13.997	113790000	231980000	311850000	179070000	322670000	233120000
transcript15419_3(SeqID-Frame)ORF-2-L756AS;transcript90158_1(SeqID-Frame)ORF-0-L222AS;transcript90158_3(SeqID-Frame)ORF-8-L84AS	29	13	49.2	21.8	85.879	637680000	1681700000	1907000000	456600000	1679600000	1987200000
transcript11800_1(SeqID-Frame)ORF-1-L630AS;transcript11801_2(SeqID-Frame)ORF-1-L630AS	26	26	56.5	56.5	68.761	1442400000	1775200000	1630800000	1081800000	2086100000	1392600000
transcript20192_2(SeqID-Frame)ORF-2-L576AS	11	11	24.7	24.7	63.85	76487000	42389000	32471000	30137000	37065000	39348000
transcript11622_2(SeqID-Frame)ORF-2-L454AS	13	10	43.4	36.3	50.943	313000000	334220000	339730000	414640000	255360000	432320000
transcript6078_1(SeqID-Frame)ORF-1-L260AS;transcript78184_3(SeqID-Frame)ORF-1-L115AS	14	13	43.1	38.5	29.826	4632100000	3010400000	2404000000	4209700000	2761000000	2760300000
transcript8791_2(SeqID-Frame)ORF-53-L1191AS;transcript82610_2(SeqID-Frame)ORF-27-L642AS;transcript82610_1(SeqID-Frame)ORF-9-L261AS;transcript82615_5(SeqID-Frame)ORF-9-L201AS;transcript82615_6(SeqID-Frame)ORF-3-L149AS;transcript82611_6(SeqID-Frame)ORF-0-L113AS;transcript82610_2(SeqID-Frame)ORF-16-L67AS	9	9	9.2	9.2	133.51	7809300	11322000	7869000	9349600	11838000	7730800
transcript3825_1(SeqID-Frame)ORF-2-L457AS;transcript74622_1(SeqID-Frame)ORF-3-L120AS	13	1	27.8	3.1	53.131	102840000	127980000	118330000	67861000	129700000	121340000
transcript6849_3(SeqID-Frame)ORF-1-L422AS;transcript79395_3(SeqID-Frame)ORF-0-L74AS	14	14	49.1	49.1	46.12	632030000	531780000	386150000	930160000	565950000	369600000
transcript62737_5(SeqID-Frame)ORF-2-L142AS	3	3	23.9	23.9	15.988	28893000	68228000	31928000	47187000	74946000	27120000
transcript82686_5(SeqID-Frame)ORF-6-L168AS	7	5	34.5	21.4	18.684	0	68323000	0	0	69624000	0
transcript20709_1(SeqID-Frame)ORF-4-L433AS;transcript94731_1(SeqID-Frame)ORF-1-L304AS;transcript94733_5(SeqID-Frame)ORF-4-L108AS;transcript94732_1(SeqID-Frame)ORF-1-L194AS;transcript94731_1(SeqID-Frame)ORF-2-L69AS;transcript94733_4(SeqID-Frame)ORF-0-L80AS;transcript94731_3(SeqID-Frame)ORF-20-L25AS	15	15	51.3	51.3	48.663	190120000	181670000	249650000	181490000	164170000	275310000
transcript26252_2(SeqID-Frame)ORF-0-L234AS;transcript26251_2(SeqID-Frame)ORF-0-L79AS;transcript26251_3(SeqID-Frame)ORF-3-L100AS	7	7	32.5	32.5	27.203	0	33892000	36957000	24518000	35854000	36313000
transcript9899_3(SeqID-Frame)ORF-0-L579AS;transcript84347_2(SeqID-Frame)ORF-0-L131AS;transcript84345_1(SeqID-Frame)ORF-5-L93AS;transcript84345_3(SeqID-Frame)ORF-2-L150AS;transcript84345_2(SeqID-Frame)ORF-2-L83AS;transcript84347_1(SeqID-Frame)ORF-9-L103AS	26	26	45.3	45.3	68.249	536100000	713060000	790790000	553350000	624410000	907210000
transcript15353_2(SeqID-Frame)ORF-2-L203AS;transcript15354_1(SeqID-Frame)ORF-1-L203AS	11	11	49.8	49.8	22.688	749600000	476400000	490220000	452030000	572010000	411430000
transcript8571_2(SeqID-Frame)ORF-1-L930AS;transcript82206_1(SeqID-Frame)ORF-0-L320AS;transcript26124_4(SeqID-Frame)ORF-0-L186AS;transcript82206_2(SeqID-Frame)ORF-11-L96AS	9	8	11.2	10.2	105.51	39924000	39126000	20531000	14339000	34916000	25774000
transcript85948_2(SeqID-Frame)ORF-0-L441AS;REV__transcript100080_3(SeqID-Frame)ORF-6-L143AS	10	4	23.4	7.7	51.339	75731000	78898000	58575000	108980000	31231000	108610000
transcript5100_3(SeqID-Frame)ORF-2-L218AS;transcript5102_4(SeqID-Frame)ORF-2-L218AS;transcript5099_1(SeqID-Frame)ORF-3-L189AS;transcript76726_1(SeqID-Frame)ORF-0-L89AS;transcript76726_3(SeqID-Frame)ORF-2-L85AS	9	5	58.3	37.2	24.022	1618000000	990700000	994860000	2058600000	826710000	1192800000
transcript47076_5(SeqID-Frame)ORF-1-L191AS	5	5	29.8	29.8	20.741	595100000	280360000	584850000	511150000	257340000	622600000
transcript7018_1(SeqID-Frame)ORF-1-L201AS;transcript79673_5(SeqID-Frame)ORF-0-L178AS;transcript79677_3(SeqID-Frame)ORF-0-L152AS;transcript79674_6(SeqID-Frame)ORF-10-L74AS	10	3	54.2	14.4	21.488	1820000000	2459700000	1852000000	1819200000	2240900000	2142900000
transcript10229_4(SeqID-Frame)ORF-3-L483AS;transcript84821_1(SeqID-Frame)ORF-4-L483AS;transcript84822_2(SeqID-Frame)ORF-5-L476AS;transcript84824_2(SeqID-Frame)ORF-3-L173AS	10	7	29.6	21.7	52.303	589880000	1117100000	1311900000	530100000	917760000	1550100000
transcript16254_2(SeqID-Frame)ORF-3-L189AS	14	5	65.6	32.8	21.452	3312900000	3295200000	3105900000	4277800000	4115200000	2386300000
transcript2517_1(SeqID-Frame)ORF-23-L520AS;transcript72651_5(SeqID-Frame)ORF-0-L95AS;transcript72658_6(SeqID-Frame)ORF-0-L75AS;transcript72655_5(SeqID-Frame)ORF-0-L40AS	21	1	46.2	2.7	58.778	15603000	292510000	113390000	19899000	295580000	116640000
transcript6372_2(SeqID-Frame)ORF-26-L1245AS;transcript78685_2(SeqID-Frame)ORF-8-L143AS;transcript6374_2(SeqID-Frame)ORF-11-L315AS;transcript78686_1(SeqID-Frame)ORF-0-L228AS;transcript78685_1(SeqID-Frame)ORF-0-L175AS;transcript78685_3(SeqID-Frame)ORF-16-L144AS	7	7	5.8	5.8	139.38	5671600	0	8636600	5761700	8767300	0
transcript7673_1(SeqID-Frame)ORF-5-L832AS;transcript80733_2(SeqID-Frame)ORF-5-L309AS;transcript80734_2(SeqID-Frame)ORF-0-L95AS;transcript80734_3(SeqID-Frame)ORF-5-L55AS	37	37	58.3	58.3	92.897	1941500000	3500200000	3945700000	2733100000	3257800000	4295400000
transcript5397_3(SeqID-Frame)ORF-9-L337AS;transcript5393_3(SeqID-Frame)ORF-16-L99AS;transcript77162_6(SeqID-Frame)ORF-4-L94AS;transcript5393_1(SeqID-Frame)ORF-15-L143AS	9	8	30.3	24.3	38.485	74991000	24609000	15530000	34451000	20242000	20472000
transcript36005_6(SeqID-Frame)ORF-0-L346AS	11	11	37.3	37.3	39.296	29816000	26734000	36516000	41139000	26775000	37381000
transcript25963_3(SeqID-Frame)ORF-0-L343AS;transcript98648_3(SeqID-Frame)ORF-0-L242AS;transcript98648_1(SeqID-Frame)ORF-18-L65AS	11	11	39.7	39.7	39.498	282040000	396240000	416170000	360020000	370580000	453320000
transcript9744_2(SeqID-Frame)ORF-1-L436AS	23	23	53.4	53.4	49.72	830590000	828310000	1125300000	991940000	839830000	1140900000
transcript9424_2(SeqID-Frame)ORF-2-L752AS;transcript9425_5(SeqID-Frame)ORF-0-L154AS;transcript83541_5(SeqID-Frame)ORF-0-L140AS	25	16	33.2	23.3	86.586	182790000	213010000	84487000	172040000	214160000	87437000
transcript13599_2(SeqID-Frame)ORF-27-L87AS;transcript13597_2(SeqID-Frame)ORF-13-L66AS	3	3	25.3	25.3	10.072	0	0	18369000	30715000	18622000	0
transcript15038_1(SeqID-Frame)ORF-22-L129AS;transcript15037_4(SeqID-Frame)ORF-0-L47AS;transcript89831_6(SeqID-Frame)ORF-0-L35AS	2	2	23.3	23.3	14.502	0	0	25876000	0	26227000	0
transcript11866_2(SeqID-Frame)ORF-4-L804AS;transcript11867_1(SeqID-Frame)ORF-3-L130AS;transcript65469_3(SeqID-Frame)ORF-3-L128AS;transcript11867_2(SeqID-Frame)ORF-0-L82AS	16	16	24.3	24.3	93.018	49454000	62587000	49212000	97916000	65466000	47837000
transcript6698_3(SeqID-Frame)ORF-1-L254AS	14	10	55.1	43.7	28.929	928930000	457220000	572550000	850830000	411430000	632020000
transcript10242_3(SeqID-Frame)ORF-0-L639AS;transcript84840_2(SeqID-Frame)ORF-0-L77AS;transcript84840_3(SeqID-Frame)ORF-6-L73AS	4	4	8.6	8.6	71.757	25012000	29486000	35095000	49949000	20500000	44934000
transcript12_6(SeqID-Frame)ORF-2-L283AS;transcript69795_3(SeqID-Frame)ORF-2-L141AS;transcript79105_2(SeqID-Frame)ORF-5-L89AS;transcript69795_1(SeqID-Frame)ORF-0-L42AS;transcript70077_3(SeqID-Frame)ORF-0-L90AS	13	9	39.2	31.1	32.468	962860000	704910000	930830000	1069300000	917840000	739420000
transcript16303_2(SeqID-Frame)ORF-10-L287AS;transcript90998_2(SeqID-Frame)ORF-4-L141AS;transcript90996_2(SeqID-Frame)ORF-2-L129AS;transcript90998_1(SeqID-Frame)ORF-0-L63AS;transcript90997_4(SeqID-Frame)ORF-5-L79AS;transcript90997_6(SeqID-Frame)ORF-0-L69AS	14	14	51.2	51.2	32.118	361050000	941710000	677970000	363020000	847870000	792990000
transcript14486_2(SeqID-Frame)ORF-0-L341AS;transcript89294_5(SeqID-Frame)ORF-1-L137AS;transcript89294_5(SeqID-Frame)ORF-0-L72AS	10	10	31.4	31.4	38.898	36242000	38767000	52621000	109730000	65027000	27518000
transcript86386_5(SeqID-Frame)ORF-0-L460AS;transcript11412_1(SeqID-Frame)ORF-7-L233AS	12	6	31.1	15.2	52.766	0	14623000	14130000	18705000	0	29102000
transcript10523_3(SeqID-Frame)ORF-6-L156AS	5	5	46.2	46.2	17.339	702270000	504750000	697780000	451190000	546810000	670050000
transcript10169_3(SeqID-Frame)ORF-3-L440AS;transcript84724_3(SeqID-Frame)ORF-0-L214AS;transcript84726_4(SeqID-Frame)ORF-8-L82AS	9	6	29.8	20.2	48.728	89785000	79897000	76202000	100030000	57170000	100780000
transcript4638_4(SeqID-Frame)ORF-2-L684AS;transcript75959_2(SeqID-Frame)ORF-4-L516AS;transcript75959_1(SeqID-Frame)ORF-1-L240AS;transcript75956_2(SeqID-Frame)ORF-2-L118AS;REV__transcript27687_3(SeqID-Frame)ORF-5-L39AS;REV__transcript99787_4(SeqID-Frame)ORF-15-L39AS;REV__transcript13528_5(SeqID-Frame)ORF-1-L19AS;REV__transcript13529_5(SeqID-Frame)ORF-2-L19AS	29	29	39.3	39.3	73.67	3088000000	5513300000	5725200000	4421000000	5713400000	5654500000
transcript83374_3(SeqID-Frame)ORF-0-L599AS;transcript9302_3(SeqID-Frame)ORF-2-L501AS;transcript9302_2(SeqID-Frame)ORF-1-L75AS;REV__transcript15638_4(SeqID-Frame)ORF-2-L37AS	33	31	58.9	55.4	68.002	1110000000	1158600000	792060000	1549100000	980520000	992210000
transcript33297_3(SeqID-Frame)ORF-0-L114AS	10	4	75.4	41.2	13.427	307210000	488540000	393420000	288680000	401390000	490530000
transcript15840_6(SeqID-Frame)ORF-0-L588AS;transcript90574_5(SeqID-Frame)ORF-0-L341AS	7	7	14.3	14.3	65.586	0	11516000	5489000	13452000	0	17190000
transcript5134_4(SeqID-Frame)ORF-1-L509AS;transcript76776_4(SeqID-Frame)ORF-1-L509AS;transcript5136_6(SeqID-Frame)ORF-4-L414AS;transcript24920_6(SeqID-Frame)ORF-0-L245AS;transcript76774_3(SeqID-Frame)ORF-0-L210AS;transcript5135_1(SeqID-Frame)ORF-0-L171AS;transcript5136_4(SeqID-Frame)ORF-0-L96AS	4	3	10	8.6	55.587	87982000	101310000	49903000	100360000	82402000	70448000
transcript119678_1(SeqID-Frame)ORF-0-L135AS;transcript119679_4(SeqID-Frame)ORF-0-L131AS;transcript17419_4(SeqID-Frame)ORF-1-L119AS;transcript91975_6(SeqID-Frame)ORF-1-L119AS	4	4	29.6	29.6	14.944	91134000	88118000	103040000	52792000	98428000	94764000
transcript61327_6(SeqID-Frame)ORF-0-L114AS	5	5	57.9	57.9	12.888	402660000	449060000	300960000	470550000	226550000	531450000
transcript93710_2(SeqID-Frame)ORF-0-L364AS;transcript19456_4(SeqID-Frame)ORF-0-L60AS;transcript19457_4(SeqID-Frame)ORF-3-L77AS;transcript93709_6(SeqID-Frame)ORF-0-L36AS	7	7	29.1	29.1	41.364	77186000	142560000	70711000	77113000	153080000	62448000
transcript10227_1(SeqID-Frame)ORF-0-L417AS	15	6	31.9	18.5	47.334	1443300000	848950000	877450000	1252400000	869250000	875360000
transcript20444_1(SeqID-Frame)ORF-1-L431AS;REV__transcript9101_6(SeqID-Frame)ORF-8-L27AS	14	14	40.8	40.8	49.086	274390000	216040000	303480000	172970000	276970000	248010000
transcript107953_3(SeqID-Frame)ORF-0-L67AS;transcript14948_2(SeqID-Frame)ORF-0-L172AS	2	2	34.3	34.3	7.6757	0	8478600	0	0	8566400	0
transcript20577_2(SeqID-Frame)ORF-5-L303AS	3	3	10.9	10.9	33.569	0	7228300	0	0	7302600	0
transcript58084_1(SeqID-Frame)ORF-0-L210AS;transcript17810_4(SeqID-Frame)ORF-33-L81AS;transcript17810_5(SeqID-Frame)ORF-19-L41AS	5	5	29	29	24.236	0	0	11669000	0	0	11786000
transcript8392_2(SeqID-Frame)ORF-0-L260AS;transcript81909_5(SeqID-Frame)ORF-0-L211AS	6	2	24.6	10	28.688	0	10275000	0	20834000	0	10377000
transcript26590_1(SeqID-Frame)ORF-0-L393AS	7	6	23.9	20.1	43.002	47016000	36603000	0	78521000	0	36955000
transcript26228_2(SeqID-Frame)ORF-21-L187AS	5	4	28.3	20.9	20.474	37918000	22126000	28651000	56573000	0	51265000
transcript81194_1(SeqID-Frame)ORF-0-L131AS;transcript7966_1(SeqID-Frame)ORF-0-L128AS;transcript7967_1(SeqID-Frame)ORF-0-L128AS;transcript29920_3(SeqID-Frame)ORF-6-L136AS;transcript81196_3(SeqID-Frame)ORF-0-L125AS;transcript21321_3(SeqID-Frame)ORF-1-L110AS;transcript7965_2(SeqID-Frame)ORF-1-L110AS;transcript81195_1(SeqID-Frame)ORF-0-L95AS	2	2	16.8	16.8	14.432	0	0	377310000	0	254250000	126630000
transcript22981_6(SeqID-Frame)ORF-0-L388AS;transcript22982_4(SeqID-Frame)ORF-6-L81AS	7	7	20.9	20.9	43.57	21375000	30357000	22466000	29714000	23985000	29335000
transcript14481_2(SeqID-Frame)ORF-0-L242AS;transcript89287_2(SeqID-Frame)ORF-0-L239AS;transcript89284_2(SeqID-Frame)ORF-2-L211AS;transcript89285_3(SeqID-Frame)ORF-0-L112AS;transcript89286_3(SeqID-Frame)ORF-0-L124AS;transcript89286_2(SeqID-Frame)ORF-6-L93AS	13	6	62	33.1	27.199	4930300000	5127300000	3971300000	5244300000	4592900000	4590700000
transcript13018_2(SeqID-Frame)ORF-0-L386AS;transcript13019_2(SeqID-Frame)ORF-0-L277AS	12	12	47.7	47.7	43.414	302090000	497460000	290490000	208220000	505180000	290050000
transcript86754_4(SeqID-Frame)ORF-0-L414AS;transcript11811_5(SeqID-Frame)ORF-3-L387AS;transcript11813_3(SeqID-Frame)ORF-3-L384AS;transcript11812_3(SeqID-Frame)ORF-3-L325AS;transcript86752_4(SeqID-Frame)ORF-3-L186AS;transcript86751_6(SeqID-Frame)ORF-4-L326AS;transcript86751_6(SeqID-Frame)ORF-3-L87AS;transcript86752_6(SeqID-Frame)ORF-15-L222AS;transcript11812_2(SeqID-Frame)ORF-22-L88AS	20	18	51.7	49.8	43.03	1000600000	1302900000	2526100000	1441500000	1815000000	2049300000
transcript15800_2(SeqID-Frame)ORF-2-L241AS	6	6	29.5	29.5	26.79	154880000	182500000	178340000	169790000	233890000	130270000
transcript14029_3(SeqID-Frame)ORF-0-L264AS;transcript88885_5(SeqID-Frame)ORF-0-L120AS;transcript88884_1(SeqID-Frame)ORF-0-L51AS;transcript88884_3(SeqID-Frame)ORF-0-L81AS	9	9	47	47	28.455	533160000	442280000	409620000	498740000	466720000	392680000
transcript14470_6(SeqID-Frame)ORF-2-L318AS;transcript14469_1(SeqID-Frame)ORF-0-L168AS	9	9	45.6	45.6	35.605	82941000	133310000	164590000	120050000	117820000	182380000
transcript24883_3(SeqID-Frame)ORF-4-L274AS	5	5	28.8	28.8	31.194	110080000	52121000	44134000	101920000	45348000	51647000
transcript10460_2(SeqID-Frame)ORF-0-L200AS	8	5	54.5	38.5	21.67	287360000	184810000	112710000	202080000	194130000	105650000
transcript80463_3(SeqID-Frame)ORF-30-L386AS;transcript7496_6(SeqID-Frame)ORF-30-L369AS;transcript7497_1(SeqID-Frame)ORF-18-L238AS;transcript80468_1(SeqID-Frame)ORF-18-L193AS;transcript7497_2(SeqID-Frame)ORF-7-L69AS;transcript80468_2(SeqID-Frame)ORF-7-L69AS	4	4	13.7	13.7	41.389	65379000	71449000	94145000	110650000	100620000	66179000
transcript16687_3(SeqID-Frame)ORF-2-L435AS	17	17	44.1	44.1	48.4	399460000	350680000	444080000	408800000	321070000	479470000
transcript9032_2(SeqID-Frame)ORF-2-L881AS;transcript82973_6(SeqID-Frame)ORF-8-L420AS;transcript9033_5(SeqID-Frame)ORF-2-L393AS;transcript82974_6(SeqID-Frame)ORF-0-L95AS;transcript9033_4(SeqID-Frame)ORF-45-L85AS	7	7	8.6	8.6	101.36	0	23240000	22178000	18257000	21308000	24436000
transcript25629_3(SeqID-Frame)ORF-0-L376AS	10	10	25	25	41.686	113730000	53985000	69617000	85879000	85523000	38940000
transcript14067_5(SeqID-Frame)ORF-2-L353AS;transcript14066_6(SeqID-Frame)ORF-1-L289AS;transcript88920_2(SeqID-Frame)ORF-4-L241AS	10	10	41.4	41.4	38.991	64604000	39295000	39562000	59027000	45131000	34252000
transcript16464_3(SeqID-Frame)ORF-0-L745AS;transcript16463_2(SeqID-Frame)ORF-18-L361AS;transcript91125_3(SeqID-Frame)ORF-0-L303AS;transcript91125_2(SeqID-Frame)ORF-17-L156AS;transcript16463_3(SeqID-Frame)ORF-0-L322AS;transcript23473_4(SeqID-Frame)ORF-9-L44AS;transcript67606_2(SeqID-Frame)ORF-0-L38AS;REV__transcript49659_1(SeqID-Frame)ORF-2-L24AS;REV__transcript43808_1(SeqID-Frame)ORF-0-L22AS;REV_…	17	17	27.5	27.5	84.405	76563000	173500000	156810000	104960000	159260000	173250000
transcript15294_3(SeqID-Frame)ORF-3-L435AS;transcript90054_4(SeqID-Frame)ORF-5-L306AS;transcript15295_2(SeqID-Frame)ORF-9-L197AS;transcript104983_4(SeqID-Frame)ORF-2-L214AS;transcript15295_1(SeqID-Frame)ORF-7-L144AS;transcript15295_3(SeqID-Frame)ORF-2-L107AS;transcript90054_5(SeqID-Frame)ORF-0-L93AS	19	7	43.4	17	50.039	1114300000	1310500000	1718600000	973830000	1335500000	1713100000
transcript8077_3(SeqID-Frame)ORF-2-L954AS;transcript81383_3(SeqID-Frame)ORF-0-L110AS;transcript81385_2(SeqID-Frame)ORF-0-L94AS	30	30	35.7	35.7	109.63	450250000	603720000	556380000	435080000	573590000	593390000
transcript22522_3(SeqID-Frame)ORF-0-L327AS	11	11	35.8	35.8	37.521	328580000	207470000	260620000	337740000	274670000	196120000
transcript21930_2(SeqID-Frame)ORF-0-L221AS;transcript21931_6(SeqID-Frame)ORF-0-L29AS;transcript95651_4(SeqID-Frame)ORF-0-L25AS	7	7	34.4	34.4	24.322	1062600000	1017400000	818760000	1480900000	1126000000	720180000
transcript25919_3(SeqID-Frame)ORF-1-L142AS	7	6	38.7	38.7	15.18	337470000	385470000	487380000	488050000	449420000	428170000
transcript85592_1(SeqID-Frame)ORF-4-L414AS;transcript85596_5(SeqID-Frame)ORF-0-L246AS;transcript85593_1(SeqID-Frame)ORF-0-L221AS	7	7	20.8	20.8	47.142	311200000	395810000	63703000	379980000	268740000	193230000
transcript37005_1(SeqID-Frame)ORF-0-L201AS	4	4	27.9	27.9	22.471	0	71193000	45913000	56392000	45632000	72098000
transcript11263_2(SeqID-Frame)ORF-0-L184AS;transcript11264_2(SeqID-Frame)ORF-0-L158AS	9	9	37	37	20.383	959300000	1066100000	1328900000	678410000	1059100000	1346700000
transcript10933_2(SeqID-Frame)ORF-2-L693AS;transcript85818_6(SeqID-Frame)ORF-2-L364AS;transcript10932_2(SeqID-Frame)ORF-1-L337AS	18	9	33.3	16.3	78.04	118380000	190420000	207050000	205340000	215580000	183520000
transcript26129_6(SeqID-Frame)ORF-1-L465AS;transcript98763_2(SeqID-Frame)ORF-0-L164AS	27	27	54.8	54.8	51.045	1597100000	1854300000	1710900000	1904000000	1959500000	1620300000
transcript20417_6(SeqID-Frame)ORF-0-L334AS	9	9	35	35	36.38	113920000	88938000	125790000	95909000	96436000	119140000
transcript20161_3(SeqID-Frame)ORF-0-L462AS;transcript20163_1(SeqID-Frame)ORF-0-L203AS	19	2	46.5	5.2	50.902	0	89251000	44205000	59895000	56741000	77216000
transcript42673_2(SeqID-Frame)ORF-1-L313AS	3	3	13.1	13.1	33.422	0	0	17469000	11850000	0	17534000
transcript29555_1(SeqID-Frame)ORF-0-L183AS;transcript101029_6(SeqID-Frame)ORF-0-L46AS	5	5	33.3	33.3	20.553	0	11046000	13314000	19076000	13944000	10506000
transcript22235_2(SeqID-Frame)ORF-4-L792AS;transcript27149_2(SeqID-Frame)ORF-0-L54AS	8	7	12.8	10.9	88.503	94127000	172900000	134370000	124620000	171440000	136780000
transcript12067_1(SeqID-Frame)ORF-0-L347AS;transcript87002_2(SeqID-Frame)ORF-0-L137AS	14	14	41.8	41.8	39.26	281240000	344530000	395340000	230160000	346230000	395770000
transcript13234_2(SeqID-Frame)ORF-3-L909AS;transcript101659_2(SeqID-Frame)ORF-0-L176AS;transcript88158_1(SeqID-Frame)ORF-0-L136AS;transcript101661_2(SeqID-Frame)ORF-8-L104AS;transcript88158_3(SeqID-Frame)ORF-0-L28AS	45	26	62.4	34.7	100.71	855120000	1373500000	1195200000	1404600000	1266900000	1308300000
transcript43109_3(SeqID-Frame)ORF-0-L152AS	2	2	17.8	17.8	17.813	32352000	38161000	11348000	21644000	39773000	9839400
transcript30406_2(SeqID-Frame)ORF-23-L479AS;transcript112693_2(SeqID-Frame)ORF-2-L81AS;transcript112692_6(SeqID-Frame)ORF-3-L111AS;transcript112692_4(SeqID-Frame)ORF-0-L81AS	11	4	29.4	14.2	53.573	0	30693000	27065000	19851000	31403000	26447000
transcript36407_4(SeqID-Frame)ORF-12-L329AS	9	9	28.9	28.9	38.116	21345000	16603000	22016000	48909000	15054000	23624000
transcript27691_3(SeqID-Frame)ORF-7-L146AS	4	4	25.3	25.3	16.955	203100000	123750000	92138000	93700000	190630000	25537000
transcript10962_2(SeqID-Frame)ORF-2-L154AS;REV__transcript6052_2(SeqID-Frame)ORF-84-L23AS	7	7	40.3	40.3	17.661	456840000	870570000	1348100000	515430000	997640000	1223500000
transcript18146_2(SeqID-Frame)ORF-1-L314AS;transcript18147_4(SeqID-Frame)ORF-0-L225AS;transcript18147_6(SeqID-Frame)ORF-11-L54AS;transcript92632_4(SeqID-Frame)ORF-0-L61AS	18	15	58.6	50.3	34.292	698040000	678560000	647440000	876040000	480910000	845410000
transcript55505_2(SeqID-Frame)ORF-0-L137AS	7	7	32.1	32.1	15.105	0	47965000	15475000	99646000	0	63450000
transcript14191_2(SeqID-Frame)ORF-17-L173AS;transcript89034_3(SeqID-Frame)ORF-0-L155AS	4	4	34.1	34.1	18.939	134640000	107860000	111300000	98000000	97480000	121670000
transcript4946_5(SeqID-Frame)ORF-3-L541AS;transcript4949_5(SeqID-Frame)ORF-3-L541AS;transcript4950_2(SeqID-Frame)ORF-2-L541AS;transcript76447_4(SeqID-Frame)ORF-1-L541AS;transcript76449_4(SeqID-Frame)ORF-2-L541AS;transcript4948_2(SeqID-Frame)ORF-3-L358AS;transcript4948_1(SeqID-Frame)ORF-20-L187AS	27	27	37.5	37.5	60.881	20479000000	15825000000	15504000000	30322000000	18766000000	12560000000
transcript7388_1(SeqID-Frame)ORF-1-L434AS;transcript80276_1(SeqID-Frame)ORF-3-L417AS;transcript80283_5(SeqID-Frame)ORF-0-L254AS;transcript80280_2(SeqID-Frame)ORF-2-L212AS	23	23	60.1	60.1	48.811	965040000	968970000	1328300000	1140600000	965000000	1331800000
transcript8390_2(SeqID-Frame)ORF-6-L282AS;transcript81900_1(SeqID-Frame)ORF-0-L254AS;transcript81903_6(SeqID-Frame)ORF-2-L244AS;transcript8389_2(SeqID-Frame)ORF-0-L222AS;transcript81902_6(SeqID-Frame)ORF-1-L219AS	5	5	24.8	24.8	31.077	441200000	850520000	1143700000	485660000	680680000	1313100000
transcript13459_2(SeqID-Frame)ORF-2-L709AS;transcript88385_3(SeqID-Frame)ORF-8-L150AS;transcript88385_1(SeqID-Frame)ORF-1-L208AS	15	15	28.9	28.9	78.103	39668000	72160000	56902000	70261000	94321000	34708000
transcript9860_2(SeqID-Frame)ORF-1-L105AS;transcript9859_2(SeqID-Frame)ORF-0-L88AS	6	6	44.8	44.8	11.757	78009000	95487000	81832000	101810000	92538000	84667000
transcript12600_1(SeqID-Frame)ORF-3-L386AS;transcript87512_1(SeqID-Frame)ORF-1-L378AS;transcript87511_2(SeqID-Frame)ORF-0-L114AS	13	13	39.9	39.9	43.715	198730000	396710000	503520000	298710000	429300000	470220000
transcript108524_2(SeqID-Frame)ORF-1-L298AS;transcript43120_2(SeqID-Frame)ORF-2-L81AS	6	6	26.2	26.2	34.775	105510000	90044000	73042000	122270000	71894000	90967000
transcript24203_2(SeqID-Frame)ORF-0-L282AS;transcript97407_3(SeqID-Frame)ORF-2-L40AS;REV__transcript113969_5(SeqID-Frame)ORF-0-L19AS	4	4	13.8	13.8	31.344	34816000	43023000	0	23878000	23335000	19624000
transcript14824_1(SeqID-Frame)ORF-1-L378AS;transcript89644_6(SeqID-Frame)ORF-0-L154AS;transcript89644_4(SeqID-Frame)ORF-8-L78AS	31	28	82.8	78.8	41.427	9343800000	11973000000	11840000000	13609000000	12743000000	11031000000
transcript9839_1(SeqID-Frame)ORF-9-L199AS;transcript84206_2(SeqID-Frame)ORF-0-L45AS;transcript84206_1(SeqID-Frame)ORF-2-L76AS	7	4	33.7	18.1	22.971	153730000	451740000	322190000	140810000	470500000	302040000
transcript119610_6(SeqID-Frame)ORF-1-L114AS;transcript21848_3(SeqID-Frame)ORF-8-L108AS;transcript119611_6(SeqID-Frame)ORF-0-L104AS	8	8	63.2	63.2	12.384	1473200000	1297400000	1633400000	1720500000	1524000000	1399800000
transcript36828_2(SeqID-Frame)ORF-1-L108AS	5	5	54.6	54.6	11.715	217540000	289180000	166900000	318170000	271510000	183390000
transcript5252_1(SeqID-Frame)ORF-0-L1713AS;transcript5253_2(SeqID-Frame)ORF-0-L1264AS;transcript92168_2(SeqID-Frame)ORF-0-L115AS;transcript76947_5(SeqID-Frame)ORF-0-L135AS;transcript76947_4(SeqID-Frame)ORF-4-L118AS;transcript76949_3(SeqID-Frame)ORF-0-L101AS;transcript92168_3(SeqID-Frame)ORF-5-L60AS;transcript76947_5(SeqID-Frame)ORF-6-L60AS;transcript42892_4(SeqID-Frame)ORF-0-L212AS;transcript5531…	81	78	52.2	51.3	195.19	3432000000	5202800000	3167500000	3647100000	4755200000	3591800000
transcript13340_3(SeqID-Frame)ORF-5-L583AS	3	3	5.5	5.5	62.949	24824000	12301000	14699000	21662000	0	26915000
transcript13461_4(SeqID-Frame)ORF-6-L665AS;transcript13462_4(SeqID-Frame)ORF-15-L549AS;transcript88387_2(SeqID-Frame)ORF-5-L259AS;transcript88387_1(SeqID-Frame)ORF-0-L119AS;transcript88387_1(SeqID-Frame)ORF-13-L175AS	10	10	19.8	19.8	74.478	0	16238000	19405000	18532000	0	35518000
transcript5611_5(SeqID-Frame)ORF-0-L288AS;transcript5610_2(SeqID-Frame)ORF-2-L259AS	12	12	56.2	56.2	31.658	2983100000	2637800000	2368700000	2522600000	2669500000	2318500000
transcript20246_3(SeqID-Frame)ORF-0-L280AS;transcript94363_6(SeqID-Frame)ORF-4-L180AS;transcript94363_4(SeqID-Frame)ORF-0-L49AS	3	3	16.4	16.4	29.936	108110000	23701000	0	0	0	23604000
transcript44226_2(SeqID-Frame)ORF-0-L246AS	4	4	19.9	19.9	27.234	150740000	98472000	95064000	235980000	75958000	116780000
transcript4403_2(SeqID-Frame)ORF-8-L368AS;transcript75606_2(SeqID-Frame)ORF-4-L281AS;transcript75606_1(SeqID-Frame)ORF-0-L94AS	20	16	49.5	39.9	42.046	390500000	282320000	200900000	293870000	257560000	223580000
transcript85627_4(SeqID-Frame)ORF-0-L880AS;transcript85628_2(SeqID-Frame)ORF-1-L335AS;transcript10793_1(SeqID-Frame)ORF-13-L263AS;transcript85630_1(SeqID-Frame)ORF-0-L58AS;transcript85630_3(SeqID-Frame)ORF-1-L188AS;transcript85630_1(SeqID-Frame)ORF-9-L169AS;transcript85631_6(SeqID-Frame)ORF-0-L62AS;transcript85628_1(SeqID-Frame)ORF-0-L52AS;transcript10793_3(SeqID-Frame)ORF-8-L78AS	28	28	30.9	30.9	102.56	134540000	107350000	100990000	133580000	107690000	99753000
transcript75762_2(SeqID-Frame)ORF-3-L253AS;transcript75763_1(SeqID-Frame)ORF-2-L253AS;transcript75768_1(SeqID-Frame)ORF-3-L134AS	5	5	19	19	28.218	178490000	149230000	124900000	111190000	121800000	151020000
transcript8276_2(SeqID-Frame)ORF-2-L536AS;transcript81695_2(SeqID-Frame)ORF-2-L233AS	34	34	62.1	62.1	59.34	2209100000	3472500000	2385100000	3397600000	2677100000	3150200000
transcript15193_3(SeqID-Frame)ORF-5-L426AS;transcript89959_2(SeqID-Frame)ORF-8-L295AS;transcript15194_6(SeqID-Frame)ORF-13-L283AS;transcript15194_5(SeqID-Frame)ORF-3-L149AS;transcript89959_1(SeqID-Frame)ORF-3-L78AS;transcript89959_3(SeqID-Frame)ORF-7-L50AS	13	13	27.7	27.7	48.324	357780000	277280000	235390000	733450000	269230000	240670000
transcript12167_3(SeqID-Frame)ORF-2-L462AS	2	2	6.3	6.3	51.397	0	0	12462000	5193200	0	12392000
transcript13682_3(SeqID-Frame)ORF-5-L264AS;transcript88553_4(SeqID-Frame)ORF-4-L248AS;transcript88552_2(SeqID-Frame)ORF-0-L162AS	13	13	45.1	45.1	30.19	187920000	195030000	235950000	195430000	168840000	259640000
transcript4652_3(SeqID-Frame)ORF-3-L298AS;transcript4653_1(SeqID-Frame)ORF-0-L297AS	11	3	44.3	13.4	33.608	371190000	566540000	725740000	463240000	558690000	725230000
transcript5360_1(SeqID-Frame)ORF-0-L397AS;transcript5359_1(SeqID-Frame)ORF-0-L387AS;transcript77113_1(SeqID-Frame)ORF-0-L165AS;transcript77113_2(SeqID-Frame)ORF-5-L305AS	6	6	17.6	17.6	46.577	64465000	97859000	126880000	92599000	139630000	83643000
transcript21213_6(SeqID-Frame)ORF-4-L146AS;transcript95153_1(SeqID-Frame)ORF-10-L54AS	4	3	17.8	12.3	16.432	38623000	47160000	22291000	48381000	34723000	34273000
transcript11167_3(SeqID-Frame)ORF-0-L137AS;transcript86159_2(SeqID-Frame)ORF-0-L115AS	2	2	26.3	26.3	15.443	0	201940000	87112000	137160000	139240000	147870000
transcript102_6(SeqID-Frame)ORF-44-L145AS;transcript25_3(SeqID-Frame)ORF-44-L145AS;transcript37_3(SeqID-Frame)ORF-39-L145AS;transcript50_1(SeqID-Frame)ORF-37-L145AS;transcript53_6(SeqID-Frame)ORF-42-L145AS;transcript68926_2(SeqID-Frame)ORF-25-L145AS;transcript68965_2(SeqID-Frame)ORF-44-L145AS;transcript69694_2(SeqID-Frame)ORF-33-L145AS;transcript70286_5(SeqID-Frame)ORF-30-L145AS;transcript70092_2…	16	2	73.8	29	16.367	25038000000	26223000000	19391000000	29684000000	27936000000	17371000000
transcript21473_1(SeqID-Frame)ORF-0-L561AS;transcript95356_1(SeqID-Frame)ORF-10-L285AS;transcript95356_2(SeqID-Frame)ORF-6-L175AS;transcript95356_3(SeqID-Frame)ORF-0-L103AS;transcript95356_1(SeqID-Frame)ORF-5-L65AS;REV__transcript117916_6(SeqID-Frame)ORF-9-L19AS	19	19	51.5	51.5	61.809	479120000	776850000	378100000	438610000	652060000	494740000
transcript7051_2(SeqID-Frame)ORF-1-L702AS;transcript7050_1(SeqID-Frame)ORF-36-L114AS;transcript79738_5(SeqID-Frame)ORF-3-L65AS;transcript79738_6(SeqID-Frame)ORF-0-L41AS	33	10	53.6	16.1	80.115	490710000	879720000	873850000	596040000	870990000	870110000
transcript17403_3(SeqID-Frame)ORF-0-L233AS;transcript17404_4(SeqID-Frame)ORF-0-L199AS	9	7	49.4	36.1	24.806	64090000	122730000	86474000	157080000	82908000	124780000
transcript15635_2(SeqID-Frame)ORF-8-L626AS;transcript15636_1(SeqID-Frame)ORF-0-L266AS;transcript90384_2(SeqID-Frame)ORF-1-L223AS;transcript90384_3(SeqID-Frame)ORF-0-L142AS	10	10	15	15	68.311	0	54714000	31711000	43522000	46272000	39523000
transcript111159_1(SeqID-Frame)ORF-0-L88AS	4	4	51.1	51.1	9.701	350330000	142900000	98323000	241410000	214180000	25267000
transcript81033_3(SeqID-Frame)ORF-1-L173AS;transcript7855_3(SeqID-Frame)ORF-0-L164AS;transcript81036_3(SeqID-Frame)ORF-0-L157AS;transcript81034_1(SeqID-Frame)ORF-3-L101AS	5	5	27.7	27.7	19.737	337410000	556680000	1017300000	360300000	352690000	1209700000
transcript11223_1(SeqID-Frame)ORF-2-L350AS	4	4	14.9	14.9	39.302	27092000	21480000	10916000	36542000	14608000	17522000
transcript5238_6(SeqID-Frame)ORF-2-L371AS;transcript5241_5(SeqID-Frame)ORF-1-L371AS;transcript5240_2(SeqID-Frame)ORF-1-L197AS;transcript76916_2(SeqID-Frame)ORF-3-L65AS;transcript76916_3(SeqID-Frame)ORF-0-L60AS;transcript31125_3(SeqID-Frame)ORF-13-L33AS;transcript4540_5(SeqID-Frame)ORF-10-L16AS;transcript4546_5(SeqID-Frame)ORF-9-L16AS	9	9	21.8	21.8	41.952	157850000	208660000	50183000	154150000	156610000	100050000
transcript20313_1(SeqID-Frame)ORF-1-L253AS	5	5	21.7	21.7	28.948	0	72571000	65983000	56233000	64629000	72726000
transcript78177_1(SeqID-Frame)ORF-26-L134AS;transcript78183_1(SeqID-Frame)ORF-5-L67AS	4	4	27.6	27.6	14.722	41537000	105720000	55162000	136990000	51556000	107930000
transcript58935_4(SeqID-Frame)ORF-5-L152AS	5	4	32.9	26.3	17.645	0	0	14091000	0	0	13963000
transcript26458_2(SeqID-Frame)ORF-0-L226AS	7	7	47.8	47.8	24.55	162450000	336510000	291610000	227300000	238450000	383640000
transcript7598_3(SeqID-Frame)ORF-2-L722AS;transcript80637_4(SeqID-Frame)ORF-2-L511AS;transcript80639_5(SeqID-Frame)ORF-11-L404AS;transcript80639_4(SeqID-Frame)ORF-0-L276AS;transcript80636_3(SeqID-Frame)ORF-0-L88AS;transcript80637_6(SeqID-Frame)ORF-0-L87AS	42	42	57.9	57.9	81.828	1608600000	2181000000	1590600000	2864100000	2159600000	1571300000
transcript9601_3(SeqID-Frame)ORF-0-L1696AS;transcript83829_4(SeqID-Frame)ORF-0-L397AS;transcript83828_4(SeqID-Frame)ORF-0-L291AS;transcript9602_3(SeqID-Frame)ORF-0-L290AS;transcript83828_4(SeqID-Frame)ORF-24-L181AS;transcript83828_6(SeqID-Frame)ORF-20-L271AS;transcript9602_3(SeqID-Frame)ORF-12-L487AS;transcript9602_1(SeqID-Frame)ORF-12-L142AS	53	45	34.1	28.5	192.25	869730000	884660000	1010100000	916170000	855590000	1018700000
transcript8367_3(SeqID-Frame)ORF-2-L534AS;transcript81858_3(SeqID-Frame)ORF-0-L176AS	20	20	42.9	42.9	57.795	356550000	577980000	592390000	385130000	372590000	785080000
transcript3982_1(SeqID-Frame)ORF-1-L717AS;transcript74938_6(SeqID-Frame)ORF-0-L482AS;transcript74938_4(SeqID-Frame)ORF-30-L130AS;transcript74938_6(SeqID-Frame)ORF-6-L62AS	11	11	18	18	79.984	334840000	359110000	282680000	291130000	320490000	314260000
transcript9273_1(SeqID-Frame)ORF-1-L356AS;transcript83313_2(SeqID-Frame)ORF-2-L145AS;transcript83313_1(SeqID-Frame)ORF-0-L71AS	8	8	23.3	23.3	41.209	11158000	28625000	27044000	19736000	14910000	40148000
transcript10559_2(SeqID-Frame)ORF-0-L462AS;transcript10558_1(SeqID-Frame)ORF-1-L461AS;transcript85281_1(SeqID-Frame)ORF-0-L117AS;transcript85281_3(SeqID-Frame)ORF-15-L74AS	17	17	38.7	38.7	53.551	299540000	247330000	296310000	224850000	277940000	259520000
transcript13625_1(SeqID-Frame)ORF-1-L356AS;transcript13626_2(SeqID-Frame)ORF-7-L249AS	14	14	44.7	44.7	40.216	215230000	353320000	492220000	342060000	393500000	442390000
transcript14293_5(SeqID-Frame)ORF-1-L770AS;transcript14292_2(SeqID-Frame)ORF-1-L401AS;transcript14292_1(SeqID-Frame)ORF-35-L103AS;transcript14292_3(SeqID-Frame)ORF-18-L139AS;transcript14292_2(SeqID-Frame)ORF-13-L144AS	28	28	41.7	41.7	88.583	57984000	386660000	506810000	258920000	396440000	486730000
transcript73892_2(SeqID-Frame)ORF-10-L829AS;transcript3332_4(SeqID-Frame)ORF-22-L803AS;transcript73894_1(SeqID-Frame)ORF-15-L803AS;transcript73896_3(SeqID-Frame)ORF-0-L126AS;transcript73895_1(SeqID-Frame)ORF-0-L53AS	27	27	36.6	36.6	95.421	115480000	199970000	237340000	167790000	180970000	251260000
transcript23356_1(SeqID-Frame)ORF-7-L220AS;transcript96824_3(SeqID-Frame)ORF-5-L143AS;transcript96824_2(SeqID-Frame)ORF-13-L70AS	7	2	26.4	8.2	26.045	35829000	37637000	40810000	37380000	51640000	25853000
transcript79323_5(SeqID-Frame)ORF-17-L1080AS;transcript79325_1(SeqID-Frame)ORF-16-L529AS;transcript79329_6(SeqID-Frame)ORF-0-L112AS;transcript79326_1(SeqID-Frame)ORF-81-L175AS	37	2	44.3	2.9	118.56	930300000	1081600000	590200000	1155700000	933210000	717700000
transcript13218_2(SeqID-Frame)ORF-0-L380AS	18	4	57.9	15.8	40.041	5452700000	7410500000	5313300000	7338200000	7070800000	5488800000
transcript4896_2(SeqID-Frame)ORF-2-L493AS;transcript4891_1(SeqID-Frame)ORF-28-L282AS;transcript4895_3(SeqID-Frame)ORF-27-L264AS;transcript4895_2(SeqID-Frame)ORF-13-L50AS;transcript15688_1(SeqID-Frame)ORF-2-L40AS	21	6	47.7	12	55.142	676600000	327740000	601650000	361960000	295710000	620980000
transcript10197_1(SeqID-Frame)ORF-0-L275AS;transcript10196_4(SeqID-Frame)ORF-9-L71AS;transcript10196_3(SeqID-Frame)ORF-9-L66AS	12	12	39.6	39.6	31.467	710940000	420580000	681300000	675240000	404600000	682180000
transcript8395_1(SeqID-Frame)ORF-0-L188AS;transcript81916_2(SeqID-Frame)ORF-0-L78AS	7	7	46.8	46.8	21.676	1635200000	2397800000	2623600000	1719700000	2441000000	2509400000
transcript68931_2(SeqID-Frame)ORF-1-L172AS;transcript70360_1(SeqID-Frame)ORF-1-L103AS	15	3	76.2	18	19.329	5434100000	2267600000	1445400000	2413300000	2007200000	1652700000
transcript5097_2(SeqID-Frame)ORF-1-L742AS;transcript76723_3(SeqID-Frame)ORF-10-L246AS;transcript76723_1(SeqID-Frame)ORF-0-L192AS;transcript5098_3(SeqID-Frame)ORF-2-L42AS;transcript76720_3(SeqID-Frame)ORF-2-L42AS;transcript76721_2(SeqID-Frame)ORF-22-L104AS;transcript76723_2(SeqID-Frame)ORF-32-L104AS;transcript76721_3(SeqID-Frame)ORF-12-L56AS	32	31	54	52.7	81.157	541930000	727260000	809240000	763210000	747090000	767280000
transcript79390_2(SeqID-Frame)ORF-1-L701AS;transcript79394_3(SeqID-Frame)ORF-3-L271AS;transcript6843_6(SeqID-Frame)ORF-0-L260AS;transcript79391_2(SeqID-Frame)ORF-1-L243AS;transcript67309_3(SeqID-Frame)ORF-4-L182AS;transcript6843_6(SeqID-Frame)ORF-15-L39AS;transcript79394_1(SeqID-Frame)ORF-0-L62AS	25	18	44.7	32	78.928	163700000	752090000	491820000	193500000	889650000	335550000
transcript21236_3(SeqID-Frame)ORF-0-L775AS;transcript21235_2(SeqID-Frame)ORF-15-L171AS;transcript21237_3(SeqID-Frame)ORF-3-L723AS	5	5	8.1	8.1	85.313	24393000	44702000	27831000	34626000	27950000	43488000
transcript25284_3(SeqID-Frame)ORF-1-L336AS	14	1	57.7	3.9	36.992	147990000	181340000	247800000	169120000	166290000	256260000
transcript6605_2(SeqID-Frame)ORF-3-L856AS;transcript79013_2(SeqID-Frame)ORF-15-L327AS;transcript79013_1(SeqID-Frame)ORF-10-L246AS;transcript79013_3(SeqID-Frame)ORF-0-L160AS;REV__transcript29257_5(SeqID-Frame)ORF-18-L35AS	19	19	26.6	26.6	97.508	79670000	60187000	73728000	56397000	57834000	73961000
transcript17985_3(SeqID-Frame)ORF-1-L456AS;transcript92493_6(SeqID-Frame)ORF-2-L314AS;transcript92493_5(SeqID-Frame)ORF-17-L78AS	9	9	33.3	33.3	50.764	194410000	190930000	139270000	193840000	131110000	193750000
transcript7695_3(SeqID-Frame)ORF-21-L389AS	14	14	35.7	35.7	44.628	0	185510000	194230000	66650000	179220000	194140000
transcript26304_1(SeqID-Frame)ORF-5-L220AS;transcript26303_1(SeqID-Frame)ORF-0-L123AS	4	4	20.9	20.9	25.747	0	20507000	15971000	21651000	0	35847000
transcript7364_2(SeqID-Frame)ORF-0-L879AS;transcript80248_3(SeqID-Frame)ORF-0-L203AS	52	48	57.7	52.9	101.4	3454500000	7219100000	4229500000	2996400000	6564400000	4683900000
transcript84097_4(SeqID-Frame)ORF-2-L652AS;transcript84095_1(SeqID-Frame)ORF-0-L431AS;transcript9777_1(SeqID-Frame)ORF-9-L530AS;transcript84096_5(SeqID-Frame)ORF-2-L339AS;transcript84096_6(SeqID-Frame)ORF-24-L270AS;transcript84095_3(SeqID-Frame)ORF-29-L256AS;transcript9777_2(SeqID-Frame)ORF-0-L159AS;transcript84095_2(SeqID-Frame)ORF-13-L108AS;transcript84096_5(SeqID-Frame)ORF-11-L105AS	29	27	54.4	52.9	72.911	746570000	552570000	346100000	631490000	415780000	466910000
transcript83317_1(SeqID-Frame)ORF-4-L546AS;transcript9274_1(SeqID-Frame)ORF-3-L446AS;transcript9274_3(SeqID-Frame)ORF-6-L145AS	29	29	42.7	42.7	59.878	9267100000	9242200000	5928000000	11493000000	8621700000	6277400000
transcript8033_3(SeqID-Frame)ORF-4-L134AS;transcript81321_3(SeqID-Frame)ORF-3-L115AS	2	2	23.9	23.9	15.546	0	0	19300000	0	0	18955000
transcript43026_2(SeqID-Frame)ORF-2-L399AS	4	4	12	12	45.863	0	15741000	0	20542000	0	15459000
transcript12705_1(SeqID-Frame)ORF-1-L630AS;REV__transcript25783_1(SeqID-Frame)ORF-21-L58AS	28	23	48.9	41.3	70.589	322770000	165470000	171840000	317150000	106950000	224210000
transcript82334_5(SeqID-Frame)ORF-2-L505AS;transcript82335_5(SeqID-Frame)ORF-0-L420AS;transcript8648_6(SeqID-Frame)ORF-2-L310AS;transcript8648_4(SeqID-Frame)ORF-27-L169AS	10	10	23.2	23.2	58.784	46844000	123890000	56572000	57635000	108720000	68375000
transcript104298_2(SeqID-Frame)ORF-1-L200AS;transcript35120_3(SeqID-Frame)ORF-1-L128AS;transcript35120_2(SeqID-Frame)ORF-6-L85AS;transcript35120_1(SeqID-Frame)ORF-3-L111AS;transcript110071_3(SeqID-Frame)ORF-3-L65AS	11	10	65.5	60	22.597	930410000	1587100000	1124500000	937760000	1530000000	1129800000
transcript12390_1(SeqID-Frame)ORF-2-L244AS;transcript12391_3(SeqID-Frame)ORF-2-L244AS;transcript87327_2(SeqID-Frame)ORF-0-L151AS	2	2	11.1	11.1	26.928	973410000	594260000	668990000	1222900000	758470000	479930000
transcript18304_2(SeqID-Frame)ORF-1-L504AS;transcript92749_5(SeqID-Frame)ORF-4-L289AS;transcript92749_5(SeqID-Frame)ORF-0-L97AS;transcript92749_4(SeqID-Frame)ORF-5-L60AS;transcript92749_6(SeqID-Frame)ORF-26-L82AS	15	15	34.9	34.9	56.578	155330000	212910000	159410000	137270000	136970000	227970000
transcript17203_2(SeqID-Frame)ORF-6-L978AS;transcript17202_3(SeqID-Frame)ORF-23-L718AS;transcript91789_4(SeqID-Frame)ORF-5-L162AS;transcript91789_6(SeqID-Frame)ORF-0-L95AS	60	50	57.6	45.8	112.64	1107200000	1236100000	792560000	1529400000	1216600000	771580000
transcript76745_5(SeqID-Frame)ORF-1-L183AS;transcript5118_2(SeqID-Frame)ORF-1-L121AS;transcript76748_1(SeqID-Frame)ORF-0-L61AS	15	1	68.3	4.9	20.56	5745700000	7547500000	4951900000	5349000000	7669400000	4579900000
transcript14569_5(SeqID-Frame)ORF-0-L880AS;transcript14568_6(SeqID-Frame)ORF-0-L195AS;transcript89376_2(SeqID-Frame)ORF-0-L85AS;transcript90663_5(SeqID-Frame)ORF-6-L69AS;transcript89376_3(SeqID-Frame)ORF-4-L115AS;transcript90663_4(SeqID-Frame)ORF-4-L45AS	34	31	46.6	44.1	97.21	128280000	269300000	233730000	139350000	261170000	231560000
transcript11758_3(SeqID-Frame)ORF-5-L443AS;transcript11757_5(SeqID-Frame)ORF-0-L178AS;transcript86702_6(SeqID-Frame)ORF-0-L167AS;transcript86703_1(SeqID-Frame)ORF-0-L59AS;transcript11757_4(SeqID-Frame)ORF-8-L51AS;REV__transcript44731_6(SeqID-Frame)ORF-13-L88AS;transcript86703_3(SeqID-Frame)ORF-4-L46AS;transcript86702_5(SeqID-Frame)ORF-8-L40AS	19	13	35.7	26.6	52.46	144180000	145810000	180080000	148330000	115810000	203340000
transcript23074_3(SeqID-Frame)ORF-0-L220AS;transcript96577_4(SeqID-Frame)ORF-0-L83AS	9	5	40.9	24.5	25.149	438700000	180910000	197700000	134770000	197280000	173440000
transcript16311_1(SeqID-Frame)ORF-1-L185AS	5	5	40	40	21.511	0	0	33399000	24329000	0	32702000
transcript22129_1(SeqID-Frame)ORF-38-L333AS;transcript50591_2(SeqID-Frame)ORF-0-L150AS	4	2	14.7	7.2	37.349	0	27501000	0	0	0	26927000
transcript89404_2(SeqID-Frame)ORF-0-L284AS;transcript14602_3(SeqID-Frame)ORF-2-L262AS;transcript14601_5(SeqID-Frame)ORF-1-L223AS	8	8	28.2	28.2	30.609	188270000	248310000	411160000	315960000	246710000	398840000
transcript12717_4(SeqID-Frame)ORF-3-L271AS;transcript12716_2(SeqID-Frame)ORF-4-L211AS;transcript87648_5(SeqID-Frame)ORF-1-L191AS	6	6	24	24	30.17	93506000	75310000	64014000	79856000	59600000	76773000
transcript13136_3(SeqID-Frame)ORF-0-L381AS;transcript13137_2(SeqID-Frame)ORF-10-L209AS;transcript13137_1(SeqID-Frame)ORF-0-L183AS	12	12	41.5	41.5	42.372	53717000	36176000	0	188300000	0	35408000
transcript12894_2(SeqID-Frame)ORF-6-L854AS;transcript87815_4(SeqID-Frame)ORF-1-L531AS;transcript87815_6(SeqID-Frame)ORF-20-L348AS;transcript87814_2(SeqID-Frame)ORF-4-L91AS;transcript87814_1(SeqID-Frame)ORF-7-L72AS	54	54	62.9	62.9	95.948	4694800000	15695000000	10933000000	5386200000	16181000000	9877900000
transcript89127_1(SeqID-Frame)ORF-0-L209AS;transcript14301_3(SeqID-Frame)ORF-2-L188AS	7	7	36.4	36.4	24.237	416060000	595500000	557090000	651070000	619400000	508360000
transcript10590_3(SeqID-Frame)ORF-1-L354AS;REV__transcript21208_1(SeqID-Frame)ORF-8-L55AS	16	2	49.7	5.4	39	767870000	1758300000	1573900000	752340000	1635500000	1624600000
transcript4955_1(SeqID-Frame)ORF-0-L719AS;transcript76455_3(SeqID-Frame)ORF-0-L229AS;transcript76455_1(SeqID-Frame)ORF-4-L87AS	14	4	22.4	8.1	76.304	5066500000	5485600000	4285400000	7082700000	4927300000	4631400000
transcript57436_2(SeqID-Frame)ORF-0-L135AS;transcript61301_4(SeqID-Frame)ORF-0-L95AS	2	2	16.3	16.3	15.943	0	22674000	19009000	0	23822000	16948000
transcript10122_2(SeqID-Frame)ORF-0-L375AS;transcript84666_1(SeqID-Frame)ORF-4-L174AS;transcript17986_2(SeqID-Frame)ORF-3-L90AS;transcript84666_2(SeqID-Frame)ORF-2-L47AS	9	8	26.4	24.3	42.839	0	41053000	66227000	33704000	28361000	76552000
transcript14683_6(SeqID-Frame)ORF-5-L446AS;transcript89499_5(SeqID-Frame)ORF-0-L75AS	21	18	52.9	48.4	50.204	1251400000	803590000	500930000	1077500000	767010000	508540000
transcript6181_2(SeqID-Frame)ORF-1-L327AS;transcript78380_6(SeqID-Frame)ORF-1-L215AS	26	1	78.6	6.4	36.617	17947000000	19533000000	23388000000	22578000000	21409000000	20546000000
transcript4942_2(SeqID-Frame)ORF-42-L257AS;transcript4944_1(SeqID-Frame)ORF-29-L133AS;transcript4944_3(SeqID-Frame)ORF-21-L40AS	15	4	51.4	14.8	30.591	365150000	572770000	423910000	534050000	421120000	553030000
transcript75154_6(SeqID-Frame)ORF-0-L519AS;transcript75151_1(SeqID-Frame)ORF-15-L254AS;transcript75155_4(SeqID-Frame)ORF-4-L208AS;transcript75162_3(SeqID-Frame)ORF-0-L193AS;transcript75155_6(SeqID-Frame)ORF-14-L116AS	22	12	55.9	31.4	56.763	959900000	689680000	371110000	718320000	589890000	446400000
transcript8757_3(SeqID-Frame)ORF-1-L469AS;transcript82537_4(SeqID-Frame)ORF-2-L454AS;transcript82535_2(SeqID-Frame)ORF-0-L359AS;transcript82538_3(SeqID-Frame)ORF-0-L108AS;transcript82536_6(SeqID-Frame)ORF-1-L105AS;transcript32434_3(SeqID-Frame)ORF-0-L238AS	16	15	42.4	40.7	52.522	676720000	1415700000	589390000	425550000	1445800000	512540000
transcript9185_3(SeqID-Frame)ORF-2-L595AS;transcript83193_4(SeqID-Frame)ORF-2-L330AS;transcript83194_2(SeqID-Frame)ORF-3-L294AS;transcript83193_6(SeqID-Frame)ORF-20-L151AS;transcript83194_1(SeqID-Frame)ORF-2-L93AS	12	12	20.3	20.3	68.832	257790000	414250000	442950000	248980000	334590000	502410000
transcript12171_3(SeqID-Frame)ORF-4-L279AS;transcript87118_2(SeqID-Frame)ORF-0-L48AS;transcript87119_2(SeqID-Frame)ORF-0-L48AS;transcript87120_2(SeqID-Frame)ORF-0-L48AS;transcript12172_5(SeqID-Frame)ORF-3-L152AS;transcript87118_3(SeqID-Frame)ORF-2-L22AS;transcript87119_3(SeqID-Frame)ORF-2-L22AS;transcript87120_3(SeqID-Frame)ORF-2-L22AS	10	10	38.7	38.7	32.469	119030000	126460000	115600000	152680000	119430000	116880000
transcript31996_1(SeqID-Frame)ORF-0-L245AS;transcript5726_6(SeqID-Frame)ORF-12-L159AS;transcript5727_6(SeqID-Frame)ORF-12-L88AS;transcript77639_4(SeqID-Frame)ORF-0-L80AS;transcript77646_6(SeqID-Frame)ORF-0-L214AS	7	4	33.1	20	26.867	107120000	183220000	181140000	144070000	191550000	164030000
transcript15441_1(SeqID-Frame)ORF-1-L332AS;transcript90173_3(SeqID-Frame)ORF-1-L154AS	20	20	69.3	69.3	36.201	15195000000	13264000000	1820600000	15387000000	12367000000	2352100000
transcript26942_3(SeqID-Frame)ORF-7-L125AS	7	7	65.6	65.6	13.179	764260000	575540000	1145200000	1354300000	496510000	1182300000
transcript8074_1(SeqID-Frame)ORF-0-L354AS;transcript81378_3(SeqID-Frame)ORF-2-L186AS;transcript81377_2(SeqID-Frame)ORF-0-L212AS;transcript81375_2(SeqID-Frame)ORF-0-L198AS;transcript81376_3(SeqID-Frame)ORF-4-L65AS;transcript81378_2(SeqID-Frame)ORF-0-L53AS	18	12	59.9	41.2	38.036	12868000000	16685000000	13431000000	14838000000	16403000000	12979000000
transcript10426_3(SeqID-Frame)ORF-1-L271AS	12	12	43.9	43.9	29.691	404400000	532940000	594880000	505490000	520170000	579660000
transcript10366_2(SeqID-Frame)ORF-10-L225AS	4	4	13.3	13.3	25.542	421760000	492690000	295140000	341750000	767930000	0
transcript66692_5(SeqID-Frame)ORF-0-L154AS	4	4	42.2	42.2	16.402	17024000	29626000	38990000	40341000	30070000	36803000
[truncated: 6,176 more rows]

## Sheet: vitro-1
Protein IDs	Proteins	Peptides	Unique peptides	Sequence coverage [%]	Mol. weight [kDa]	LFQ intensity dorsal	LFQ intensity ventral
[truncated: 1,788 more rows]

[truncated: 4 more sheets: vitro-2, vitro-3, vitro-ratios, vitro-ratios-dorsal]
