# Supplementary material for: Molecular signatures that correlate with induction of lens regeneration in newts: lessons from proteomic analysis
Source: Hum Genomics. 2014 Dec 11;8(1):22. doi: 10.1186/s40246-014-0022-y (PMC4271507; doi:10.1186/s40246-014-0022-y)
Supplement: Additional file 3: — Gene pools for common regeneration program analysis. Genes from previous high-throughput amphibian studies, which were up-regulated during different timepoints of regenerating versus control. [file 40246_2014_22_MOESM3_ESM.xlsx]

## Sheet: Brain
The values are log10(FC) between regenerating time points and control.
Gene name	Given annotation	B_D1	B_D3	B_D6	B_D12	B_D21
ACTA2	Actin alpha 2 smooth muscle aorta	0.720603	0.091314	0.410588	0.157952	0.7396
KRT12	Adult Keratin type 1 XAK-C	0.013119	0.065677	0.167861	0.3114	0.636008
ANXA1	Annexin A1-2	0.471171	0.200131	0.138206	-0.270919	0.262402
CYP19A1	cytochrome P450 aromatase	0.504191	-0.185023	-0.053448	-0.181996	-0.181602
PRSS27	Embryonic serine protease 1	-0.039315	0.80218	-0.242361	-0.020963	0.227675
CDH1	EP-Cadherin	0.577518	0.483893	0.556748	0.473253	-0.112728
x	Epidermal differentiation-specific protein	1.01262	0.32652	1.28266	0.343746	0.564299
F11	factor XI	0.496176	0.154195	-0.074247	0.11342	-0.069139
FTH1	Ferritin heavy polypeptide 1	0.117561	0.164432	0.312652	0.186184	0.168185
FBLN2	Fibulin 2	0.143132	0.248657	0.341336	0.183423	-0.150597
FSHB	follicle-stimulating hormone beta-subunit	0.458011	0.512007	0.757985	0.797069	-0.100384
LGALS3	Galectin-3	1.35444	0.708796	1.08128	0.720814	0.286953
GPT2	glutamic pyruvate transaminase 2	0.166058	0.348515	0.439234	0.589987	0.367919
GH1	growth horomone GH001	0.132473	0.382943	0.195289	0.444817	0.125195
ATP5E	H+ transporting F1 ATP synthase epsilon subunit	0.061453	0.417264	0.363446	0.264523	0.553912
CAMP	homologue of proline/arginine rich antibacterial peptides	0.076864	-0.031644	0.655237	0.196242	0.41354
x	hypothetical protein XP_429703	0.435919	-0.080071	0.161543	-0.120516	-0.290048
IRG1	Immune responsive protein 1	-0.050353	-0.226184	0.42505	0.404176	0.635161
x	LOC428168 protein	0.563153	0.50725	0.491368	0.440694	0.398234
MAFB	mafB	0.106602	0.100869	0.271259	0.371961	-0.060621
x	MGC108330 protein	0.465	0.156135	0.906094	0.626316	0.490729
CNFN	MGC84798 protein	-0.069529	0.205464	0.722554	0.38778	0.653359
MMP3	mmp 3/10a	1.42558	1.53341	1.07381	1.55982	0.310786
MMP10	mmp 3/10b	0.332738	0.119485	0.926931	0.673574	0.346179
MMP9	MMP 9	0.437021	0.745399	0.392212	0.577645	0.204099
CHRM4	muscarinic acetylcholine receptor M4	0.099667	0.00328	0.31034	0.141837	-0.253677
PMP2	Myelin P2 (FABP)	0.235876	0.396795	0.209967	0.439535	0.401966
MYOZ1	Myozenin I	0.393617	-0.226905	0.027319	-0.228066	-0.02469
MMP18	nCol (mmp 18)	0.547965	0.565767	0.536713	0.827474	0.572634
PVALB	parvalbumin	1.23457	0.262523	0.309782	0.062598	-0.132872
PRM1	protamine 1	-0.024577	0.038619	-0.025621	0.023715	0.328901
x	Riddle 4	0.373344	0.315469	0.502731	0.23681	0.281643
SERPINB2	SERPIN B2	0.683251	0.554342	0.744576	0.580173	0.432148
METTL24	similar to methyltransferase 24 v.1	0.61296	-0.102763	-0.032115	-0.038968	-0.11619
SPRR2B	small proline-rich protein 2B	0.049593	0.359679	0.031757	0.13135	0.839804
TIMP1	TiMP I	0.454381	0.636843	0.549474	0.753287	0.500532
TCAP	Titin-cap (telethonin)	0.318057	0.002227	0.332332	0.272101	-0.236521
KRT12	Type 1 cytoskeletal 12 keratin (LOC398464)	0.40527	0.22581	0.828053	0.223863	0.310278
COL1A1	alpha 1 type I collagen 3' UTR	0.348499	0.551547	0.236418	0.257124	0.454727
AVD	Avidin similar to	0.546933	0.204296	0.529484	0.579151	0.469156
HBB	beta-globin	0.086356	0.221235	-0.153141	0.048424	0.669012
MT-CO1	Cytochrome C oxidase subunit 1	0.043611	0.297988	0.274116	0.183646	0.596573
FBRS	Fibrosin-1	0.218329	0.334402	0.208176	0.363889	0.208209
FBLN2	Fibulin-2 slightly different from 128d7 Fibulin-2	0.149669	0.222985	0.314166	0.169223	-0.174063
CDC42	Genghis Khan	0.223908	0.374359	0.694866	0.493297	0.242432
x	homeobox "X" (unclassified)	0.13182	0.341279	0.328136	0.315401	-0.234188
x	mmp e	0.505669	0.373195	-0.124517	-0.211679	-0.214792
MMP13	MMP13 gene 3' utr	0.374842	-0.025195	0.02839	0.179844	0
MYF6	myogenic regulatory factor 4 Mrf-4	0.569251	0.007355	0.243597	0.026582	0.157608
MYH1	myosin heavy polypeptide 4 skeletal muscle	0.471762	-0.191761	-0.058194	-0.079711	0.174916
MYH1	myosin heavy chain	1.38339	0.237868	-0.015376	-0.080913	-0.153747
MYH1	myosin heavy chain 3' UTR	0.764379	-0.072488	0.0897	0.147374	0.157509
MYH1	myosin heavy chain	1.12556	0.034273	0.910505	0.057585	1.03705
MYH1	myosin heavy chain	0.799223	-0.057258	0.247532	-0.131347	-0.001502
MT-ND4	NADH dehydrogenase subunit 4 mitochondrial	0.078974	0.114147	0.04557	0.123304	0.35949
NOMO1	nodal modulator 1	0.176824	0.191897	0.15175	0.307042	-0.274705
MT-ND1	Notopthalmus viridescens NADH dehydrogenase subunit I (ND1) gene	0.088925	0.067548	-0.140779	0.019924	0.315011
POLD3	polymerase (DNA-directed) delta 3 accessory subunit	0.129631	0.331903	0.32374	0.35342	0.316091
x	Prod-1	0.72721	0.901345	0.882188	0.905203	0.61574
TMSB4X	Thymosin beta-4	0.104305	0.311762	0.200961	0.296898	0.390189
TTN	Titin	1.00324	0.067995	0.418069	-0.052881	0.25029
TTN	Titin	0.948203	0.460878	0.564243	0.117386	0.512869
x	transposon reverse transcriptase	0.121978	0.369642	0.378581	0.201328	0.069701
x	truncated envelope glycoprotein	0.113755	0.425741	0.095457	0.433048	0.029433
COL12A1	type XII collagen alpha-1 chain	0.157625	0.138848	-0.01763	0.307957	-0.040088
PLAUR	urokinase-type plasminogen activator receptor	0.359395	0.285257	0.606122	0.643877	0.312566
KRT15	keratin 15	0.528867	0.052167	0.724964	0.048611	0.02156
LGALS1	lectin	-0.02149	0.021672	-0.026467	0.416899	-0.158293
MC5R	melanocortin 5 receptor	0.009478	0.219197	0.342642	0.153463	-0.076092
LSM14A	rnp associated protein 55	-0.044506	0.310448	0.117056	0.109353	-0.138605
NR5A1	steroidogenic factor	0.249217	0.333767	0.303879	0.340597	-0.175828
HOXC13	transcription factor HoxC13	0.111846	0.104636	0.024307	0.098831	0.38688

## Sheet: Forelimb
The values are log10(FC) between regenerating time points and control.
Gene name	Given annotation	FL_D1	FL_D3	FL_D6	FL_D12	FL_D21
ARL11	ADP-ribosylation factor-like 11	0.55308	0.50828	0.43747	0.20357	-0.09001
ANXA1	Annexin A1-2	-0.13099	0.3866	0.66892	0.79268	0.75
ARG1	Arginase I (liver)	0.29687	0.47357	0.4326	0.62243	0.5835
ATP6V0C	ATPase H+ transporting lysosomal subunit C (MGC64475)	0.08811	0.19501	0.32895	0.27257	0.10991
AVD	Avidin	0.22015	0.46102	0.34828	0.08523	0.06407
CTSL	Cathepsin L (MGC69486)	0.54483	0.71166	0.71716	0.38413	0.34281
CD93	Complement component C1q alpha	-0.12966	0.28646	0.28503	0.38075	0.234
DNAJB6	DnaJ (Hsp40) homolog subfamily B member 6	0.3698	0.32506	0.11716	0.17302	0.23865
PI3	Elafin-like #1	0.8788	0.75287	-0.05417	0.25039	0.2394
x	ep37-A1	0.05854	0.18517	0.38537	0.18769	0.08884
x	ep37-A2	0.22766	0.3766	0.16603	0.1225	0.15332
x	ep37-L2	0.43745	0.57676	0.40685	0.24397	0.12154
x	Epidermal differentiation-specific protein	0.50549	0.5926	0.25946	0.35573	0.31543
F11	factor XI	0.499	0.42507	0.38234	0.42616	0.30119
FCGBP	Fc fragment of IgG binding protein	0.53412	0.58097	0.52213	0.50669	0.16648
FTH1	Ferritin heavy polypeptide 1	0.02746	0.07173	0.24325	0.35068	0.26704
LGALS9	Galectin 9 aka Xenopus galectin IIIb	0.4343	0.91095	1.03464	0.854	0.55145
GNS	Glucosamine (N-acetyl)-6-sulfatase	-0.06905	0.1261	0.20549	0.32206	0.24617
GBP4	Guanylate nucleotide binding protein 4	0.02328	0.201	0.22793	0.44392	0.47582
HBB	Hemoglobin beta-2 chain	0.38397	0.4014	0.39697	0.04695	-0.17948
VSX2	homeobox protein Chx10-1	0.10469	0.0489	0.23542	0.33734	-0.00967
CAMP	homologue of proline/arginine rich antibacterial peptides	0.50651	0.76961	0.60911	0.65961	0.57718
x	hypothetical protein XP_429703	1.2512	0.47462	0.35469	0.32291	0.56695
IRG1	Immune responsive protein 1	0.91303	0.67059	0.67935	1.14097	0.93027
IRF1	Interferon regulatory factor I	0.49761	0.34099	0.52845	0.75698	1.05837
JUNB	junb	0.65115	0.3269	0.46339	0.50914	0.41043
KRT17	Keratin 17	0.0429	0.3089	0.35643	0.41295	0.35475
KRT5	keratin complex 2 basic gene 5	0.13399	0.51906	0.56432	0.59084	0.57077
x	LINE-1 reverse transcriptase homolog	0.0753	0.3766	-0.01582	0.02264	0
CXorf21	LOC496297 protein	0.10063	0.38053	0.33585	0.35019	0.23367
MAFB	mafB	-0.10535	0.69491	0.62252	0.30914	0.17752
x	MGC108330 protein	0.40802	0.6001	0.50288	0.6265	0.29143
HIGD1A	MGC81854 protein (HIG domain containing 1)	0.42967	0.11159	-0.00672	0.13973	0.15351
CNFN	MGC84798 protein	0.38172	0.61453	0.52828	0.53123	0.32743
MAPK6	Mitogen-activated protein kinase 6	0.50083	0.11357	-0.0495	-0.11609	-0.10455
MMP3	mmp 3/10a	1.25508	0.30338	0.15907	0.50772	0.14688
MMP10	mmp 3/10b	1.73658	1.39033	1.08462	1.02877	0.83765
MMP9	MMP 9	0.9074	0.53039	0.699	1.01324	0.76279
PMP2	Myelin P2 (FABP)	-0.02682	0.07009	0.24664	0.43097	0.33301
MMP18	nCol (mmp 18)	0.57642	0.24522	0.40932	0.51646	0.39887
OTX2	OTX2	0.03277	0.24904	0.31131	0.07434	0.0699
PISD	phosphatidylserine decarboxylase	0.69625	0.43524	0.42684	0.48091	0.31055
RRAD	Ras like G protein Rad	0.51273	0.4638	0.54605	0.50488	0.33564
RPL10	ribosomal protein L10	0.34996	0.50839	0.35062	0.54477	0.54537
MSI1	RNA-binding protein Musashi-1	0.16488	0.08241	0.1273	0.26516	0.51315
STK17A	serine/threonine kinase 17a (apoptosis-inducing)	0.72879	0.30494	0.30582	0.2573	0.07498
METTL24	similar to methyltransferase 24 v.1	0.71333	0.16371	0.25862	0.4098	0.32092
METTL24	similar to methyltransferase 24 v.2	0.20225	0.18381	0.21248	0.40523	0.16876
METTL24	similar to methyltransferase 24 v.3	0.40528	0.32411	0.04308	0.25473	0.04776
SPRR2B	small proline-rich protein 2B	0.08876	0.14101	0.06214	0.3155	0.30261
x	sodefrin precursor	-0.15669	0	0.30272	0.03026	0.18657
TIMP1	TiMP I	0.76942	0.61838	0.49551	0.61081	0.26955
x	transposon reverse transcriptase	0.31375	0.29561	0.26736	0.32032	0.19896
KRT12	Type 1 cytoskeletal 12 keratin (LOC398464)	0.87313	0.79089	0.48946	0.51377	0.3901
x	variable lymphocyte receptor A	0.18892	0.60388	0.57283	0.47722	0.3336
ALOX5	Arachidonate 5-lipoxygenase	0.14259	0.30946	0.48159	0.42128	0.3212
BLNK	B-cell linker	0.32081	0.31047	0.34906	0.34705	0.29875
x	gag-protease	0.30535	0.28914	0.27854	0.33847	0.23397
CDC42	Genghis Khan	0.99916	0.54529	0.10911	0.08245	0.12944
HBA1	Hemoglobin alpha-1 subunit	0.39458	0.47509	0.54306	0.06616	-0.29916
HOXD1	homeobox 2 (NvHbox 2)	-0.24484	-0.21679	-0.13282	-0.08587	0.42572
HOXC5	homeobox 3.4	-0.10068	0.11608	0.28914	0.309	0.22743
x	lambda-recombinase-like protein	0	0.1134	0.38058	0.15443	0.31135
MKL2	megakaryoblastic leukemia 2 protein 3' UTR DNA match	-0.19824	0.26284	0.50222	0.6171	0.68731
MYH1	myosin heavy polypeptide 13 skeletal muscle	0.154	0.31601	0.44637	0.02057	0.8183
NEFM	neurofilament 3	0.53848	0.65828	0.58043	0.5059	0.50516
HMGN2	Nonhistone chromosomal protein HMG-17 (High-mobility group nucleosome-binding domain-containing protein 2)	-0.20648	0.05599	0.31601	0.28177	0.37709
OLFML3	Olfactomedin-like protein 3 precursor	-0.26951	-0.06053	0.2023	0.31409	0.39398
PFKP	Phosphofructokinase platelet	0.1124	0.18405	0.30632	0.33791	0.22159
x	pol [Feline Foamy Virus]	0.37526	0.10958	0.10094	-0.02264	0.05767
x	Prod-1	0.7569	0.14457	0.26589	0.37722	0.025
x	reverse transcriptase	0.13558	0.21393	0.29538	0.29765	0.32157
x	reverse transcriptase	0.25914	0.02544	0.40561	0.20933	0.02667
x	reverse transcriptase-like protein	0.6083	0.4675	0.44924	0.49439	0.29131
x	RNA-directed DNA polymerase family member (1J119)	0.2887	0.30934	0.31031	0.17454	0.27388
TBX4	Tbx-4	-0.07043	-0.09364	0.06573	-0.11598	0.31074
TNC	tenascin	0.03436	0.24595	0.43948	0.58969	0.46351
TMSB4X	Thymosin beta-4	0.14426	0.26011	0.39593	0.34505	0.29961
TLL1	Tolloid-like 1 protein	0.06339	0.40924	0.25437	0.12701	0.13039
x	transposase	0.1838	0.42941	0.19792	0.21816	0.04932
x	transposase (Putative Ac-like transposable element)	0.51717	0.4337	0.36777	0.47461	0.27916
UCP2	Uncoupling protein 2	0.12549	0.34741	0.40643	0.38194	0.23545
PLAUR	urokinase-type plasminogen activator receptor	0.86472	0.57615	0.52893	0.62629	0.53164
VIM	vimentin 4	-0.05537	0.19499	0.3265	0.27082	0.28126
x	CR1 reverse transcriptase 2	0.21873	0.32523	0.2259	0.18429	0.12283
x	pol protein	0.58132	0.44295	0.41732	0.47235	0.37853
x	ribozyme binding protein 2	0.04542	0.05545	0.30507	0.02991	0.41956
HOXC12	transcription factor HoxC12	0.04292	0.64427	0.221	0.16677	0.08345
HOXC13	transcription factor HoxC13	0.3283	0.07562	0.03485	-0.01985	0.14549

## Sheet: Heart
The values are log10(FC) between regenerating time points and control.
Gene name	Given annotation	H_D3	H_D7	H_D14
ACTA2	Actin alpha 2 smooth muscle aorta	-0.267512	0.513032	0.050749
INHBA	activin beta-A subunit	0.530937	0.153612	0.246218
ARL11	ADP-ribosylation factor-like 11	0.689733	0.412333	0.280025
TUBA1C	Alpha 6 Tubulin	0.134929	0.301499	0.351755
ARG1	Arginase I (liver)	0.717719	0.374188	0.269601
CTSL	Cathepsin L (MGC69486)	0.474095	0.538901	0.472616
CYP19A1	cytochrome P450 aromatase	-0.179909	0.356417	-0.158536
PI3	Elafin-like #1	1.57991	0.566467	0.297907
PRSS27	Embryonic serine protease 1	-0.0057764	0.461754	0.060847
F11	factor XI	0.846758	0.569158	0.443277
FCGBP	Fc fragment of IgG binding protein	-0.137372	0.60085	0.0625909
FBLN2	Fibulin 2	0.646687	0.722674	0.912631
GPT2	glutamic pyruvate transaminase 2	0.727868	0.329542	0.299696
GSC	goosecoid	0.317179	-0.100386	-0.177106
HN1	hematopoietic- and neurologic-expressed sequence 1	0.35407	0.443184	0.221265
CAMP	homologue of proline/arginine rich antibacterial peptides	0.387547	0.25005	0.0755389
x	hypothetical protein XP_429703	0.794085	0.252757	0.302958
JUNB	junb	0.659651	0.440034	0.444681
KRT12	Keratin 12	1.79292	1.67355	0.763808
KRT17	Keratin 17	0.899996	1.28033	1.26248
KRT5	keratin complex 2 basic gene 5	-0.270778	0.594625	0.630047
KRT5	Keratin type II cytoskeletal 5	0.140005	0.384076	0.976884
x	MGC108330 protein	0.713733	0.73872	0.492526
CNFN	MGC84798 protein	0.36834	0.141359	-0.103321
MMP3	mmp 3/10a	1.06529	1.23211	0.416809
MMP10	mmp 3/10b	0.497177	0.500156	0.67984
MMP9	MMP 9	0.72702	0.589432	0.53487
MSX1	Msx1	0.289137	0.414592	0.20094
MMP18	nCol (mmp 18)	0.929875	0.691451	0.312534
PVALB	parvalbumin	-0.106884	-0.181042	0.38864
x	Riddle 4	0.484382	0.113777	0.150804
SERPINB2	SERPIN B2	0.517087	0.668384	0.782603
METTL24	similar to methyltransferase 24 v.1	0.0491412	0.302609	-0.0552798
F2	thrombin	0.446479	0.619347	0.512138
TIMP1	TiMP I	0.752051	0.640838	0.715558
TMEM61	Transmembrane protein 61 (TMEM61)	0.423405	-0.198044	-0.107875
x	variable lymphocyte receptor A	0.319545	0.161461	0.11422
MSS51	zinc finger MYND domain containing 17	0.0357403	0.356714	0.079244
AVD	Avidin similar to	1.04719	1.0731	0.882533
HBB	beta-globin	0.644001	-0.0774971	-0.119135
KRT8	cytokeratin 8	0.012543	0.313538	0.427797
DLX3	distal-less like protein 3	0.0903319	0.288961	0.462144
FN1	fibronectin	0.547625	0.360485	0.537171
FBLN2	Fibulin-2 slightly different from 128d7 Fibulin-2	0.665393	0.738083	0.910665
CDC42	Genghis Khan	0.770865	0.276134	0.192748
GSTO2	glutathione S-transferase omega 2	0.311962	0.0196701	-0.0317813
HBA1	Hemoglobin alpha-1 subunit	0.555921	0.0473268	0.0863429
MKL2	megakaryoblastic leukemia 2 protein 3' UTR DNA match	0.32579	0.325352	-0.121964
MMP13	MMP13 gene 3' utr	0.186848	0.0814694	1.17279
MYH1	myosin heavy polypeptide 13 skeletal muscle	0.363962	-0.100559	-0.004185
MYH1	myosin heavy polypeptide 4 skeletal muscle	0.173262	0.921958	0.0352331
NEFM	neurofilament 3	0.298316	0.0642881	0.430342
x	Prod-1	0.692594	1.00927	0.251054
x	reverse transcriptase like family member (4D351)	-0.0701429	0.403379	0.313854
x	reverse transcriptase like family member (4D351)	-0.0895259	0.463729	0.327432
STX7	Syntaxin-7 (MGC53161 protein)	0.375695	-0.0779108	0.0494381
TAPBP	tapasin	0.458112	0.160818	-0.0042463
TNC	tenascin	0.630523	0.793818	1.04426
TAGLN	Transgelin	0.0698686	0.27818	0.449084
COL12A1	type XII collagen alpha-1 chain	0.0279722	0.163178	0.596138
PLAUR	urokinase-type plasminogen activator receptor	0.585543	0.28565	0.481967
x	Heat shock protein 70	0.652522	0.219387	0.125166
x	immunoglobulin Y heavy chain constant region	-0.245728	0.468221	-0.261373
KRT15	keratin 15	0.638642	0.0327665	0.0343831
HBA1	major adult alpha-globin chain	0.793637	0.130187	0.240271
MC1R	melanocortin 1 receptor	0.457028	-0.0797501	-0.0281549
PENK	proenkephalin	0.330234	-0.092261	-0.0090679
NR5A1	steroidogenic factor	0.552067	0.0826992	-0.132326
TAF6	TAFII70 protein	0.334159	0.120196	0.114854

## Sheet: Hindlimb
The values are log10(FC) between regenerating time points and control.
Gene name	Given annotation	HL_D1	HL_D3	HL_D6	HL_D12	HL_D21
PRDX1	ABP-25 animal blastomere protein	0.37507	0.40396	0.34911	0.35784	0.38792
INHBA	activin beta-A subunit	0.46872	0.44262	0.52716	0.56914	0.30866
ARL11	ADP-ribosylation factor-like 11	0.44578	0.4286	0.24649	0.18177	-0.29869
TUBA1C	Alpha 6 Tubulin	0.17407	0.3206	0.38971	0.36802	0.37302
ANXA1	Annexin A1-1	0.02059	0.18336	0.28687	0.29536	0.42533
ANXA1	Annexin A1-2	-0.14224	0.6335	0.90719	1.01108	1.01397
ANXA1	Annexin A1-3	-0.00063	0.26244	0.35536	0.3122	0.41566
ARG1	Arginase I (liver)	0.3906	0.90482	1.19924	0.83585	0.50568
ATP6V0C	ATPase H+ transporting lysosomal subunit C (MGC64475)	0.11148	0.21767	0.42074	0.4146	0.24449
AVD	Avidin	0.3286	0.2045	0.04231	0	0.15295
BIRC2	Baculoviral IAP-repeat containing protein 2	0.25221	0.39356	0.44368	0.20629	0.04366
CTSL	Cathepsin L (MGC69486)	0.54061	0.54804	0.79334	0.47402	0.55881
CD93	Complement component C1q alpha	-0.02176	0.32185	0.43713	0.41737	0.5199
CXCL10	CXC chemokine ligand 10	-0.04431	1.06006	1.44487	0.69795	0.45669
DNAJB6	DnaJ (Hsp40) homolog subfamily B member 6	0.42383	0.56791	0.4899	0.36683	0.41712
PI3	Elafin-like #1	1.17056	0.92355	0.9206	0.82392	0.89216
PRSS27	Embryonic serine protease 1	0.57082	0.33816	-0.07053	0.12163	-0.00099
x	ep37-A2	0.03865	0.3293	0.25758	-0.01786	0.27256
x	ep37-L2	-0.22407	0.4368	0.29745	-0.1057	0.36544
x	Epidermal differentiation-specific protein	0.42261	0.70031	0.73492	0.38512	0.52433
F11	factor XI	0.86755	0.83065	0.8541	0.70624	0.47012
FCGBP	Fc fragment of IgG binding protein	0.74582	0.99817	0.95289	0.98133	0.78162
FTH1	Ferritin heavy polypeptide 1	0.20156	0.28098	0.48328	0.56141	0.50655
FBLN2	Fibulin 2	0.37346	0.36801	0.30889	0.29438	0.29588
LGALS9	Galectin 9 aka Xenopus galectin IIIb	0.79251	1.03352	1.24872	0.93792	0.66233
GNS	Glucosamine (N-acetyl)-6-sulfatase	0.02745	0.14324	0.28803	0.32981	0.33768
GH1	growth horomone GH001	0.01774	0.01197	-0.09369	0.28111	0.33531
GBP4	Guanylate nucleotide binding protein 4	0.08063	0.1942	0.41651	0.40451	0.23007
H2AFX	H2A histone family member X	-0.2853	-0.0945	0.26313	0.20633	0.32615
HN1	hematopoietic- and neurologic-expressed sequence 1	0.30296	0.2821	0.20799	0.19165	0.13852
HBB	Hemoglobin beta-2 chain	0.38138	0.171	0.18234	0.04426	0.03751
VSX2	homeobox protein Chx10-1	-0.01455	0.48814	0.02213	0.0794	0.02751
CAMP	homologue of proline/arginine rich antibacterial peptides	0.62585	1.18761	1.2163	1.08801	0.7933
x	hypothetical protein XP_429703	1.4471	0.89403	0.85754	0.70686	0.76731
IRG1	Immune responsive protein 1	1.37309	1.52886	1.49071	1.19541	0.86066
IRF1	Interferon regulatory factor I	0.59257	1.10788	1.09788	0.93191	1.014
JUNB	junb	0.58412	0.41111	0.42168	0.42484	0.40474
KRT17	Keratin 17	0.27027	0.50267	0.57462	0.60707	0.54351
KRT5	keratin complex 2 basic gene 5	0.31207	0.87258	0.95449	0.92238	0.93537
KRT5	Keratin type II cytoskeletal 5	0.0778	0.77641	0.85536	0.98147	1.00157
DLL1	Ligand Delta-1 for receptor protein Notch	0.39982	0.05644	0.01332	-0.11456	0.08811
CXorf21	LOC496297 protein	0.35449	0.39373	0.50754	0.47623	0.34361
MAFB	mafB	-0.11643	0.46895	0.54244	0.23921	0.18535
x	MGC108330 protein	0.64356	0.73301	0.85014	0.72112	0.58356
HIGD1A	MGC81854 protein (HIG domain containing 1)	0.4778	0.44873	0.42207	0.47094	0.46809
CNFN	MGC84798 protein	0.6486	0.73133	0.7551	0.67786	0.40612
MAPK6	Mitogen-activated protein kinase 6	0.41343	0.14909	-0.10728	-0.18044	-0.11722
MMP3	mmp 3/10a	1.70589	1.57328	1.58316	1.37442	0.63039
MMP10	mmp 3/10b	1.59679	1.4652	1.45071	1.35764	1.18995
MMP9	MMP 9	0.99076	1.08767	1.15042	1.16818	1.05503
MSX1	Msx1	-0.21434	-0.22641	-0.10251	0.06317	0.36271
PMP2	Myelin P2 (FABP)	0.10296	0.33571	0.57638	0.58797	0.6806
MYL6	myosin light polypeptide 6 alkali smooth muscle and non-muscle	0.06874	0.1793	0.27819	0.28797	0.32179
MMP18	nCol (mmp 18)	0.7592	0.81831	0.7621	0.74686	0.46161
OAZ1	Ornithine decarboxylase antizyme	0.15151	0.29736	0.33677	0.27108	0.32157
PISD	phosphatidylserine decarboxylase	0.69634	0.58788	0.61701	0.62229	0.45019
RRAD	Ras like G protein Rad	0.30823	0.37626	0.27367	0.34226	-0.04137
RAB11A	Ras-related protein Rab 11a	0.30731	0.28975	0.22723	0.29985	0.05144
RPL10	ribosomal protein L10	0.50414	0.72588	0.62655	0.65111	0.71199
RPL10	ribosomal protein s2	0.11674	0.16774	0.24718	0.2456	0.306
x	Riddle 4	0.28482	0.31888	0.31431	0.45519	0.41989
MSI1	RNA-binding protein Musashi-1	0.04787	0.0186	0.34357	0.16015	0.18777
STK17A	serine/threonine kinase 17a (apoptosis-inducing)	0.82982	0.59982	0.64326	0.40866	0.22867
METTL24	similar to methyltransferase 24 v.1	0.48149	0.30892	0.12023	0.19357	0.04957
METTL24	similar to methyltransferase 24 v.2	0.39539	0.69624	0.66932	0.52848	0.73428
METTL24	similar to methyltransferase 24 v.3	0.44782	0.72963	0.63146	0.30177	0.49404
SDF2L1	Stromal cell-derived factor 2-like 1 (MGC79547 protein)	0.4107	0.41757	0.30697	0.31737	0.28447
TIMP1	TiMP I	0.90336	1.00603	0.99834	0.87191	0.58454
TKT	Transketolase	0.45837	0.39292	0.10493	0.28898	0.42292
x	transposon reverse transcriptase	0.32194	0.22639	0.2158	0.43715	0.05234
KRT12	Type 1 cytoskeletal 12 keratin (LOC398464)	0.72531	0.81314	0.84408	0.82362	0.82221
x	UbiqT	0.34462	0.22076	0.07016	0.02708	0.06556
x	variable lymphocyte receptor A	0.41382	0.57704	0.5808	0.44538	0.44923
AVD	Avidin similar to	0.17351	0.26605	0.25423	0.32151	0.23828
BLNK	B-cell linker	0.37916	0.32916	0.23527	0.46326	0.12643
HBB	beta-globin	0.45857	0.0171	0.20646	-0.21713	-0.2449
x	conserved hypothetical protein - bacterial protein	-0.01863	0.06861	0.09109	0.45588	0.38848
x	CR1 Danio rerio 2 reverse transcriptase	0.2364	0.21525	0.18998	0.36961	0.17196
FN1	fibronectin	-0.24071	-0.03691	0.08081	0.21973	0.32483
FBRS	Fibrosin-1	-0.20998	-0.2297	-0.10508	0.33845	0.63758
FBLN2	Fibulin-2 slightly different from 128d7 Fibulin-2	0.3768	0.37464	0.31624	0.29608	0.26653
x	gag-protease	0.35142	0.30924	0.28981	0.43518	0.13349
CDC42	Genghis Khan	0.96712	0.8229	0.69095	0.53181	0.43493
HIST1H4A	germinal histone H4 gene	-0.22935	-0.15013	0.54671	0.44702	0.63748
HBA1	Hemoglobin alpha-1 subunit	0.37044	0.10375	0.21026	-0.0491	-0.1505
HIST1H4A	histone gene h4	-0.27388	-0.05957	0.60166	0.54726	0.67199
HOXD1	homeobox 2 (NvHbox 2)	-0.28449	-0.15701	-0.14724	-0.11432	0.38333
MKL2	megakaryoblastic leukemia 2 protein 3' UTR DNA match	-0.11019	0.17848	0.38582	0.75708	0.63328
x	mmp e	0.20297	0.30973	0.26572	0.28394	0.69444
MMP13	MMP13 gene 3' utr	-0.04048	0.36702	0.44747	0.82628	1.19932
NEFM	neurofilament 3	0.93466	0.97991	0.89011	0.60187	0.7831
HMGN2	Nonhistone chromosomal protein HMG-17 (High-mobility group nucleosome-binding domain-containing protein 2)	-0.1885	-0.05135	0.23205	0.3197	0.4745
OLFML3	Olfactomedin-like protein 3 precursor	-0.13001	-0.0199	0.15616	0.37544	0.55986
PFKP	Phosphofructokinase platelet	0.13553	0.23786	0.43155	0.42826	0.314
x	Prod-1	0.80297	0.53764	0.49878	0.6836	0.43534
x	reverse transcriptase	0.33642	0.13863	0.1245	0.25475	0.05692
x	reverse transcriptase	0.30219	0.2157	0.16539	0.19399	0.13546
x	reverse transcriptase	0.00987	0.32748	0.05324	-0.21847	0.03631
x	reverse transcriptase like family member (4D351)	0.20689	0.17483	0.13669	0.36415	0.16833
x	reverse transcriptase/ribonuclease H/putative methyltransferase	0.2526	0.24535	0.18858	0.42453	0.09858
x	reverse transcriptase-like protein	0.61585	0.42364	0.47435	0.66177	0.18507
x	reverse transcriptase-like protein	0.33629	0.19832	0.22462	0.35538	0.05948
x	reverse transcriptase-like protein	0.23283	0.14059	0.18677	0.32204	0.10032
x	RNA-directed DNA polymerase family member (1J119)	0.50899	0.37016	0.36618	0.42843	0.15226
TNC	tenascin	-0.03762	0.2463	0.44123	0.55762	0.59757
TMSB4X	Thymosin beta-4	0.23404	0.29887	0.40702	0.45439	0.33818
x	transposase (Putative Ac-like transposable element)	0.511	0.43378	0.41189	0.62862	0.10959
PLAUR	urokinase-type plasminogen activator receptor	0.99906	0.86555	0.83467	0.7167	0.64989
VIM	vimentin 4	0.07169	0.17145	0.36104	0.38227	0.3902
CD3G	CD3 gamma/delta chain protein	-0.19228	0.03669	0.22728	0.1936	0.5266
x	CR1 reverse transcriptase 1	-0.06202	0	-0.04458	0	0.32792
x	CR1 reverse transcriptase 2	0.40147	0.27907	0.21589	0.40945	0.11523
x	Integrin	-0.00405	0.08986	0.12242	0.27765	0.35886
HBA1	major adult alpha-globin chain	0.36312	0.09795	0.14322	-0.11077	-0.1818
x	pol protein	0.53653	0.40568	0.3519	0.5057	0.24104
PENK	proenkephalin	0.33153	0.10254	-0.08258	-0.27945	0.08336
HOXC13	transcription factor HoxC13	0.39014	0.38177	0.33194	0.27581	0.3903
WNT5B	Wnt-5b	-0.11552	-0.17538	0.11511	0.08801	0.36112

## Sheet: SpinalCord
The values are log10(FC) between regenerating time points and control.
Gene name	Given annotation	SC_D1	SC_D6	SC_D12	SC_D21
ARPC1B	Actin-related protein 2/3 complex subunit 1b	0.343443	0.332014	0.465339	0.519403
INHBA	activin beta-A subunit	0.963861	1.37331	1.47174	1.41534
INHBA	activin beta-B subunit	0.562012	0.581986	0.564718	0.173582
ARL11	ADP-ribosylation factor-like 11	0.584981	0.914309	1.04597	0.819617
COL1A1	alpha 1 type I collagen	0.218124	0.37383	0.638324	0.845479
TUBA1C	Alpha 6 Tubulin	-0.032416	0.408019	0.396386	0.162563
BIRC2	Baculoviral IAP-repeat containing protein 2	0.314584	0.490131	0.270281	0.399095
CRYBB1	beta B1-crystallin	-0.063882	-0.009318	-0.021024	0.531722
TUBB	beta-tubulin	0.2237	0.480372	0.507043	0.462405
BMP	bone morphogenetic protein	0.293133	0.206955	0.426528	0.13059
CTSL	Cathepsin L (MGC69486)	0.031847	-0.040075	0.450032	0.476525
x	chromosome 14 orf 133	-0.073389	0.022866	0.38091	0.304561
x	connexin-35	0.268287	0.721414	0.469425	-0.074647
x	connexin-43	0.229455	0.172198	0.326027	0.337373
DLG3	Discs large homolog 3	0.166667	0.509815	0.131875	0.071861
PI3	Elafin-like #1	-0.234284	0.735705	-0.106022	-0.035801
EN2	engrailed 2	0.09641	0.200138	0.389826	0.225797
F11	factor XI	0.52379	0.76521	0.869242	0.722717
FCGBP	Fc fragment of IgG binding protein	-0.221912	1.12345	0.218763	-0.045538
FBLN2	Fibulin 2	0.188913	0.679283	0.400325	-0.073496
x	fork head	0.013108	0.106816	0.111207	0.383672
GPATCH4	G patch domain containing 4 (MGC75931)	-0.051629	0.560652	0.403718	0.425444
GNS	Glucosamine (N-acetyl)-6-sulfatase	0.254034	0.173936	0.491179	0.644489
GAPDH	Glyceraldehyde 3-phosphate dehydrogenase	0.104323	0.30624	0.372078	0.32119
GPD1	Glycerol 3-phosphate dehydrogenase	0.003753	-0.037972	0.39019	0.39339
GSC	goosecoid	-0.002252	0.061896	0.085976	0.34112
HN1	hematopoietic- and neurologic-expressed sequence 1	0.090005	0.357184	0.404246	0.259987
HES1	HES I protein	0.294665	0.321641	0.446345	0.328198
HDLBP	High density lipoprotein binding protein (Vigilin)	0.39867	0.758649	0.62474	0.661734
CAMP	homologue of proline/arginine rich antibacterial peptides	0.596037	0.443748	0.42212	0.25728
x	hypothetical protein XP_429703	0.522646	0.474744	0.538049	-0.130882
ID2	Id2 protein	0.388251	0.573113	0.670458	0.810777
IGF1R	insulin-like growth factor I receptor	0.266797	0.467252	0.333105	0.102822
JUNB	junb	1.09022	1.11817	1.02831	0.938019
KRT17	Keratin 17	-0.172638	0.714333	0.422858	0.511956
x	Ly-6/urokinase-type plasminogen activator receptor (uPAR) superfamily	0.292821	0.008705	0.183642	0.310994
MAFB	mafB	0.293971	0.487308	0.957877	0.639516
MAPK6	Mitogen-activated protein kinase 6	0.150378	0.45704	0.334454	0.225636
MMP3	mmp 3/10a	0.825209	1.24307	0.611072	0.652139
MMP10	mmp 3/10b	0.331069	0.121491	-0.010004	-0.064057
MMP9	MMP 9	0.646837	1.14245	1.31634	1.05311
CHRM4	muscarinic acetylcholine receptor M4	0.024398	0.409416	0.054799	0.001478
MYL6	myosin light polypeptide 6 alkali smooth muscle and non-muscle	0.097797	0.164069	0.303159	0.263192
MYOZ1	Myozenin I	0.008403	0.067509	0.363984	0.674377
ATP1A1	Na+-K+-ATPase alpha 1 subunit	0.409305	0.790501	0.728361	0.621682
NCAM1	NCAM - 180	0.248945	0.431763	0.050541	0.077783
MMP18	nCol (mmp 18)	0.481228	1.02294	1.19418	1.37118
x	Opsin SWS2 blue	0.36126	0.015134	0.129736	0.024815
PDLIM5	PDZ and LIM domain 5 isoform e	0.230518	0.333897	0.338651	0.160041
PER1	Period 1	0.227935	0.501229	0.605591	0.313888
PISD	phosphatidylserine decarboxylase	0.265291	0.302866	0.268908	0.352495
RRAD	Ras like G protein Rad	0.874489	1.02324	1.16513	1.27576
RAB11A	Ras-related protein Rab 11a	0.415427	0.512655	0.388499	0.287236
NRIP1	Receptor interacting protein 140	0.337793	0.685753	0.393791	0.352924
RPL10	ribosomal protein s2	0.243457	0.298771	0.488536	0.314182
x	Riddle 4	0.014548	0.308377	0.280339	-0.159004
RBM4B	RNA binding motif protein 4B	0.249288	0.502954	0.469002	0.413847
MSI1	RNA-binding protein Musashi-1	0.149177	0.238059	0.352762	0.470326
METTL24	similar to methyltransferase 24 v.2	0.03957	0.226828	0.483104	-0.001433
F2	thrombin	0.431169	0.255856	0.652394	0.354609
TIMP1	TiMP I	0.827661	1.62536	1.5962	1.13348
BMP2	transcription factor BMP2/4	0.364065	0.550266	0.862264	0.392595
TKT	Transketolase	0.457748	0.009753	-0.014895	0.394395
TIMM17A	translocase of inner mitochondrial membrane 17 homolog A	0.151786	0.288843	0.276766	0.309566
TMEM61	Transmembrane protein 61 (TMEM61)	0.154686	0.181935	0.361876	0.472272
KRT12	Type 1 cytoskeletal 12 keratin (LOC398464)	0.522322	1.25543	0.827248	0.801014
x	UbiqT	0.016254	0.303474	0.053649	0.048811
x	60S ribosomal protein L7a	-0.114365	0.286794	0.2513	0.390652
ALDH9A1	aldehyde dehydrogenase 9 family member A1	0.121742	0.179296	0.287371	0.427897
COL1A1	alpha 1 type I collagen 3' UTR	0.059777	-0.239301	-0.174238	0.576992
AVD	Avidin similar to	-0.292888	0.30447	0.422544	0.09012
BLNK	B-cell linker	0.219374	0.47844	-0.010063	0.012667
CHST2	carbohydrate (N-acetylglucosamine-6-O) sulfotransferase 2	0.3329	0.517036	0.559655	0.596163
CTGF	connective tissue growth factor	0.973299	0.822447	1.02451	0.963804
KRT8	cytokeratin 8	0.135637	0.462039	0.535051	0.577881
DST	dystonin	0.313356	0.8045	0.68776	0.755975
FGFR1	fibroblast growth factor receptor 1	0.319898	0.53754	0.318553	0.306732
FN1	fibronectin	0.513224	0.699973	0.717206	0.863936
FBRS	Fibrosin-1	0.105651	-0.072357	0.249688	0.375358
FBLN2	Fibulin-2 slightly different from 128d7 Fibulin-2	0.225495	0.696833	0.397421	0.031219
x	gag-protease	0.47188	0.569845	0.325033	0.565972
CDC42	Genghis Khan	0.172736	0.454476	0.528124	0.277269
HSP90AB1	heat shock 90kDa protein 1 beta	0.385164	0.609961	0.540604	0.485525
x	highly conserved repetitive zinc finger protein domain	-0.167701	0.378275	0.11574	0.108583
HIST1H3A	histone H3a	0.406108	0.342307	0.959594	0.703416
HOXB1	homeobox B1 (NvHoxB1)	0.008397	0.055792	0.053751	0.442056
HOXC6	homeobox C6	0.461817	0.39454	0.623396	0.637722
HIPK3	homeodomain interacting protein kinase 3	0.485731	0.59629	0.513896	0.382341
KTN1	Kinectin (KTN1)	0.111468	0.266399	0.351658	0.233017
MKL2	megakaryoblastic leukemia 2 protein 3' UTR DNA match	-0.141404	-0.036185	0.607783	0.515237
MMP13	MMP13 gene 3' utr	0.904865	1.20212	1.94815	2.37589
MYF5	myogenic regulatory factor 5 Myf-5	0.165558	0.096787	0.547016	0.419873
MYH1	myosin heavy polypeptide 13 skeletal muscle	-0.050431	0.046303	-0.007316	0.363114
MYH6	myosin alpha heavy chain cardiac	0.112344	0.528014	0.508229	0.53642
x	NME1-NME2 protein	-0.296463	-0.204232	-0.018964	0.343258
NOMO1	nodal modulator 1	0.149431	0.644281	0.320181	0.315493
MCM3	oocyte nuclear protein	-0.068036	-0.207329	0.785245	-0.064031
PAX6	pax-6	0.005017	0.101629	0.194007	0.343569
PFKP	Phosphofructokinase platelet	0.199985	0.64982	0.315927	0.378244
KCTD16	potassium channel tetramerisation domain containing 16 isoform 2	0.365766	0.525029	0.406673	0.172585
x	Prod-1	0.383089	1.01287	0.977141	0.246556
RNASEK	protein for MGC:115337	0.390187	0.29328	0.359708	0.333241
x	putative DNA-directed RNA polymerase II	0.052867	0.275408	0.3957	0.276835
RARG	retinoic acid receptor delta 1a	0.513324	0.823627	0.440756	0.214602
RARG	retinoic acid receptor delta 2	0.004675	0.321855	0.062175	0.030702
x	reverse transcriptase/ribonuclease H/putative methyltransferase	0.050908	0.636959	0.102954	0.404946
x	reverse transcriptase-like protein	0.11889	0.321861	-0.153613	0.012874
GOLGA4	similar to Golgi autoantigen golgin subfamily A member 4	0.110226	0.334338	0.027333	0.016519
SOX2	Sox2 transcription factor	0.256346	0.845745	1.06717	0.864414
SDC2	syndecan 2 highly conserved 3'UTR	0.147014	0.415575	0.416306	0.245192
TAPBP	tapasin	0.528237	0.752419	0.812115	0.539384
TNC	tenascin	0.424758	1.07833	0.925914	0.824603
TSPAN4	tetraspanin 4	0.397542	0.459746	0.439778	0.321861
TMSB4X	Thymosin beta-4	-0.0243	0.40784	0.423042	0.152473
TAGLN	Transgelin	0.244307	0.439101	0.792124	0.834243
x	transposon reverse transcriptase	-0.036565	0.763453	0.211837	-0.232301
x	truncated envelope glycoprotein	0.309799	0.743393	0.396667	0.512778
COL12A1	type XII collagen alpha-1 chain	0.007906	0.024376	0.010411	0.48665
UCP2	Uncoupling protein 2	0.218577	0.489183	0.68634	0.712896
PLAUR	urokinase-type plasminogen activator receptor	0.351105	0.688749	0.803718	0.176104
VPS13A	vacuolar protein sorting 13A isoform B	0.369882	0.557944	0.571395	0.616694
VASP	vasodilator-stimulated phosphoprotein isoform 1	0.103489	0.454616	0.405123	0.292924
VIM	vimentin 4	-0.013771	0.168119	0.329364	0.076552
GPR75	G protein-coupled receptor 75 (MGC84081 protein)	0.399478	0.603278	0.503569	0.473633
x	Heat shock protein 70	1.25435	0.531061	0.441045	-0.150208
NKX3-2	homeodomain protein Nkx-3.2	0.214188	0.17981	0.288791	0.331137
NKX3-2	homeodomain protein Nkx-3.3	0.220943	0.199995	0.309542	0.351625
IKZF1	Ikaros transcription factor	0.065512	0.391639	0.138884	0.113072
x	immunoglobulin Y heavy chain constant region	0.628273	0.570255	-0.179592	-0.268299
x	Integrin	-0.140492	0.295216	0.454069	0.486039
OPRM1	mu opioid receptor	0.048849	0.380008	0.129487	0.163517
MYCBP2	MYC binding protein 2	0.310929	0.52941	0.491649	0.462095
x	pol protein	0.198942	0.286564	0.080311	0.41625
PLP1	proteolipid protein PLP (DM20)	0.301657	0.380804	0.206492	0.071293
x	retrotransposon protein	0.989048	1.20286	1.22282	1.20155
TET1	similar to CXXC finger 6	0.332285	0.406173	0.223655	0.067498
SMC1	SMC1 structural maintenance of chromosomes 1-like 1	0.449993	0.524652	0.364223	0.551202
KITLG	Steel factor	0.462778	0.608385	0.444841	0.172643
TAF6	TAFII70 protein	0.161644	0.561924	0.505449	0.322549
HOXA4	transcription factor HoxA4	0.283575	0.29502	0.378	0.240445
HOXB3	transcription factor HoxB3	0.240296	0.329753	0.322964	0.331349
HOXC12	transcription factor HoxC12	0.027278	0.036514	0.147997	0.427638
HOXC13	transcription factor HoxC13	0.050295	0.260794	0.307156	0.216783
WNT10A	Wnt-10a	0.031083	0.770275	0.78809	0.168774
WNT5B	Wnt-5b	0.194998	0.453452	0.365998	0.070539
TRIM69	Zn-binding protein (PWa33)	0.058097	0.358765	0.207811	0.277984

## Sheet: Tail
The values are log10(FC) between regenerating time points and control.
Gene name	Given annotation	T_D1	T_D3	T_D6	T_D12	T_D21
PRDX1	ABP-25 animal blastomere protein	0.12569	0.30419	0.2154	0.20426	0.20308
ATF4	Activating transcription factor 4 ATF-4	0.14585	0.20369	0.14554	0.3514	0.31575
INHBA	activin beta-A subunit	0.5101	0.64274	0.72976	0.41333	0.67341
ARL11	ADP-ribosylation factor-like 11	0.86619	0.88876	0.76497	0.31676	0.48715
TUBA4A	alpha 1 tubulin	0.17506	0.31902	0.18222	0.178	0.26894
TUBA1C	Alpha 6 Tubulin	0.14649	0.44186	0.34012	0.45435	0.55166
ANXA1	Annexin A1-2	0.4227	0.59476	0.93181	0.98212	1.06523
ARG1	Arginase I (liver)	0.32739	0.8181	0.51988	0.30975	1.23457
ATP6V0C	ATPase H+ transporting lysosomal subunit C (MGC64475)	0.03217	0.18604	0.27732	0.16212	0.37458
BIRC2	Baculoviral IAP-repeat containing protein 2	-0.02624	0.23313	0.161	0.17724	0.35854
CTSL	Cathepsin L (MGC69486)	0.15485	0.25346	0.31924	0.11593	0.46486
CIRBP	cold-inducible RNA binding protein	0.18417	0.40411	0.21943	-0.06445	0.315
CXCL10	CXC chemokine ligand 10	0.03399	0.61653	0.25039	0.17456	1.25699
CCNB1	cyclin B1	0.263	0.23614	0.55899	0.70423	0.73705
DNAJB6	DnaJ (Hsp40) homolog subfamily B member 6	0.30734	0.45652	0.34495	0.33594	0.41635
PI3	Elafin-like #1	1.07672	1.11738	1.08543	-0.17734	-0.20751
x	ep37-A2	0.36011	0.43797	0.25381	0.08574	0.20213
CDH1	EP-Cadherin	0.05027	0.30733	0.11787	0.06686	0.18485
x	Epidermal differentiation-specific protein	0.22264	0.80146	0.56839	0.15374	0.87048
F11	factor XI	0.60082	0.54312	0.53509	0.00175	0.93795
FCGBP	Fc fragment of IgG binding protein	0.36912	1.04558	1.11029	0.24741	1.03511
FTH1	Ferritin heavy polypeptide 1	0.07496	0.18476	0.26025	0.32851	0.24329
FBLN2	Fibulin 2	0.16864	0.35985	0.26775	-0.13352	0.15756
LGALS9	Galectin 9 aka Xenopus galectin IIIb	0.19965	0.55671	0.50549	0.23625	0.74693
H2AFX	H2A histone family member X	-0.01075	-0.01757	0.29186	0.38579	0.29691
HNRNPM	heterogeneous nuclear ribonucleoprotein M	0.19222	0.58148	0.43463	0.71706	0.61484
CAMP	homologue of proline/arginine rich antibacterial peptides	0.07757	0.51174	0.4513	0.08255	0.49284
IRG1	Immune responsive protein 1	0.57313	0.80849	0.48346	0.49129	1.38834
IRF1	Interferon regulatory factor I	-0.02544	0.40959	0.06652	-0.11389	0.62977
KRT12	Keratin 12	-0.17912	0.04005	0.04059	0.39693	0.05263
KRT17	Keratin 17	0.22314	0.68426	0.76278	0.6284	0.8554
KRT5	keratin complex 2 basic gene 5	0.51491	1.20359	1.34175	1.1322	1.48493
DLL1	Ligand Delta-1 for receptor protein Notch	0.12685	0.1245	0.02505	-0.11742	0.43783
x	LOC428168 protein	0.06433	0.36955	0.18377	0.21228	0.30395
CXorf21	LOC496297 protein	-0.02525	0.17603	0.19478	0.20914	0.30739
x	MGC108330 protein	0.29827	0.64505	0.83497	-0.11207	0.40028
CNFN	MGC84798 protein	0.58096	0.59282	0.52184	-0.06701	0.70195
MMP10	mmp 3/10b	1.02576	1.06647	0.89711	0.46117	1.31125
MMP9	MMP 9	0.59572	0.64605	0.77216	0.54321	1.03444
MSX1	Msx1	0.02303	0.17222	0.1781	0.41452	0.2967
PMP2	Myelin P2 (FABP)	0.13875	0.37878	0.50011	0.45707	0.53404
MYL6	myosin light polypeptide 6 alkali smooth muscle and non-muscle	0.03027	0.17904	0.10584	0.24155	0.31433
MMP18	nCol (mmp 18)	0.49938	0.61136	0.48299	0.50689	1.13782
RAD51	Rad51	-0.03165	0.08659	0.29964	0.39283	0.38113
RRAD	Ras like G protein Rad	0.83556	0.84768	0.83542	0.74248	0.94911
RAB11A	Ras-related protein Rab 11a	0.25765	0.43841	0.4509	0.35396	0.18584
RBM4B	RNA binding motif protein 4B	0.01766	0.14432	0.08141	0.2677	0.30987
STK17A	serine/threonine kinase 17a (apoptosis-inducing)	0.18227	0.27523	0.29876	-0.10043	0.45086
METTL24	similar to methyltransferase 24 v.2	0.3964	0.93759	0.98385	0.38208	1.05311
F2	thrombin	0.0877	0.2582	0.19232	0.35475	0.40269
TIMP1	TiMP I	0.55208	0.84014	0.75192	0.35232	0.64244
KRT12	Type 1 cytoskeletal 12 keratin (LOC398464)	0.68022	0.93186	0.92783	0.6265	1.01378
x	variable lymphocyte receptor A	0.1849	0.37064	0.44765	0.30818	0.46992
GDF3	Vg-1	-0.02427	-0.00403	-0.00367	0.385	-0.00424
AVD	Avidin similar to	0.16997	0.35217	0.30615	0.23779	0.31618
BLNK	B-cell linker	0.05958	0.15372	0.03856	0.35094	-0.03112
BMPR1A	bone morphogenetic protein receptor IA	0.07166	0.32482	0.35934	0.40773	0.34251
x	conserved hypothetical protein - bacterial protein	-0.0247	0.16592	0.56622	-0.04784	-0.11178
FN1	fibronectin	0.03646	0.1924	0.2112	0.34438	0.21253
FBRS	Fibrosin-1	-0.10863	-0.19709	-0.11104	0.39987	0.27589
FBLN2	Fibulin-2 slightly different from 128d7 Fibulin-2	0.17099	0.38322	0.29804	-0.14954	0.17104
HIST1H4A	germinal histone H4 gene	-0.2756	-0.27698	0.14141	0.3608	0.24421
GLI3	GLI3 protein	-0.03503	0.09435	0.03979	0.38403	0.11179
HIST1H4A	histone gene h4	-0.12778	-0.04503	0.2738	0.50633	0.4891
MKL2	megakaryoblastic leukemia 2 protein 3' UTR DNA match	0.41924	0.65207	0.49059	0.81436	0.54261
x	mmp e	-0.00301	0.00263	-0.02501	0.86185	0.00251
MMP13	MMP13 gene 3' utr	0.44326	0.64855	0.71609	0.91211	0.77526
MYH1	myosin heavy chain 3' UTR	0.03884	0.41853	0.2749	0.16089	-0.04943
MYH1	myosin heavy chain	0.25131	0.60365	0.46795	0.24734	0.18997
MYH1	myosin heavy chain	0.05311	0.47636	0.35538	0.15265	-0.23026
HMGN2	Nonhistone chromosomal protein HMG-17 (High-mobility group nucleosome-binding domain-containing protein 2)	0.00439	0.25019	0.32302	0.63939	0.50785
x	reverse transcriptase/ribonuclease H/putative methyltransferase	0.04852	0.14255	0.19651	0.32514	0.00667
x	reverse transcriptase-like protein	0.04117	0.11015	0.13909	0.3102	0.28203
x	reverse transcriptase-like protein	0.02367	0.15569	0.1141	0.27181	0.31173
GOLGA4	similar to Golgi autoantigen golgin subfamily A member 4	-0.0002	0.01736	-0.01691	0.47032	0.01237
TNC	tenascin	0.25675	0.47697	0.62262	0.62119	0.53622
x	transposon reverse transcriptase	0.17362	0.32852	0.38602	0.17712	0.37973
x	transposon reverse transcriptase	-0.0111	0.07609	0.44863	0.32993	-0.03124
COL12A1	type XII collagen alpha-1 chain	-0.0125	-0.21316	-0.03085	0.3141	0.15121
PLAUR	urokinase-type plasminogen activator receptor	0.62749	0.5125	0.59188	0.08663	0.69989
VASP	vasodilator-stimulated phosphoprotein isoform 1	0.07233	0.48341	0.49564	0.31697	0.42185
VIM	vimentin 4	0.01573	0.10269	0.23187	0.31351	0.35681
x	Heat shock protein 70	0.38257	0.21206	0.04546	-0.09508	-0.02459
HLX	Hlx-1 transcription factor	0.10681	0.20543	0.31312	0.34217	0.22623
x	immunoglobulin Y heavy chain constant region	-0.22715	0.57485	0.02566	-0.0047	0.47184
x	Integrin	0.23846	0.13462	0.25399	0.3839	0.34763
x	pol protein	0.09143	0.13848	0.16864	0.33911	0.3723
x	retrotransposon protein	0.15527	0.34782	0.3088	0.15903	0.1791
HOXC12	transcription factor HoxC12	0.09793	0.15239	0.00471	0.15715	0.88719
TRIM69	Zn-binding protein (PWa33)	0.06373	0.31659	0.26948	0.45832	0.33655

## Sheet: Dorsal iris
The values are log2(FC) between regenerating time points and control.
Gene name	Given annotation	I_D1	I_D3	I_D5
PKM	pyruvate muscle	1.372	1.714	1.711
x	dresden prostate carcinoma protein 2-like isoform 2	0.675	0.958	1.86233
x	---NA---	1.415	1.69	0.776
TUBB6	beta 6	1.864	2.32	1.896
x	---NA---	1.299	1.365	2.272
TALDO1	transaldolase 1	1.519	1.088	1.136
x	---NA---	1.932	1.848	1.506
x	---NA---	1.564	1.214	1.729
GPX1	glutathione peroxidase 1	2.209	1.961	1.401
x	---NA---	1.8835	1.3465	0.441
x	neurofilament heavy polypeptide	1.7855	0.4885	0.78
PGD	6-phosphogluconate decarboxylating	2.086	1.2815	0.923
DYNLL1	dynein light chain cytoplasmic	0.895	1.4075	1.803
PRDX1	peroxiredoxin-1	2.12425	1.87625	2.675
CYCS	cytochrome testis-specific	1.12	1.198	0.533333
MMP8	mmp18 protein	1.558	2.382	2.243
ARPC1B	actin related protein 2 3 subunit 41kda	1.083	1.362	0.784571
LDHA	l-lactate dehydrogenase a chain	1.317	0.798	0.629
x	---NA---	1.57086	2.13014	2.46686
x	---NA---	2.0855	2.538	1.1035
LCP1	lymphocyte cytosolic protein 1 (l-plastin)	1.984	1.193	0.893
CLU	clusterin precursor	1.655	1.958	2.64
SRSF3	splicing arginine serine-rich 3	0.958	1.351	1.594
HIGD1A	hig1 domain member 1a	1.318	0.106	0.137
x	PREDICTED: hypothetical protein LOC100565863 [Anolis carolinensis]	1.8568	2.4498	2.6954
TMSB4X	tmsb4x protein	1.11	1.619	1.757
SH3BGRL3	sh3 domain-binding glutamic acid-rich-like protein 3	0.871	0.824	1.545
x	envelope protein syncytin-car1	1.58267	1.54133	1.68167
x	---NA---	2.22725	2.10725	2.225
x	d chain crystal structure of xenavidin	2.90743	2.36621	2.37479
x	protein	2.63767	1.46567	0.823667
x	high-mobility group nucleosome binding domain isoform cra_a	-0.2485	0.6082	1.0848
FSBP	fibrinogen silencer-binding	2.457	2.346	<missing>
GLTPD1	glycolipid transfer protein domain-containing protein 1-like	1.564	<missing>	0.144
PTPRE	receptor-type tyrosine-protein phosphatase epsilon	2.004	<missing>	-0.309
ACOX1	acyl- oxidase palmitoyl	1.774	-0.005	0.044
BRIX1	brix domain-containing protein 2	1.784	0.411	0.349
ACTG1	cytoplasmic 1	1.376	0.379	0.741
SERPINB6	serpin b6	1.346	0.168	0.626
FAM213A	redox-regulatory protein fam213a isoform 1 precursor	<missing>	0.451	1.472
x	---NA---	1.334	0.075	0.113
TSPO	translocator protein	1.365	-0.268	0.279
NPPA	atrial natriuretic factor precursor	1.963	0.022	-0.064
DEGS1	sphingolipid delta -desaturase des1	2.071	0.077	0.118
FAM125A	multivesicular body subunit 12a-like	2.311	0.203	-0.399
BTF3L4	transcription factor btf3 homolog 4-like	2.422	<missing>	<missing>
ZNF586	zinc finger protein 394-like	2.434	-0.579	-0.248
RPS8	ribosomal protein s8	<missing>	0.033	1.913
x	---NA---	3.244	0.487	-0.165
UXT	protein uxt-like	1.334	0.182	0.69
HSBP1	heat shock factor-binding protein 1	0.744	0.687	1.326
MT-CO3	cytochrome c oxidase subunit 3	<missing>	0.424	1.807
ZNF250	riken cdna isoform cra_a	2.253	0.096	0.266
x	---NA---	1.8525	0.7725	0.695
x	integrase core domain protein	1.391	-0.145	<missing>
x	---NA---	3.035	0.112	-0.117
x	---NA---	1.371	0.127	-0.333
EEF1B2	elongation factor 1-beta	0.903	-0.588	1.433
SVIL	svil protein	1.778	0.026	-0.239
x	---NA---	3.248	-0.217	-0.121
COX4I1	cytochrome c oxidase subunit iv isoform 1	0.333	0.639	1.343
SETD2	histone-lysine n-methyltransferase setd2	1.903	-0.056	-0.146
MT-CO2	cytochrome c oxidase subunit 2	1.0885	0.6235	1.0815
MRPS21	mitochondrial ribosomal protein s21	1.309	<missing>	0.832
PCMT1	l-isoaspartyl d-aspartyl protein carboxyl partial	1.476	0.021	-0.079
x	---NA---	2.449	0.097	0.196
x	---NA---	1.734	-0.103	-0.173
x	---NA---	1.302	0.252	0.111
x	---NA---	1.605	-0.026	-0.286
FAM32A	family with sequence similarity 32 member a variant 1	2.839	<missing>	0.498
DERL1	derlin-1-like isoform 1	1.427	0.17	0.162
CLPP	atp-dependent clp protease proteolytic mitochondrial-like	1.427	0.408	0.314
x	---NA---	1.412	0.196	0.237
RGS18	regulator of g-protein signaling 18	1.817	-0.129	0.285
RPS3A	ribosomal protein s3a	<missing>	0.08	1.607
RTF1	rtf1 protein	2.083	0.6575	-0.376
HS3ST1	heparan sulfate 3-o-sulfotransferase 1	1.352	0.106	-0.241
x	---NA---	2.596	-0.09	<missing>
H2AFZ	histone	0.35025	0.77	1.6905
x	---NA---	1.313	0.633	1.015
RPL12	60s ribosomal protein l12-like	<missing>	-0.062	1.359
SH3BGRL3	sh3 domain-binding glutamic acid-rich-like protein 3	-0.099	0.89	1.564
x	---NA---	1.346	-0.422	-0.266
POMP	proteasome maturation protein	<missing>	-0.12	1.697
VPS29	vacuolar protein sorting-associated protein 29	<missing>	<missing>	1.076
BCCIP	bccip homolog	<missing>	-0.165	1.599
x	thap domain-containing protein 9-like	1.441	<missing>	0.412
x	---NA---	2.679	0.101	0.437
x	small edrk-rich factor 2	0.47	0.466	1.308
x	---NA---	<missing>	-0.189	1.284
PMP2	myelin p2 protein	-0.921	0.5635	1.133
NDUFB8	nadh dehydrogenase	2.593	<missing>	<missing>
MYL6	myosin light polypeptide 6	0.528333	0.571667	1.30967
x	PREDICTED: hypothetical protein LOC100551521 [Anolis carolinensis]	<missing>	0.079	1.566
TXN	thioredoxin	1.378	0.738	0.367
SNRPN	small nuclear ribonucleoprotein-associated protein b	<missing>	-0.611	2.076
x	---NA---	1.867	0.002	-0.299

## Sheet: MS Heart
The values are log2(FC) between the regenerating time point and control.
Gena name	Given annotation	Mean Normalized
SPTBN1	dbj|BAE90495.1| unnamed protein product [Macaca fascicularis] 2e-081	5.03201
x	NO HIT	4.16
x	NO HIT	4.04962
HBA2	SW:HBA2_PLEWA P06640 Pleurodeles waltlii (Iberian ribbed newt).. RecName: Full=Hemoglobin subunit alpha-2; AltName: Full=Hemoglobin alpha-2 chain; AltName: Full=Alpha-2-globin; AltName: Full=Hemoglobin alpha-minor chain; Flags: Fragment; 11/2008 5e-061	3.18545
C4A	ref|NP_001107156.1| complement component 4A (Rodgers blood group) [Xenopus (Silurana) tropicalis] gb|AAI55690.1| C4a protein [Xenopus tropicalis] 3e-043	3.11617
ALOX12B	gb|AAH81087.1| LOC446930 protein [Xenopus laevis] 1e-046	2.72728
ALOXE3	gb|ACF33515.1| LOXe [Ambystoma mexicanum] 1e-126	2.5231
ANXA1	SP_TREM:Q8AVS3_XENLA Q8AVS3 Xenopus laevis (African clawed frog).. SubName: Full=LOC398427 protein; Flags: Fragment; 02/2009 1e-055	2.48156
x	gb|CN038075.1| nm_25_j8_t3_ Math Ambystoma mexicanum cDNA mRNA sequence. 1e-012	2.47027
SUGP1	ref|NP_001096748.1| splicing factor 4 [Bos taurus] gb|AAI23793.1| SF4 protein [Bos taurus] 4e-011	2.45869
APOL3	ref|XM_422045.2| PREDICTED: Gallus gallus similar to peptidyl-Lys metalloendopeptidase (LOC424199) mRNA 3e-022	2.38378
ALDH9A1	ref|NP_001039888.1| aldehyde dehydrogenase 9A1 [Bos taurus] sp|Q2KJH9|AL9A1_BOVIN RecName: Full=4-trimethylaminobutyraldehyde dehydrogenase; Short=TMABADH; AltName: Full=Aldehyde dehydrogenase family 9 member A1 gb|AAI05336.1| Aldehyde dehydrogenase 9 fam	2.38343
SERPINB1	ref|NP_001002653.1| serpin peptidase inhibitor clade B (ovalbumin) member 1 [Danio rerio] gb|AAH76524.1| Serpin peptidase inhibitor clade B (ovalbumin) member 1 [Danio rerio] emb|CAI20749.1| novel protein similar to vertebrate serine (or cysteine) pro	2.30448
x	SP_TREM:Q5U495_XENLA Q5U495 Xenopus laevis (African clawed frog).. SubName: Full=LOC495513 protein; 01/2009 3e-012	2.12477
HBB	dbj|BAC81727.1| beta globin [Geochelone nigra] 5e-034	2.10896
SERPINB10	ref|NP_001092395.1| serine (or cysteine) proteinase inhibitor clade B (ovalbumin) member 10 [Bos taurus] sp|A5PJK0|SPB10_BOVIN RecName: Full=Serpin B10 gb|AAI42143.1| SERPINB10 protein [Bos taurus] 2e-019	2.04532
x	dbj|BAA85464.1| gep [Cynops pyrrhogaster] 1e-017	2.02167
TUBB2B	dbj|BAE87341.1| unnamed protein product [Macaca fascicularis] 1e-090	1.99452
DNASE1L3	ref|NP_001002403.1| deoxyribonuclease I-like 3 like [Danio rerio] gb|AAH76179.1| Deoxyribonuclease I-like 3 like [Danio rerio] emb|CAX14380.1| deoxyribonuclease I-like 3 like [Danio rerio] 7e-028	1.99325
HBB	dbj|BAE47565.1| beta-globin [Cynops pyrrhogaster] 2e-061	1.98812
APOL3	ref|XM_422045.2| PREDICTED: Gallus gallus similar to peptidyl-Lys metalloendopeptidase (LOC424199) mRNA 3e-022	1.95484
TREX2	gb|ACO52085.1| Three prime repair exonuclease 2 [Rana catesbeiana] 5e-041	1.89663
x	SP_TREM:B3DIL1_DANRE B3DIL1 Danio rerio (Zebrafish) (Brachydanio rerio).. SubName: Full=LOC100005405 protein; 02/2009 1e-034	1.89164
BPGM	gb|ACO52075.1| Bisphosphoglycerate mutase [Rana catesbeiana] 1e-123	1.88945
HBB	SP_TREM:Q33CJ7_CYNPY Q33CJ7 Cynops pyrrhogaster (Japanese common newt).. SubName: Full=Beta-globin; 07/2008 2e-062	1.79858
x	NO HIT	1.78572
GSTO1	emb|CAJ81793.1| Novel glutathione S-transferase omega protein [Xenopus tropicalis] 1e-059	1.78165
EPB42	ref|NP_776737.1| erythrocyte membrane protein band 4.2 [Bos taurus] gb|AAC48854.1| erythrocyte protein 4.2 [Bos taurus] ## 1e-043#	1.77242
FCN1	SP_TREM:Q5VYV5_HUMAN Q5VYV5 Homo sapiens (Human).. SubName: Full=Ficolin (Collagen/fibrinogen domain containing) 1; SubName: Full=Ficolin (Collagen/fibrinogen domain containing) 1 isoform CRA_a; SubName: Full=cDNA FLJ95768 Homo sapiens ficolin (collage	1.69437
x	SP_TREM:B3DIL1_DANRE B3DIL1 Danio rerio (Zebrafish) (Brachydanio rerio).. SubName: Full=LOC100005405 protein; 02/2009 5e-039	1.69353
PRDX2	dbj|BAE88143.1| unnamed protein product [Macaca fascicularis] 4e-070	1.68378
HBA1	dbj|BAD30048.1| major alpha globin chain [Ambystoma mexicanum] 1e-048	1.66859
BLVRB	ref|NP_001085455.1| MGC80107 protein [Xenopus laevis] gb|AAH72790.1| MGC80107 protein [Xenopus laevis] 1e-069	1.59209
MAPT	sp|Q5S6V2|TAU_PONPY RecName: Full=Microtubule-associated protein tau gb|AAV52386.1| microtubule-associated protein tau [Pongo pygmaeus] 2e-018	1.57483
x	NO HIT	1.56241
x	NO HIT	1.5447
BLVRB	SP_TREM:Q6GQF4_XENLA Q6GQF4 Xenopus laevis (African clawed frog).. SubName: Full=MGC80107 protein; 11/2008 4e-081	1.5309
A2ML1	gb|AAI33194.1| Unknown (protein for IMAGE:5440084) [Xenopus laevis] 4e-056	1.51114
ITGA2B	gb|AAI66262.1| LOC100158580 protein [Xenopus tropicalis] 2e-057	1.49063
CFB	ref|NP_997631.2| complement factor B [Rattus norvegicus] gb|EDL83449.1| complement factor B isoform CRA_b [Rattus norvegicus] 2e-061	1.42352
EPB42	SP_TREM:B7Z4C3_HUMAN B7Z4C3 Homo sapiens (Human).. SubName: Full=cDNA FLJ50805 highly similar to Erythrocyte membrane protein band 4.2; 02/2009 3e-068	1.42027
ALAD	ref|NP_001086315.1| MGC84775 protein [Xenopus laevis] gb|AAH74474.1| MGC84775 protein [Xenopus laevis] 6e-083	1.40715
IARS	ref|NP_001094539.1| isoleucine tRNA synthetase [Bos taurus] gb|AAI51485.1| IARS protein [Bos taurus] 7e-079	1.40477
ALOXE3	gb|AAH81087.1| LOC446930 protein [Xenopus laevis] 1e-043	1.39349
TGM2	ref|NP_990779.1| transglutaminase 2 (C polypeptide protein-glutamine-gamma-glutamyltransferase) [Gallus gallus] gb|AAA49104.1| transglutaminase 8e-056	1.38466
FTH1	ref|NP_001079580.1| ferritin heavy chain [Xenopus laevis] sp|P17663|FRIH1_XENLA RecName: Full=Ferritin heavy chain 1 gb|AAA49708.1| ferritin heavy chain gb|AAH44961.1| MGC52598 protein [Xenopus laevis] gb|AAI70380.1| MGC52598 protein [Xenopus laevis] gb|A	1.36961
GSTP1	gb|AAH97588.1| Unknown (protein for MGC:114795) [Xenopus laevis] ## 5e-049#	1.36208
C4BPA	ref|NP_001028814.1| complement component 4 binding protein alpha chain precursor [Gallus gallus] dbj|BAE16761.1| complement regulatory soluble protein [Gallus gallus] 5e-027	1.35714
RETN	SW:RETN_BOVIN Q762I5 Bos taurus (Bovine).. RecName: Full=Resistin; Flags: Precursor; 02/2009 7e-021	1.34264
FTH1	dbj|BAE87623.1| unnamed protein product [Macaca fascicularis] 2e-056	1.34086
C7	SP_TREM:Q6INM0_XENLA Q6INM0 Xenopus laevis (African clawed frog).. SubName: Full=MGC82368 protein; 11/2008 3e-061	1.30989
GSTO2	SP_TREM:Q5U3M8_DANRE Q5U3M8 Danio rerio (Zebrafish) (Brachydanio rerio).. SubName: Full=Zgc:101897; 02/2009 1e-065	1.3039
C2	ref|NP_001116166.1| complement C2 [Xenopus laevis] gb|AAI60743.1| LOC734198 protein [Xenopus laevis] 6e-056	1.29192
FTH1	ref|NP_989105.1| Ferritin lower subunit (Ferritin L) [Xenopus (Silurana) tropicalis] gb|AAH62508.1| Ferritin lower subunit (Ferritin L) [Xenopus tropicalis] 6e-072	1.28342
F10	ref|NP_001015728.1| MGC107878 protein [Xenopus (Silurana) tropicalis] gb|AAH89660.1| MGC107878 protein [Xenopus tropicalis] 1e-171	1.26275
C1R	sp|Q4R577|C1R_MACFA RecName: Full=Complement C1r subcomponent; AltName: Full=Complement component 1 r subcomponent; Contains: RecName: Full=Complement C1r subcomponent heavy chain; Contains: RecName: Full=Complement C1r subcomponent light chain; Flags: P	1.2545
C1S	ref|NP_620255.1| complement component 1 s subcomponent [Rattus norvegicus] dbj|BAA25797.1| serine protease [Rattus norvegicus] 8e-047	1.24238
PLA2G4A	ref|NP_001080867.1| phospholipase A2 group IVA (cytosolic calcium-dependent) [Xenopus laevis] sp|Q7T0T9|PA24A_XENLA RecName: Full=Cytosolic phospholipase A2; Short=cPLA2; AltName: Full=Phospholipase A2 group IVA; Includes: RecName: Full=Phospholipase A2	1.23285
FCN1	ref|NP_001015692.1| MGC107780 protein [Xenopus (Silurana) tropicalis] gb|AAH89231.1| MGC107780 protein [Xenopus tropicalis] 2e-055	1.21621
IGHE	emb|CAE02686.1| immunoglobulin Y heavy chain constant region [Pleurodeles waltl] 2e-057	1.1877
NMRAL1	gb|ACO51603.1| NmrA-like family domain-containing protein 1 [Rana catesbeiana] 3e-064	1.18261
F10	ref|NP_001015728.1| MGC107878 protein [Xenopus (Silurana) tropicalis] gb|AAH89660.1| MGC107878 protein [Xenopus tropicalis] 1e-171	1.16348
FAM213B	ref|NP_001087128.1| MGC82733 protein [Xenopus laevis] sp|Q6AZG8|CA093_XENLA Uncharacterized protein C1orf93 homolog gb|AAH78028.1| MGC82733 protein [Xenopus laevis] 4e-074	1.13384
PFN2	ref|NP_001080782.1| profilin II [Xenopus laevis] gb|AAH46719.1| Pfn2-prov protein [Xenopus laevis] 2e-028	1.12703
NCAN	emb|CAK04018.1| novel protein similar to vertebrate chondroitin sulfate proteoglycan family (CSPG) [Danio rerio] emb|CAK05355.1| novel protein similar to vertebrate chondroitin sulfate proteoglycan family (CSPG) [Danio rerio] ## 5e-016#	1.11796
x	NO HIT	1.09531
GYG1	SP_TREM:Q6DFG8_XENLA Q6DFG8 Xenopus laevis (African clawed frog).. SubName: Full=Gyg protein; 02/2009 6e-039	1.06528
PDIA6	ref|NP_001080305.1| protein disulfide isomerase-related protein [Xenopus laevis] gb|AAH46867.1| Pdip5-prov protein [Xenopus laevis] 4e-084	1.05671
ADH4	pdb|3COS|A Chain A Crystal Structure Of Human Class Ii Alcohol Dehydrogenase (Adh4) In Complex With Nad And Zn pdb|3COS|B Chain B Crystal Structure Of Human Class Ii Alcohol Dehydrogenase (Adh4) In Complex With Nad And Zn pdb|3COS|C Chain C Crystal Str	1.05662
TXN	ref|NP_001085522.1| MGC80314 protein [Xenopus laevis] gb|AAH72884.1| MGC80314 protein [Xenopus laevis] 5e-033	1.04947
VRK1	ref|NP_001012194.1| vaccinia related kinase 1 [Rattus norvegicus] gb|AAH79130.1| Vaccinia related kinase 1 [Rattus norvegicus] 1e-141	1.03198
ALOXE3	gb|ACF33515.1| LOXe [Ambystoma mexicanum] 6e-064	1.01196

## Sheet: Ax. Limb prot
Values are FC
Gene Name	Protein Name	MFC
TMPRSS9	Transmembrane protease, serine 9	6.94832
JMJD1B	Lysine (K)-specific demethylase 3B	6.82065
NOS1	Neuronal nitric oxide synthase 1	4.93226
ZDHHC21	Zinc finger, DHHC-type containing 21	4.88594
COL1A1	Collagen, type I, alpha 1	4.86099
FGG	Fibrinogen, gamma polypeptide	4.64033
SYNE2	Spectrin repeat containing, nuclear envelope 2, isoform 1	4.48278
DHRS4	Peroxisomal short-chain alcohol dehydrogenase	4.44661
INVS	Inversin, isoform a	4.39978
NBPF20	Neuroblastoma breakpoint family, member 20	4.39978
SLC25A24	Solute carrier family 25 (mitochondrial carrier; phosphate carrier), member 24	4.39978
EVI5	Ecotropic viral integration site 5	4.00458
DAGLB	Diacylglycerol lipase, beta, isoform 1	3.88311
RPS20	Ribosomal protein S20, 40S	3.60728
FAM53A	Family with sequence similarity 53, member A	3.40711
HAK	Heart alpha-kinase	3.39823
FGB	Fibrinopeptide B	3.38939
CWC15	CWC15 homolog	3.32514
PALM2	Paralemmin 2, isoform b	3.18891
PVALB	Parvalbumin	3.05449
PVALB	Parvalbumin	2.95685
ITSN2	Intersectin 2, isoform 1	2.85571
PMFBP1	Polyamine modulated factor 1 binding protein 1	2.85571
TINAG	Tubulointerstitial nephritis antigen, isoform TIN-ag	2.77376
NET1	Neuroepithelial cell transforming gene 1, isoform 1	2.75555
ATP11A	ATPase, class VI, type 11A, isoform a	2.71528
SAMD9L	Sterile alpha motif domain-containing protein 9-like	2.70038
COL13A1	Collagen, type XIII, alpha 1, isoform 1	2.66279
GPR109B	G protein-coupled receptor 109B	2.64857
MNT	MAX binding protein	2.64574
COL5A2	Collagen, type V, alpha 2, preproprotein	2.63502
DDX46	DEAD (Asp-Glu-Ala-Asp) box polypeptide 46	2.62527
RPL12	Ribosomal protien L12, 60s	2.61645
ISYNA1	Inositol-3-phosphate synthase 1	2.59161
KRT19	Keratin 19	2.57711
ZNF777	Zinc finger protein 777	2.57635
IRS4	Insulin receptor substrate 4	2.56228
MYO1E	Myosin I e	2.56147
RPL7L1	Ribosomal protein L7-like 1	2.47354
WNT-8A	Wingless-type MMTV integration site family, member 8A	2.42591
CYP2F1	Novel cytochrome P450 cyp2 family protein	2.41673
MYL3	Slow skeletal ventricular myosin alkali light chain 3	2.39602
CCDC88C	DVL-binding protein DAPLE, isoform 1	2.37335
NR2C2	Nuclear receptor subfamily 2 group C member 2	2.32387
ZNF259	Zinc finger protein 259,, isoform CRA_a	2.28563
	MGC84531 protein	2.22702
TPM3	Tropomyosin 3, isoform 1	2.21501
MYO9A	Myosin-Ixa,, isoform 1	2.21397
SORBS1	Sorbin and SH3 domain containing 1, isoform 3	2.20394
KIAA1826	Kiaa1826	2.18659
PSMB8	Proteasome subunit beta type-8	2.16522
POSTN	Periostin, osteoblast specific factor, isoform 1	2.16134
TPM3	Tropomyosin 3, isoform 1	2.151
NAV1	Neuron navigator 1	2.11117
Tm7	Tropomyosin	2.10278
MICB	MHC class I polypeptide-related sequence B	2.09451
COL5A2	Collagen, type V, alpha 2, preproprotein	2.08904
IL7R	Interleukin 7 receptor precursor	2.07321
ST3GAL5	ST3 beta-galactoside alpha-2,3-sialyltransferase 5, isoform 1	2.06901
MYL3	Slow skeletal ventricular myosin alkali light chain 3	2.06416
FHDC1	FH2 domain containing 1	2.06329
PVALB	Parvalbumin	2.05802
EZR	Ezrin	2.04489
MYL5	Myosin regulatory light chain 5	2.04427
	Unnamed protein product	2.03375
SUGT1L1	SGT1, suppressor of G2 allele of SKP1 like 1 (S. Cerevisiae)	2.03303
CACNA2D3	Calcium channel, voltage-dependent, alpha 2/delta 3 subunit	2.02013
KRT12	Keratin 12	2.01737
TNNT3A	Troponin T type 3 (skeletal, fast)	2.01347
OR2AT4	Olfactory receptor, family 2, subfamily AT, member 4	2.00935
TLR6	Toll-like receptor 6	1.99949

## Sheet: Ax. Limb RNA-seq
Data information for individual genes can be retrieved from www.axolomics.org/
ARHGAP1
BLMH
ETF1
MCM5
MMP14
PCK2
HNRNPUL1
TNPO3
KCTD9
LOC100290309
CAMK1
ROR2
THBS1
SCARB2
MSI2
KLHL20
LYPLA2
SULF1
MED24
LAMA1
TGFB1
SART3
EPPK1
C10orf58
STXBP1
BCS1L
APCDD1
EDEM3
HOXD10
RRAD
MYO10
MMP8
ECT2
FREM2
CHSY1
ATP6V1C2
PKN3
ZMPSTE24
RAI14
RRAS
UGDH
ARL8B
CDH6
NOTCH3
CAMK2D
DSG2
KIF26A
TSPYL4
ARID5B
MCM6
RNF111
JUN
SLC37A2
ITGA2
IGSF10
PMEPA1
LMNA
ATP6V0B
PFKFB4
STEAP1
KAL1
PNP
WNT5B
NFATC1
CYP4A11
UNC45A
CLPTM1L
GPNMB
SRD5A2
PLEC
KIF26B
ARHGEF12
CTSK
HMGCS2
DCBLD2
RNF125
ZIC2
MMP13
TGM5
SMAD4
ZMYND8
RCC2
FABP2
GLI3
KIF20A
ACP5
TRPV6
MYLK
PRICKLE2
TNN
CBFB
SNHG3-RCC1
KRT17
MDK
TGFBI
CCNJ
TNC
C3
MGAT1
F13A1
LPIN2
NDE1
NHEDC2
KDM3A
DIXDC1
PLBD1
TFDP2
TNFRSF6B
MMP2
NCF2
MEX3B
CRABP2
SH3GL1
PRRX1
HBG2
TGM3
HOXD11
RBMXL2
VWDE
SLC35B4
FAM60A
MMP10
MAPK8
MMP1
HSPA6
PPP1R3C
SOX4
MAPK6
HAS2
SALL1
MECOM
OSTM1
TGM6
HIST3H2BB
VCAN
IDE
KAZALD1
PUS3
PTPRG
TFAP2C
C1orf85
IL6ST
YKT6
ZNF687
MGA
TECTA
ADAM8
GAD1
CSF1R
FRMD4A
XBP1
HEATR3
KIAA1967
EMILIN1
LEP
WFDC8
CALB1
RPS6KB1
GEMIN6
SDC1
RUNX1
LUZP1
MST1
B4GALT1
SALL4
RAD51AP1
RCC1
RNU2-1
PUS1
PLAC8L1
C1orf83
MATN4
WFDC3
MMP9
PPRC1
OTOG
SOAT1
KRTAP9-2
STC1
TFRC
MGC87042
RCOR1
PLEKHG4B
CLK3
HIST1H2BA
TDG
RDH12
SHH
MUC17
UMODL1
PRB3
CHST2
STK38L
ARG2
ERRFI1
NOX3
TRIM63
SERPINE1
LARP6
DUSP1
OLFM4
MMP3
CXCR1
LCP1
ARG1
PLEK2
UGCG
TUBB6
ARL4D
GFPT2
DNAJB5
KBTBD2
ETS2
PDE4B
MIDN
SAMSN1
DGAT2
RHOB
BCL2L1
MPO
NAPEPLD
ADAMTS1
COQ10B
EHD1
TRIM8
SGMS1
PLIN2
HSP90AA1
HS3ST1
DUSP5
SLC30A1
ALAS2
CCNL2
MMP19
B3GNT2
ITPKC
SMOX
DNAJB1
EHD4
PRDM1
MAT2A
XDH
CYBA
TFPI2
PLIN3
UAP1
GLUL
CES7
MYC
TNK2
FAM46A
ZSCAN2
NR4A3
PFKFB3
CD53
SNX10
SDS
RAP2B
SLC2A1
FGL2
SDC4
IGSF3
ODC1
FBLIM1
LAMB3
TKT
CREM
SAT1
ZNF574
SLC38A2
CALCB
TM4SF1
PCSK9
CYR61
ASTL
LOC100293737
HAS1
FOS
EPCAM
LSP1
PHLDA2
CCNL1
SLC16A1
RHBDL2
AREG
EREG
PTGS2
TAC1
TMCC1
PRTN3
NR4A2
SOCS1
C6orf27
CES2
IL8
SNX18
IGSF6
DDIT4
LOC100291393
G0S2
TCN1
IL1B
NFIL3
GPR84
NCAN
FGFBP1
GADD45G
SFTPD
B3GNT5
HMOX1
SOCS3
PRG4
RND3
MAS1
KIAA0247
PTHLH
CHAC1
AQP4
FLJ36031
MMP12
C14orf79
CCL24
MARCKSL1
CXCL14
DUSP7
FOXO1
CSE1L
TOP2A
FSTL1
LMO3
DNM2
TOP2B
UBIAD1
ABR
SLC7A8
FAM91A1
TIPRL
TSN
EPHA7
MOBKL2A
WWC3
C4orf27
DDX28
LGR4
DDX19B
PPP5C
THBS2
LPHN2
PLK1
CUGBP1
CUL1
MTHFD1L
PFKL
CDC23
C2orf3
CPT1A
CARM1
SEPN1
FARP1
HS1BP3
ACOXL
NUP210
USP49
ZDHHC5
PPPDE2
ABCA1
FAM168B
RSPRY1
L3MBTL3
TRIM23
HSPA12B
SMARCC1
WDR3
KIF22
TAX1BP3
CDK8
NUP160
CHMP6
CAD
DHX38
AAMP
GART
SETDB1
DPYSL4
CDCA7
CRTC1
LRIG2
KIF11
ARAP1
ABCF3
WDR69
ACTR1A
AQR
FZD2
IL17RD
RBL1
GNAQ
ANAPC5
POLD1
MLLT3
TARS
MYSM1
FAM136A
PTCD3
TRPS1
SH3BP5
ADCY7
RBM10
BMPR2
MCM7
ODZ4
IQCB1
FBLN1
MCM4
RAB31
CORO2B
USP44
TNFAIP1
NFRKB
UHRF1
ROBO1
EYA1
SMCR7L
PSEN1
DNAJC11
SLC14A2
ANTXR1
HYAL4
PRIC285
HMGA2
MDFIC
FANCD2
CYP2C18
HMMR
MPHOSPH10
OPTC
ZNF658
RBM4
CUEDC2
PHLDB1
NDC80
LOC642131
PAMR1
ORC2L
C5orf34
MUC5B
MYST4
SALL3
ASF1B
APEX2
TTK
KCTD1
NASP
LMO1
FDPS
APLP1
TIMP2
IFITM1
TMEM138
PDSS2
MYST1
RBM14
SUV39H1
WNT5A
DCLK1
CITED1
KIAA0907
CECR5
GP2
MRM1
MYBL2
LOC100132556
MLANA
USP2
MAP2K3
SEMA3F
CXCR4
PRKAB1
APLP2
FBP1
PGAM1
MRTO4
CNN2
UBE2J1
ITPR3
ADIPOR2
C9
CYBB
SDCBP2
UTP18
SNIP1
ACSL4
TPRG1
TMEM50B
MXI1
ACSBG2
PFKFB1
ZFAND5
SLC20A1
VPS37B
FAM108A1
ADAP1
EGFR
SLC11A1
RUNDC3B
DUOX2
ACTG1
PTPRC
ATP6V0A1
TNFAIP3
PGD
IL20RB
EPHB3
MRC1
EEF1E1
CAPG
ALG2
ZYX
ANTXR2
PTPRJ
CLCA2
PTPN6
TNFRSF21
LASS5
PKP3
STX5
SDF2L1
HSPA5
DLGAP4
PIM3
HSPA13
SPRYD3
LRRC58
REEP4
GADD45B
STX11
LAMA3
TOLLIP
STEAP4
SLC6A14
ELL2
NCCRP1
TACC2
ARL11
ITLN1
AP3B2
KCNK6
HSPA9
SEPX1
MDM2
FUT3
LOX
LPGAT1
FAM108B1
CRKL
SLC15A4
MANF
SEC23B
SLC44A4
KDM6B
ERO1L
C8orf4
TMEM134
CARD9
AHR
MOXD1
KRT14
FAM107B
MMD
STOM
DEGS1
GRWD1
GIMAP7
CHIT1
TMEM2
ETV6
PCDH7
DNAJB9
NAIP
HERPUD1
TGM2
CFB
PKP1
ADAM28
IFIH1
ARL9
ALOX15B
SPAG1
EPN3
LECT2
F2RL2
ZFP36
PLA2G7
VAMP8
BATF3
PARP16
PALLD
AIF1
RAB6B
SLC25A33
MUC16
HK2
MOV10
ANO10
MPZL3
VGF
EAPP
RETSAT
C5AR1
TGM1
SERPINB10
DSC3
ALOX5
A2ML1
SIK1
ST14
RAB9A
AIM1L
C12orf64
TLCD1
CD63
UBE2R2
TREX2
ABCB4
TF
AQP3
TCF19
C10orf54
UMOD
KEAP1
TNFRSF12A
ADORA3
BCAN
TCIRG1
ZNF217
SCG2
IFRD2
PARM1
LOC100129361
MST1R
ARRDC2
APCS
ZNRF1
IL11
MSLN
MSN
FHOD1
ZC3H11A
BTN1A1
PRSS21
TRABD
DNAJC15
RDH5
WFDC2
DSC2
CXCR2
LIPG
PRAM1
IL4R
LOC390940
PRSS33
HRNR
C6orf64
TMEM120A
CANT1
NCF1
VSIG4
PIK3R3
SPI1
CEACAM6
BCL2L10
ARHGEF5
IL13RA1
F3
HVCN1
PVRL2
LYVE1
CEACAM5
LIMA1
HGC6.3
PRG2
TFF3
LTB4R2
MIR222
TDH
FICD
SOX11
LGALS9
RNF128
CLEC4E
PLAT
CLEC4M
FLJ22184
SATL1
C1orf63
TANK
HMGA1
LOC100190986
LOC100132614
KDELR1
EPYC
TMEM181
TRIM16
NCOA7
NANS
DNAJC5
DPY19L4
C17orf67
TMEM43
CYP2J2
OTOS
URGCP
ACAN
WFDC5
NNMT
TRAF3IP2
HAUS6
GALNT4
KCTD2
DSEL
PPM1M
CASP3
SPTLC1
MON2
BIN3
FUCA2
PAK2
KRT10
PARP3
KRT6B
SAMD9L
MPV17L2
ZNF185
SERPINB8
SACS
GOLM1
KRT6C
IRF7
TYRP1
MUC15
RTL1
DCT
LOC100129323
IFI35
RAB25
DSG1
NYNRIN
HIST1H1E
LOC100134332
CLPTM1
SPIRE1
TEX2
GPX1
EDIL3
ZCCHC4
ZBTB39
PWP2
EFHD1
LRRC32
MYO1F
PRPF39
GRN
TLR8
SLC39A6
GPR35
ENTPD1
SFRP2
UTP14A
LY86
EFTUD2
C2orf44
TLR2
VASH1
LYZ
KIAA0101
MFSD1
C1QA
MARCO
ANGPTL2
MEGF11
BCL2L11
C3AR1
LOC100286959
CD5L
BTG1
F2RL1
JUND
MCL1
SGK1
LOC100289760
KLF4
RGS8
LOC652494
ATF3
LOC651536
IRS2
GJA1
CAPN7
CCNB2
INTS1
XPO4
NT5DC2
ZMIZ1
RNF20
SNAI2
PRCP
LARP4
ELF4
MLEC
WIPF2
ZC3H10
MKL2
TMEM180
TRERF1
ALS2CR4
CDC25C
ADCY4
TRIB1
ZMYND19
HIF3A
TFF2
KLF6
HSPA1B
LTA4H
PCDHGC3
CDK2
PPID
TMEM48
ATP6V1B2
NICN1
PTPLAD1
LGMN
JARID2
SUFU
STK4
APPL2
MTBP
BAMBI
PGGT1B
RPS4Y1
GPR177
VGLL4
POSTN
MAP1B
CCR2
ITGAD
TFPI

[truncated: 1 more sheets: Ax. Reg Epith.]
