# Supplementary material for: Molecular signatures that correlate with induction of lens regeneration in newts: lessons from proteomic analysis
Source: Hum Genomics. 2014 Dec 11;8(1):22. doi: 10.1186/s40246-014-0022-y (PMC4271507; doi:10.1186/s40246-014-0022-y)
Supplement: Additional file 4: — Primer sequences and qPCR/PCR settings. All primers and qPCR/PCR settings that were used for this study. [file 40246_2014_22_MOESM4_ESM.xlsx]

## Sheet: Sheet1
Primer name (Gene name F/R)	Sequence (5' - 3')	Annealing temp (oC)	Extra step (oC)	Band size (bp)
ALDH1A1 F	TCACATATACAAGGCACGAG	51	X	169
ALDH1A1 R	AATGATCCCATGTACAGAGC
COL3A1 F	CCAAGGATGCAAAGTGGATG	53	X	186
COL3A1 R	TCGGCATCACCATAACTGAA
DES F	CCCAAGCCGCCCACAAGAAC	59	X	210
DES R	TCTCGTCCTCCAAGCGACCG
EFNB1 F	GGACAAACTGGACATCATCT	52	80.5	184
EFNB1 R	GCTAAACTCCTGGAACTTGA
EFNB2 F	GGGCTGATGTTGTTCCCGCA	59	X	325
EFBN2 R	TCAGGCACACCCCTCCTTCC
GSTO1 F	GACCCCTTCTGATCCATTAC	52	X	149
GSTO1 R	GGATCTTCGTGTTGAACTCT
LGALS3BP F	TTCCATGATTCCTCCTGAGC	54	X	133
LGALS3BP R	CTTCAACTTGGTAAAGGGCG
MAT2A F	ATCATTGTTGACACCTACGG	52	80.5	137
MAT2A R	CATAGACCAGCTTTCACCAA
MCM4 F	GACGTTATGACCCATCCCTT	54	X	130
MCM4 R	AACCTAGCCAGCATCTCATC
MCM6 F	CCATGCCGGGATAAATGGT	54	X	123
MCM6 R	TATTCAGAGAACCCAAGCCTC
MPO F	GAATGAACCCTCGATGGACT	54	82.5	159
MPO R	GACTGGATGGAGGAATGAGG
PARP1 F	ACACACTCATACCTCACGAC	53	X	220
PARP1 R	TCTTTAGAATCGGGAGCCAC
PCNA F	GACAAGGAAGAGGAAGCAGT	54	X	120
PCNA R	GCTGAGGATCACCTGGTTAC
SMC2 F	AGGTGCAAATGCTATGCTTG	53	X	178
SMC2 R	AATGGGAGCAGGTTTGAAGA
SULT1B1 F	CTTACAAGGTAGTTCGTGGT	51	X	119
SULT1B1 R	CCCAGATTTAGGGTACGAAG
SYK F	TGCCCATGAGACGATGCCTTG	59	X	283
SYK R	TACACCTGGCTGTGGACACG
TPM1 F	CCGCGCTCCGTTCACCTCT	57	X	153
TPM1 R	TGTCCTCGGCCCCCTTCTTG
VCAN F	TCACTCCCAGGGTTACATTC	53	82.5	156
VCAN R	AGTATTGTCCTCCCAACCAG
* All qPCR/PCR were run as follows: 30sec 95oC/30sec annealing temp/30sec 72oC for 40 cycles
** Genes with extra step were run as follows: 30sec 95oC/25sec annealing temp/25sec 72oC/10sec extra step temp for 40 cycles
*** Fluorescence was detected during the last step
